# Supplementary material for: CentiServer: A Comprehensive Resource, Web-Based Application and R Package for Centrality Analysis
Source: PLoS One. 2015 Nov 16;10(11):e0143111. doi: 10.1371/journal.pone.0143111 (PMC4646361; doi:10.1371/journal.pone.0143111)
Supplement: S3 File — (CSV) [file pone.0143111.s003.csv]

Rank	Bargaining Bonacich power centrality	Average distance	Alpha	Barycenter centrality	Betweenness	Bridging centrality	Closeness Freeman	Closeness Latora	ClusterRank	Dangalchev closeness centrality	Decay centrality	Degree	Diffusion degree	DMNC centrality	Eccentricity	Eigenvector	Geodesic Kpath centrality	Information centrality	Kcore decomposition	Kleinbergs centrality HITS	Laplacian centrality	Leverage centrality	Lin centrality	Load centrality	Lobby index	Local clustering coefficients	Markov centrality	MNC centrality	Radiality centrality	Semi local centrality	Strength weighted degree	Stress centrality	Subgraph	Topological coefficient
1	b4539	b1802	b0339	b4143	b4143	b2560	b4143	b4143	b0172	b4143	b4143	b4143	b3317	b1822	b4182	b3317	b4143	b4143	b3340	b3317	b4143	b4143	b4143	b4143	b3317	b0268	b4143	b4143	b4143	b3317	b4143	b4143	b3317	b1726
2	b2017	b2825	b2456	b0014	b0014	b2388	b0014	b0014	b3299	b0014	b0014	b0014	b4143	b0381	b1419	b3296	b0014	b0014	b0169	b3296	b0014	b0014	b0014	b0014	b3319	b3862	b0014	b0014	b0014	b3319	b0014	b0014	b3296	b2583
3	b1396	b0138	b2457	b0169	b0473	b3092	b0169	b3317	b3704	b0169	b0169	b3317	b3319	b3770	b2141	b3319	b3980	b3317	b3305	b3319	b3317	b1740	b0169	b0473	b3314	b3981	b3317	b3317	b0169	b3296	b3317	b3980	b3319	b3118
4	b1427	b1932	b3279	b3980	b3296	b2838	b3980	b0169	b1717	b3317	b3317	b3296	b3296	b1440	b4455	b3314	b3319	b3296	b3308	b3314	b3296	b3317	b3980	b3296	b3340	b3184	b3296	b3296	b3980	b3314	b3296	b0473	b3314	b3572
5	b2326	b4182	b0741	b3317	b3317	b0342	b3317	b3296	b3309	b3980	b3980	b3314	b3314	b0902	b1802	b3984	b0169	b0169	b3310	b3984	b3314	b0473	b3317	b3317	b3984	b2817	b0169	b3314	b3317	b0169	b3314	b3296	b3984	b0946
6	b2321	b1419	b1219	b3319	b3980	b0823	b3319	b3980	b3302	b3296	b3296	b0169	b0169	b1066	b3324	b3303	b3317	b3314	b3313	b3303	b3319	b3296	b3319	b0436	b3985	b1639	b3314	b0169	b3319	b3303	b0169	b3317	b3303	b1816
7	b1158	b2141	b1209	b3296	b0436	b1606	b3296	b3314	b2185	b3319	b3319	b3319	b3303	b1137	b1730	b3341	b3296	b3319	b3315	b3341	b0169	b3980	b3296	b3980	b3296	b1916	b3319	b3319	b3296	b3984	b3319	b0169	b3341	b3830
8	b1943	b4455	b3398	b3314	b3319	b2535	b3314	b3319	b3311	b3314	b3314	b3980	b3984	b1653	b0154	b0169	b3314	b3980	b3317	b0169	b3303	b3426	b3314	b3319	b3162	b1465	b3980	b3303	b3314	b3341	b3980	b3319	b0169	b3955
9	b0280	b3324	b3847	b3303	b0169	b2747	b3303	b3303	b3297	b3303	b3303	b3303	b0014	b2050	b4268	b3320	b3988	b3303	b3319	b3320	b3980	b3314	b3303	b0169	b3320	b2009	b3303	b3980	b3303	b4143	b3303	b0436	b3320	b2382
10	b3925	b2539	b0976	b0473	b3314	b3222	b0473	b0473	b1089	b0473	b0473	b0473	b3980	b2515	b0122	b3231	b3320	b0473	b3320	b3231	b0473	b3349	b0473	b1207	b3303	b4183	b0473	b0473	b0473	b3320	b0473	b3314	b3231	b0464
11	b1277	b1305	b0509	b3988	b1207	b3728	b3988	b3341	b3304	b3341	b3341	b3984	b3341	b2373	b3836	b3230	b0436	b3984	b3984	b3230	b3984	b0169	b3988	b3349	b0169	b0718	b3984	b3984	b3988	b3340	b3984	b3303	b3230	b3724
12	b1414	b4190	b0973	b3320	b3303	b3749	b3320	b3339	b3185	b3339	b3339	b3230	b3340	b2333	b0138	b3315	b3303	b3230	b3985	b3315	b3341	b3303	b3320	b1740	b3308	b2910	b3230	b3230	b3320	b3980	b3230	b3339	b3315	b4251
13	b1495	b0154	b0038	b3341	b3349	b3996	b3341	b3988	b3313	b3988	b3988	b3341	b3320	b2335	b0717	b3308	b3340	b3341	b3307	b3308	b3230	b3339	b3341	b3314	b3315	b3113	b3341	b3341	b3341	b0014	b3341	b3987	b3308	b1498
14	b2328	b0558	b0564	b3339	b3781	b3136	b3339	b3320	b3703	b3320	b3320	b3339	b3315	b2838	b0939	b3985	b3339	b3339	b3309	b3985	b3339	b1207	b3339	b3303	b3318	b3438	b3339	b3294	b3339	b3315	b3339	b3340	b3985	b2423
15	b3624	b0886	b3680	b3340	b0015	b0926	b3340	b3984	b3936	b3340	b3340	b3294	b3985	b0260	b0944	b3340	b3987	b3294	b3318	b3340	b3294	b3319	b3340	b3781	b3341	b0841	b3294	b3339	b3340	b3231	b3294	b0015	b3340	b4315
16	b1294	b4273	b1474	b0436	b1740	b1785	b0436	b3340	b3315	b3984	b3984	b3988	b3231	b4386	b2336	b3294	b3295	b3988	b3321	b3294	b3340	b3230	b0436	b0015	b3231	b1278	b3988	b3988	b0436	b3985	b3988	b3781	b3294	b0330
17	b0546	b1388	b0948	b0015	b3987	b2760	b0015	b0015	b3308	b0015	b0015	b3320	b3308	b0453	b3047	b3301	b3781	b3320	b2581	b3301	b3320	b0627	b0015	b3987	b3980	b2174	b3320	b3320	b0015	b3308	b3320	b1207	b3301	b1473
18	b2173	b3214	b2001	b3984	b3637	b2954	b3984	b0436	b0191	b0436	b0436	b3340	b3988	b0871	b4190	b3162	b3341	b3340	b3230	b3162	b3988	b1852	b3984	b3637	b2517	b2671	b3340	b3340	b3984	b3230	b3340	b3637	b3162	b1533
19	b2901	b2043	b3362	b3987	b3339	b3353	b3987	b3987	b3065	b3987	b3987	b3987	b3230	b2186	b2126	b3980	b0473	b3986	b3296	b3980	b3985	b0344	b3987	b3339	b4143	b3167	b3986	b3986	b3987	b3294	b3987	b3988	b3980	b1959
20	b2818	b0646	b1430	b3315	b3340	b4020	b3315	b3315	b3306	b3315	b3315	b3986	b3294	b0435	b1306	b3298	b3308	b3985	b3297	b3298	b3986	b0723	b3315	b2592	b3305	b4048	b3985	b3231	b3315	b3162	b3986	b3349	b3298	b3660
21	b3518	b4351	b1272	b3781	b2592	b4346	b3781	b3986	b3165	b3781	b3781	b0436	b3162	b0973	b2308	b3305	b3984	b3987	b3303	b3305	b3231	b3637	b3781	b3340	b3313	b2732	b3987	b3985	b3781	b3988	b0436	b3320	b3305	b3827
22	b2038	b1958	b2361	b3295	b3988	b4463	b3295	b3781	b3231	b3986	b3986	b3985	b3295	b2468	b3214	b3318	b0015	b3231	b3314	b3318	b3315	b3294	b3295	b3988	b3988	b1159	b3231	b3987	b3295	b3301	b3985	b3986	b3318	b3907
23	b2788	b3791	b2280	b3986	b3986	b0273	b3986	b3295	b1718	b3295	b3295	b0015	b3313	b2778	b3514	b3313	b3985	b0015	b3316	b3313	b3987	b0436	b3986	b0723	b3309	b2667	b0015	b3318	b3986	b3313	b0015	b1740	b3313	b3943
24	b3910	b3896	b2711	b3308	b3320	b1931	b3308	b3230	b3162	b3985	b3985	b3231	b3318	b0854	b3554	b2606	b3986	b3298	b3341	b2606	b3318	b0015	b3308	b3986	b3294	b1753	b3298	b3298	b3308	b3305	b3231	b3984	b2606	b4210
25	b2787	b2308	b1135	b3985	b0723	b2420	b3985	b3985	b3983	b3308	b3308	b3637	b3986	b1381	b0558	b3986	b3315	b3318	b3294	b3986	b3308	b3781	b3985	b3320	b3301	b4181	b3318	b3315	b3985	b3318	b3637	b2517	b3986	b4544
26	b1476	b2826	b2209	b3231	b2517	b1822	b3231	b3231	b3312	b3231	b3231	b3318	b3305	b2542	b2539	b3309	b3231	b2606	b3301	b3309	b2606	b3984	b3231	b3426	b0014	b0131	b2606	b3308	b3231	b3986	b3318	b3230	b3309	b0064
27	b0390	b3328	b1206	b3313	b3426	b4537	b3313	b3308	b3650	b3230	b3230	b3298	b3301	b0608	b0734	b4143	b3305	b0436	b3986	b4143	b0436	b2202	b3313	b2517	b3295	b0613	b0436	b2699	b3313	b3295	b3298	b3294	b4143	b0490
28	b4335	b3329	b2050	b3230	b3984	b4526	b3230	b3294	b1086	b3318	b3318	b2606	b0473	b1608	b0886	b0014	b3313	b3315	b3231	b0014	b3298	b1811	b3230	b3294	b3230	b0922	b3315	b2606	b3230	b3298	b2606	b3295	b0014	b0765
29	b0013	b3330	b4252	b2699	b3294	b0587	b2699	b3318	b2830	b2699	b2699	b3321	b2606	b4084	b1299	b3983	b2592	b3321	b3637	b3983	b3295	b3341	b2699	b3230	b3986	b1831	b3321	b3321	b2699	b2606	b3321	b2699	b3983	b1766
30	b2668	b3332	b1046	b3318	b3230	b4062	b3318	b2606	b3316	b2606	b2606	b2699	b3298	b1931	b3325	b4203	b2699	b3295	b3312	b4203	b3301	b0114	b3318	b3984	b4203	b4032	b3295	b3295	b3318	b3309	b2699	b2592	b4203	b2346
31	b0387	b4539	b1249	b3305	b3318	b0821	b3305	b2699	b0180	b3305	b3305	b3315	b3987	b2898	b1305	b3304	b3318	b3637	b3980	b3304	b3305	b3987	b3305	b3318	b2606	b0117	b3308	b0015	b3305	b3983	b3315	b3318	b3304	b3262
32	b1201	b2126	b4371	b2592	b2699	b0102	b2592	b3305	b2610	b3313	b3313	b3295	b3309	b3956	b1388	b3321	b3310	b3308	b3295	b3321	b3321	b0237	b2592	b2699	b3304	b2428	b3637	b3301	b2592	b4203	b3295	b3341	b3321	b0460
33	b2986	b0717	b1106	b2606	b3295	b1814	b2606	b3313	b0528	b3294	b3294	b3308	b3983	b3102	b1811	b3988	b4203	b2699	b3636	b3988	b0015	b3988	b2606	b3860	b3298	b2484	b2699	b3305	b2606	b3321	b3308	b2606	b3988	b1625
34	b4485	b0939	b1825	b4203	b2606	b0638	b4203	b3321	b2171	b2592	b2592	b3781	b2517	b0516	b1958	b3295	b3294	b3301	b4200	b3295	b3162	b3701	b4203	b2606	b3983	b2488	b3301	b0436	b4203	b3304	b3781	b3985	b3295	b0616
35	b2293	b0944	b1724	b3294	b3860	b0355	b3294	b2592	b4203	b4203	b4203	b3301	b3321	b2149	b1932	b3306	b2606	b3781	b4203	b3306	b2699	b1914	b3294	b3295	b3321	b0994	b3781	b3637	b3294	b2517	b3301	b0723	b3306	b2223
36	b0364	b3047	b1754	b3321	b1094	b0602	b3321	b4203	b3164	b3321	b3321	b3305	b3339	b0363	b2043	b3186	b3321	b3305	b3304	b3186	b3637	b0683	b3321	b1094	b3987	b0722	b3305	b3781	b3321	b0473	b3305	b0911	b3186	b2376
37	b3553	b2793	b1706	b3310	b0098	b3458	b3310	b0911	b3301	b0911	b0911	b1740	b4203	b2156	b3791	b3297	b4172	b3162	b3298	b3297	b3313	b2530	b3310	b0098	b3306	b2776	b3162	b3162	b3310	b3306	b1740	b3305	b3297	b2264
38	b2992	b0122	b2324	b0911	b3985	b2263	b0911	b3301	b1716	b3301	b3301	b3162	b3304	b0545	b3896	b4200	b3230	b1740	b3302	b4200	b3781	b0605	b0911	b3701	b3186	b3580	b1740	b3313	b0911	b3339	b3162	b3315	b4200	b0005
39	b2433	b4319	b3541	b1000	b0911	b0789	b1000	b3310	b0877	b3310	b3310	b1207	b0436	b3600	b4273	b3165	b1000	b0911	b1717	b3165	b2517	b3986	b1000	b3300	b4200	b3742	b0911	b0911	b1000	b3987	b1207	b3162	b3165	b3266
40	b2630	b2679	b0880	b3301	b3701	b2898	b3301	b2517	b3636	b3168	b3168	b0911	b3306	b1273	b2825	b2517	b3983	b3313	b0023	b2517	b0911	b2333	b3301	b1852	b2609	b3604	b3313	b4203	b3301	b4200	b0911	b1094	b2517	b1730
41	b1055	b1299	b1486	b3168	b3300	b1584	b3168	b3298	b3985	b2517	b2517	b3349	b4200	b4014	b0330	b2609	b3251	b4203	b2830	b2609	b4203	b2335	b3168	b3985	b0436	b4520	b4203	b3983	b3168	b2609	b3349	b3168	b2609	b0007
42	b3204	b2643	b0967	b2517	b3305	b2879	b2517	b3168	b3320	b1000	b1000	b2517	b2609	b2273	b3647	b3316	b3301	b2517	b3185	b3316	b3983	b2699	b2517	b0911	b3297	b1446	b2517	b3307	b2517	b3297	b2517	b0098	b3316	b1630
43	b0778	b0734	b4325	b3251	b2231	b2918	b3251	b3162	b4202	b3298	b3298	b3313	b2699	b0593	b3184	b1269	b2517	b3307	b3165	b1269	b2609	b1094	b3251	b3305	b3704	b0730	b3307	b2609	b3251	b3186	b3313	b3231	b1269	b1801
44	b2782	b1306	b4084	b4200	b1852	b0260	b4200	b4200	b3305	b3251	b3251	b4203	b0911	b1962	b1473	b3307	b3982	b1207	b3311	b3307	b4200	b2283	b4200	b4129	b1718	b3836	b2609	b2517	b4200	b3165	b4203	b2231	b3307	b1105
45	b0803	b2896	b4398	b3983	b3168	b0594	b3983	b3251	b3186	b4200	b4200	b3307	b3297	b4389	b1533	b3637	b3168	b2609	b4202	b3637	b3307	b3300	b3983	b2231	b1269	b1330	b1207	b3186	b3983	b0436	b3307	b3308	b3637	b0706
46	b4105	b2198	b2993	b2942	b4129	b0348	b2942	b1000	b3984	b3983	b3983	b2592	b0015	b0238	b2258	b2581	b0911	b3983	b2606	b2581	b3309	b2592	b2942	b3168	b0473	b3959	b3983	b4200	b2942	b3307	b2592	b3426	b2581	b0851
47	b1444	b2199	b2276	b3298	b3341	b2127	b3298	b3983	b3780	b3162	b3162	b2609	b3186	b1622	b1959	b3339	b0171	b3349	b4179	b3339	b3304	b3320	b3298	b0605	b0911	b4290	b3349	b4179	b3298	b0911	b2609	b3301	b3339	b1178
48	b4378	b4268	b3082	b2609	b1274	b0357	b2609	b2609	b4172	b2609	b2609	b3983	b3307	b3847	b3660	b4179	b2942	b3186	b3342	b4179	b3306	b0116	b2609	b1274	b3339	b2209	b3186	b3304	b2609	b3316	b3983	b4226	b4179	b3293
49	b0873	b1811	b3555	b3162	b0605	b0387	b3162	b3637	b1269	b2942	b2942	b3168	b3165	b0921	b3827	b3302	b3162	b4200	b2610	b3302	b3186	b3321	b3162	b4226	b3310	b0494	b4200	b3306	b3162	b1269	b3168	b3701	b3312	b3873
50	b3061	b2328	b3602	b4172	b4226	b0599	b4172	b2942	b4147	b0059	b0059	b4200	b1269	b2711	b3907	b3342	b4200	b3168	b3983	b3342	b1207	b2606	b4172	b2530	b4172	b0495	b3168	b1269	b4172	b2699	b4200	b3321	b3302	b4055
51	b0558	b1311	b2459	b3982	b3251	b0790	b3982	b0059	b3342	b3637	b3637	b3701	b3316	b3749	b3943	b3312	b3298	b0059	b3299	b3312	b1269	b0695	b3982	b3341	b3307	b3902	b0059	b3168	b3982	b3637	b3701	b1274	b3342	b4111
52	b0461	b4100	b2940	b3312	b3162	b3956	b3312	b1207	b4200	b3312	b3312	b3186	b3310	b4537	b4210	b3704	b3164	b4179	b2185	b3704	b4179	b3340	b3312	b3251	b2581	b2001	b4179	b3309	b3312	b3312	b3186	b4129	b3704	b4150
53	b2442	b0572	b0143	b0882	b2530	b0814	b0882	b3307	b4375	b0882	b0882	b0059	b3312	b0789	b4544	b1718	b0882	b3304	b2609	b1718	b3168	b3298	b0882	b0344	b3316	b2198	b3304	b0059	b0882	b3310	b0059	b3251	b1718	b4471
54	b2665	b1561	b2585	b0059	b3301	b3930	b0059	b0882	b3341	b3307	b3307	b4179	b4172	b1584	b2477	b3311	b4129	b3306	b2517	b3311	b3310	b3860	b0059	b2942	b3637	b2199	b3306	b2581	b0059	b4179	b4179	b1823	b3311	b4204
55	b0350	b3325	b4234	b4226	b0344	b3142	b4226	b3312	b3340	b3309	b3309	b3304	b4179	b0594	b0933	b0911	b1207	b3701	b3162	b0911	b2592	b0292	b4226	b3162	b2699	b2756	b3701	b3310	b4226	b1718	b3304	b3860	b0911	b0010
56	b3665	b3513	b2450	b3309	b2942	b0796	b3309	b3309	b2609	b4226	b4226	b3306	b3637	b2165	b3893	b0172	b0437	b2592	b0172	b0172	b3165	b2778	b3309	b1823	b3302	b2757	b2592	b2592	b3309	b3704	b3306	b3300	b3310	b2163
57	b1474	b3836	b1491	b0171	b3321	b2248	b0171	b4172	b0051	b4172	b4172	b1269	b1718	b0321	b1476	b3987	b3309	b1269	b3306	b3987	b2581	b0098	b0171	b3301	b3165	b4098	b1269	b3165	b0171	b3302	b1269	b2942	b3987	b0013
58	b3187	b3514	b1797	b3307	b1823	b1610	b3307	b4226	b0171	b1207	b1207	b3310	b3704	b0417	b0007	b0023	b3312	b3309	b1716	b0023	b3297	b0439	b3307	b3321	b1086	b2919	b3309	b1120	b3307	b0015	b3310	b0605	b0023	b0279
59	b0871	b3459	b1792	b1207	b4142	b2221	b1207	b1120	b2511	b3982	b3982	b2581	b2581	b2039	b1949	b3310	b2609	b3310	b3186	b3310	b1740	b3318	b1207	b4142	b3312	b1705	b2581	b0023	b1207	b4172	b2581	b2779	b0172	b2454
60	b1612	b2339	b0861	b3637	b3308	b0982	b3637	b3982	b1413	b1120	b1120	b0023	b3302	b1900	b1880	b1716	b4226	b2581	b1089	b1716	b3316	b3619	b3637	b0607	b3164	b2220	b3310	b3342	b3637	b2581	b0023	b3310	b1716	b1549
61	b2019	b1503	b0185	b1120	b0607	b0402	b1120	b4129	b3318	b0171	b0171	b3309	b3342	b3510	b1630	b1086	b0059	b0023	b3703	b1086	b3349	b4094	b1120	b0439	b4179	b2277	b0023	b3297	b1120	b3342	b3309	b0059	b1086	b1737
62	b1343	b1502	b3604	b0437	b0439	b2384	b0437	b3349	b3319	b4129	b4129	b0098	b3781	b4381	b1801	b0436	b3067	b3165	b3936	b0436	b0023	b1967	b0437	b3619	b3650	b2278	b3165	b3701	b0437	b3311	b0098	b3298	b0436	b3448
63	b2263	b2538	b2279	b4129	b3315	b3647	b4129	b3304	b2576	b2779	b2779	b3426	b3168	b1400	b1938	b4172	b0607	b2779	b3650	b4172	b0059	b0115	b4129	b2779	b3168	b2276	b2779	b1207	b4129	b1086	b3426	b1779	b4172	b3641
64	b0186	b2336	b2488	b3067	b3231	b1807	b3067	b2779	b3298	b3067	b3067	b2779	b3164	b2684	b2952	b3185	b3307	b0098	b3704	b3185	b3312	b3985	b3067	b3308	b0023	b2280	b0098	b3251	b3067	b0023	b2779	b0439	b3636	b3192
65	b1300	b2532	b3809	b2614	b3310	b2254	b2614	b3306	b3590	b3304	b3304	b0605	b3311	b3893	b1105	b3636	b3306	b1120	b1718	b3636	b3342	b2370	b2614	b3310	b1716	b1393	b3316	b3316	b2614	b0172	b0605	b1852	b3185	b4328
66	b1068	b1304	b4056	b3164	b2779	b2258	b3164	b0098	b2581	b0437	b0437	b3165	b1086	b3024	b0192	b3650	b4142	b3316	b1269	b3650	b4172	b1281	b3164	b0059	b0015	b1394	b1120	b2779	b3164	b3164	b3165	b1269	b3650	b0987
67	b1708	b4098	b0801	b3304	b3619	b2055	b3304	b0171	b1084	b0098	b0098	b1274	b1000	b3567	b1746	b0473	b3637	b3251	b1086	b0473	b1718	b0911	b3304	b3231	b0882	b4318	b3251	b3349	b3304	b3650	b1274	b2614	b0473	b2962
68	b3606	b0364	b1137	b2779	b0059	b0142	b2779	b3067	b1705	b3306	b3306	b3251	b3650	b1850	b4484	b4202	b2614	b3297	b0436	b4202	b0882	b3295	b2779	b3315	b3636	b4320	b3297	b0098	b2779	b3185	b3251	b2609	b4202	b3248
69	b2952	b0007	b3032	b3306	b2614	b3028	b3306	b3186	b0179	b2614	b2614	b1120	b0171	b2438	b1992	b3299	b1120	b0605	b0911	b3299	b1120	b3305	b3306	b2614	b3185	b1717	b0605	b0882	b3306	b3636	b1120	b0607	b3299	b2098
70	b1280	b1630	b2371	b0098	b1779	b0321	b0098	b0437	b2620	b3349	b3349	b3316	b3185	b1148	b0706	b3164	b3304	b3342	b3988	b3164	b3701	b0607	b0098	b2217	b3311	b1135	b3342	b0440	b0098	b3168	b3316	b4203	b3164	b2406
71	b2261	b1801	b1536	b0607	b2217	b1920	b0607	b1779	b2606	b3186	b3186	b3297	b3780	b2547	b0707	b3780	b2779	b1274	b4172	b3780	b3302	b2779	b0607	b1719	b4202	b2288	b1274	b4172	b0607	b3780	b3297	b0344	b3780	b1310
72	b3057	b4080	b3449	b2231	b1719	b0417	b2231	b2231	b3310	b0607	b0607	b3342	b0023	b3211	b3374	b2576	b3349	b0882	b3065	b2576	b3636	b0727	b2231	b0683	b3342	b2873	b0882	b3312	b2231	b1716	b3342	b3983	b2576	b3883
73	b0182	b1602	b1174	b0440	b0440	b1640	b0440	b2614	b2919	b1779	b1779	b0882	b1084	b1450	b3025	b1084	b2576	b2942	b3164	b1084	b3311	b3231	b0440	b1779	b0172	b2607	b2942	b2942	b0440	b1084	b0882	b0440	b1084	b0860
74	b1236	b1868	b2512	b1779	b0184	b2039	b1779	b0607	b3307	b2231	b2231	b2942	b0172	b0830	b1993	b2610	b3636	b3426	b3780	b2610	b1274	b0059	b1779	b0184	b3780	b0191	b3426	b1716	b1779	b0171	b2942	b0882	b2699	b0874
75	b1679	b0151	b2865	b3186	b3298	b1188	b3186	b0440	b3169	b3164	b3164	b0439	b3636	b3484	b0828	b2699	b0098	b3312	b1084	b2699	b3251	b0184	b3186	b3030	b2576	b2175	b3312	b1274	b3186	b2576	b0439	b1000	b2610	b0840
76	b2254	b1730	b3994	b3349	b3030	b2752	b3349	b4179	b3261	b0440	b0440	b3312	b2576	b2016	b0013	b3168	b1269	b0440	b0179	b3168	b0098	b0710	b3349	b0440	b3299	b0036	b0440	b3636	b3349	b1000	b3312	b3307	b3168	b0917
77	b2262	b3554	b0240	b1084	b4000	b3616	b1084	b1740	b3314	b1084	b1084	b2231	b3067	b0422	b3051	b2830	b1084	b0439	b0528	b2830	b1086	b3301	b1084	b4000	b3781	b3404	b0439	b1779	b1084	b3299	b2231	b4000	b2830	b2187
78	b2260	b1508	b0128	b4142	b0683	b3990	b4142	b0605	b2517	b0605	b0605	b0440	b2592	b0822	b0176	b0015	b3316	b1779	b0660	b0015	b3067	b4154	b4142	b1914	b2610	b3911	b1779	b1740	b4142	b4202	b0440	b3313	b0015	b1649
79	b1748	b1620	b2284	b3636	b0437	b2038	b3636	b1269	b3295	b4179	b4179	b1779	b0882	b3771	b0052	b0179	b1274	b4172	b3168	b0179	b1000	b0993	b3636	b0114	b2185	b2279	b4172	b0605	b3636	b3781	b1779	b1719	b0179	b4001
80	b1065	b2617	b2288	b3236	b1000	b3271	b3236	b3164	b4179	b1269	b1269	b4172	b1716	b1606	b3448	b0171	b0439	b2231	b0014	b0171	b1716	b1274	b3236	b1237	b1413	b0029	b2231	b3311	b3236	b2610	b4172	b2530	b0171	b2630
81	b1680	b3892	b1452	b1269	b2609	b4013	b1269	b1084	b0406	b3636	b3636	b4129	b3982	b1449	b3838	b0528	b0440	b1716	b2171	b0528	b2779	b3612	b1269	b3298	b0171	b3717	b1716	b4202	b1269	b3067	b4129	b1120	b0528	b1063
82	b1045	b1210	b3397	b0439	b1269	b1900	b0439	b0439	b0660	b0439	b0439	b4000	b3299	b0638	b3839	b2185	b3181	b4000	b4147	b2185	b3704	b0903	b0439	b0194	b2830	b3507	b4000	b3067	b0439	b2830	b4000	b4200	b1823	b3521
83	b3343	b2196	b2219	b4000	b0095	b3510	b4000	b3636	b3317	b3236	b3236	b1823	b4202	b0355	b0987	b1823	b2231	b3636	b1413	b1823	b3164	b4242	b4000	b0437	b1823	b4375	b3636	b4129	b4000	b0882	b1823	b4142	b2185	b4298
84	b0325	b3591	b2556	b4179	b0028	b0211	b4179	b3316	b1394	b4000	b4000	b1716	b2830	b2752	b2889	b1413	b3185	b3067	b2576	b1413	b1823	b1646	b4179	b0095	b0528	b2568	b3067	b1000	b4179	b0179	b1716	b3619	b1413	b3411
85	b1263	b3957	b2078	b0605	b0882	b2265	b0605	b3701	b4161	b3316	b3316	b1852	b0059	b0211	b2962	b0660	b4000	b1823	b0171	b0660	b1084	b2786	b0605	b0116	b1000	b0786	b1823	b3302	b0605	b1823	b1852	b3067	b0660	b0906
86	b1232	b1734	b3404	b3316	b1237	b0933	b3316	b4000	b3303	b4142	b4142	b3067	b2610	b0208	b3248	b1000	b2582	b0116	b0877	b1000	b3185	b2032	b3316	b1000	b0059	b0958	b0116	b0439	b3316	b1413	b3067	b3783	b1000	b3901
87	b1222	b2062	b3911	b1274	b0114	b2164	b1274	b1274	b0023	b1740	b1740	b4226	b4226	b1783	b1217	b3065	b1779	b1718	b1823	b3065	b2942	b3168	b1274	b0727	b3982	b3175	b1718	b2231	b1274	b3982	b4226	b0184	b3065	b2624
88	b1806	b1460	b4082	b3185	b0194	b4381	b3185	b3236	b3986	b1274	b1274	b3636	b1120	b0223	b2098	b3067	b3236	b4129	b2511	b3067	b3650	b3251	b3185	b2609	b1084	b0504	b4129	b4000	b3185	b0528	b3636	b0437	b3067	b1395
89	b1226	b4479	b0570	b2576	b4203	b1400	b2576	b3297	b3247	b3701	b3701	b0116	b1823	b3794	b2406	b1089	b3186	b3311	b3180	b1089	b4226	b1237	b2576	b0882	b0179	b1659	b3311	b1718	b2576	b2592	b0116	b0023	b1089	b1891
90	b1905	b0461	b3951	b3297	b1914	b2988	b3297	b4142	b3289	b3297	b3297	b0723	b1413	b1444	b0107	b3936	b3169	b4226	b0473	b3936	b0440	b3308	b3297	b0028	b0660	b2378	b4202	b3426	b3297	b4147	b0723	b0146	b3936	b2723
91	b3552	b0434	b0572	b3302	b3783	b1345	b3302	b2581	b1393	b2576	b2576	b1094	b0179	b1928	b1310	b4147	b3297	b4202	b4143	b4147	b2576	b2231	b3302	b1269	b3065	b1930	b4226	b2576	b3302	b4226	b1094	b0095	b0882	b3603
92	b3345	b3150	b1839	b3780	b0727	b3102	b3780	b0023	b3294	b3185	b3185	b0607	b4147	b3201	b0590	b0882	b4179	b1086	b1000	b0882	b4202	b1162	b3780	b0292	b2592	b4354	b1086	b1086	b3780	b2185	b0607	b4179	b4147	b2413
93	b2573	b4176	b3154	b2582	b3983	b1650	b2582	b2576	b2045	b2581	b2581	b0184	b0528	b1727	b4288	b3982	b3302	b1852	b3987	b3982	b3780	b3178	b2582	b3178	b4147	b4011	b3302	b3863	b2582	b0059	b0184	b0683	b3982	b0576
94	b4047	b1500	b0573	b3169	b0116	b2298	b3169	b3185	b3321	b3302	b3302	b1718	b0877	b0320	b4289	b1717	b1823	b3302	b0015	b1717	b0171	b3593	b3169	b3783	b1120	b4066	b2576	b0116	b3169	b0660	b1718	b0028	b1717	b1121
95	b2873	b1105	b0241	b1719	b1676	b0139	b1719	b3302	b2585	b3780	b3780	b3311	b2171	b2660	b0863	b3703	b1718	b1000	b0882	b3703	b0605	b3315	b1719	b1676	b0098	b2867	b1000	b3185	b1719	b2171	b3311	b3030	b2171	b2317
96	b0998	b2105	b1086	b3181	b0292	b1783	b3181	b3780	b2474	b0023	b0023	b4202	b0440	b1261	b0860	b2171	b3702	b2576	b3339	b2171	b4000	b2417	b3181	b0237	b0440	b0535	b1852	b3164	b3181	b0877	b4202	b1913	b3703	b0842
97	b0041	b3091	b2548	b3701	b3178	b2684	b3701	b1719	b1000	b1719	b1719	b1000	b0660	b1944	b1333	b2620	b3780	b0607	b3982	b2620	b0172	b4129	b3701	b4203	b4000	b1636	b0607	b3236	b3701	b1120	b1000	b1470	b2620	b0290
98	b0969	b1438	b2291	b2581	b4052	b0876	b2581	b3426	b3982	b2582	b2582	b3863	b3251	b2897	b2271	b0877	b0877	b3863	b4000	b0877	b2231	b2942	b2581	b4052	b3067	b3356	b3863	b4226	b2581	b3065	b3863	b0116	b0877	b0986
99	b3679	b1516	b0943	b1740	b0032	b0453	b1740	b3342	b3296	b3181	b3181	b1086	b1274	b1234	b2753	b0168	b1676	b0184	b0168	b0168	b3982	b2286	b1740	b0115	b3251	b0570	b0184	b0607	b1740	b0440	b1086	b2217	b0168	b1292
100	b3149	b4227	b1015	b3702	b3307	b1076	b3702	b1718	b3717	b3169	b3169	b3783	b3169	b1022	b1681	b0440	b1719	b3783	b3067	b0440	b4129	b3162	b3702	b3732	b1274	b2424	b3783	b1823	b3702	b2620	b3783	b3687	b0440	b3377
101	b0160	b3014	b1915	b1718	b0146	b0006	b1718	b3181	b3180	b3426	b3426	b0114	b2185	b1501	b1870	b3180	b3342	b3185	b2620	b3180	b1779	b4142	b1718	b0146	b2171	b4151	b3185	b3650	b1718	b3169	b0114	b1676	b3180	b3655
102	b3939	b3408	b3029	b0023	b1120	b4194	b0023	b2582	b3556	b1718	b1718	b3302	b2942	b1352	b0429	b2511	b3426	b3164	b1282	b2511	b2610	b0194	b0023	b3983	b0650	b2826	b3164	b3780	b0023	b1274	b3302	b4052	b2511	b2365
103	b1863	b1595	b2294	b1676	b0115	b0262	b1676	b1823	b3230	b3342	b3342	b2576	b2620	b1672	b2203	b4000	b4147	b1094	b0406	b4000	b0439	b1779	b1676	b0032	b1089	b3328	b1094	b1099	b1676	b1089	b2576	b1084	b4000	b4321
104	b1662	b1144	b3216	b2830	b3732	b3745	b2830	b3169	b0169	b3702	b3702	b0115	b1207	b3292	b1649	b4226	b2830	b0114	b1913	b4226	b0179	b2517	b2830	b0903	b3180	b3329	b0114	b4059	b2830	b0797	b0115	b2581	b4226	b2537
105	b0581	b0887	b4480	b2526	b3347	b0855	b2526	b3165	b2891	b0650	b0650	b1084	b3065	b4355	b4001	b1282	b3783	b0115	b2585	b1282	b2830	b3347	b2526	b3307	b2779	b3330	b0115	b1470	b2526	b0168	b1084	b3347	b1282	b0858
106	b3620	b2984	b2710	b0877	b4059	b4233	b0877	b0650	b0797	b1823	b1823	b1470	b4000	b2431	b2630	b0797	b2526	b4059	b2699	b0797	b3299	b3307	b0877	b3347	b2231	b1683	b4059	b2526	b0877	b4000	b1470	b3331	b0797	b2409
107	b1258	b0629	b2924	b1823	b0237	b1126	b1823	b2526	b3988	b2526	b2526	b3185	b3702	b2987	b4292	b3169	b0605	b0723	b3590	b3169	b1413	b3210	b1823	b1120	b1717	b3299	b0723	b1084	b1823	b3251	b3185	b4059	b3169	b3441
108	b1389	b3566	b3554	b0650	b1470	b1441	b0650	b1676	b0036	b1676	b1676	b4059	b0797	b3493	b0742	b3781	b4161	b1084	b2891	b3781	b0660	b2183	b0650	b4059	b0877	b0172	b1084	b3704	b0650	b3936	b4059	b3732	b3781	b2775
109	b0958	b3207	b0921	b3342	b4200	b3476	b3342	b3702	b3702	b2830	b2830	b3347	b4129	b1658	b3690	b2960	b1086	b3650	b2960	b2960	b3426	b0151	b3342	b1470	b3936	b1089	b3650	b1094	b3342	b1207	b3347	b0194	b2960	b3220
110	b1947	b0899	b3225	b3649	b3067	b3565	b3649	b2830	b2584	b3649	b3649	b3236	b0168	b3947	b3501	b2585	b0184	b3236	b4161	b2585	b0528	b1613	b3649	b1646	b2620	b3999	b3236	b1852	b3649	b0180	b3236	b1237	b2585	b1187
111	b1944	b0696	b3214	b4147	b0023	b4565	b4147	b3347	b3038	b3165	b3165	b2530	b2779	b1134	b1677	b0180	b3649	b0650	b0440	b0180	b4147	b1713	b4147	b1162	b3701	b3703	b0650	b3783	b4147	b3180	b2530	b1718	b0180	b0731
112	b0489	b0511	b1861	b3426	b1084	b0871	b3426	b3649	b0948	b4147	b4147	b3164	b0098	b0451	b1395	b1274	b2581	b1470	b0797	b1274	b0607	b1120	b3426	b4242	b3813	b1088	b1470	b3687	b3426	b2960	b3164	b3178	b1274	b1907
113	b4219	b2303	b0188	b3650	b0432	b3928	b3650	b3650	b3507	b3347	b3347	b3732	b0180	b4015	b1891	b0406	b4059	b3347	b0180	b0406	b0650	b1137	b3650	b0432	b1099	b3480	b3347	b3732	b3650	b3702	b3732	b0727	b0406	b3709
114	b0514	b1390	b1487	b1211	b0903	b1064	b1211	b4147	b2960	b0877	b0877	b0650	b2960	b1774	b2723	b2891	b2610	b3780	b0948	b2891	b0168	b0307	b1211	b0023	b0797	b2045	b3780	b3982	b1211	b2511	b0650	b0171	b2891	b3258
115	b1957	b4485	b0190	b1413	b4161	b1949	b1413	b1413	b0168	b1413	b1413	b3650	b2614	b1536	b3442	b1913	b2217	b1099	b4226	b1913	b2526	b3732	b1413	b0812	b1779	b4232	b1099	b2610	b1413	b1717	b3650	b3306	b1913	b3270
116	b3993	b1671	b1813	b3165	b1211	b2952	b3165	b0184	b0880	b3650	b3650	b1719	b0437	b4336	b0247	b3702	b3650	b3732	b0623	b3702	b1282	b1440	b3165	b1084	b2942	b0175	b3732	b3347	b3165	b1282	b1719	b3982	b3702	b2131
117	b2304	b4353	b3041	b3347	b1913	b0516	b3347	b3783	b1823	b2610	b2610	b3813	b3180	b0560	b2413	b4161	b3165	b3813	b3169	b4161	b2185	b0023	b3347	b4200	b4226	b3936	b3813	b2508	b3347	b3703	b3813	b1211	b4161	b3367
118	b1552	b4004	b4312	b2960	b1646	b4209	b2960	b2610	b4018	b1211	b1211	b1099	b1089	b2324	b3607	b3590	b1211	b2610	b3649	b3590	b2620	b2143	b2960	b3067	b3863	b3155	b2610	b0650	b2960	b2942	b1099	b0114	b3590	b0805
119	b0011	b0324	b1963	b2610	b4242	b0902	b2610	b0877	b3155	b3783	b3783	b3860	b2526	b1839	b2327	b1207	b0119	b3982	b3783	b1207	b2171	b4160	b2610	b4161	b3822	b4299	b3982	b1413	b2610	b0098	b3860	b0115	b1207	b0866
120	b2147	b2110	b1545	b3783	b3687	b3446	b3783	b0194	b1211	b0194	b0194	b3687	b2231	b2236	b0576	b0059	b2960	b1282	b1274	b0059	b1719	b1306	b3783	b0893	b3703	b2399	b2508	b0115	b3783	b4161	b3687	b3186	b0059	b3468
121	b1463	b4158	b1833	b4161	b1162	b1380	b4161	b4059	b3560	b0184	b0184	b3780	b0650	b0140	b1121	b2592	b1740	b2508	b3781	b2592	b3783	b2609	b4161	b1211	b2508	b0128	b1282	b3686	b4161	b2779	b3780	b3236	b2592	b3710
122	b0498	b0916	b1874	b3704	b1215	b4045	b3704	b3704	b3067	b2960	b2960	b1282	b1779	b2560	b2317	b2508	b0650	b2526	b3179	b2508	b2614	b0242	b3704	b3331	b0437	b2185	b2526	b0184	b3704	b3181	b1282	b0292	b2508	b4356
123	b2880	b2028	b3157	b0184	b0893	b0381	b0184	b2960	b4187	b3704	b3704	b2508	b1282	b3728	b2365	b1120	b3704	b3704	b3556	b1120	b0797	b3386	b0184	b0094	b3783	b4506	b3704	b3813	b0184	b2526	b2508	b3705	b1120	b1104
124	b0736	b2633	b2362	b4059	b0812	b0192	b4059	b1211	b0623	b4059	b4059	b0194	b3181	b2954	b2367	b2474	b3347	b1719	b3289	b2474	b0877	b3863	b4059	b2183	b2526	b3620	b1719	b0172	b4059	b0650	b0194	b0924	b2474	b0365
125	b2881	b0952	b3859	b2217	b3331	b4159	b2217	b1086	b1282	b4161	b4161	b2526	b2511	b0273	b4321	b0623	b0797	b0194	b0119	b0623	b0184	b3783	b2217	b3705	b4129	b4022	b0194	b0179	b2217	b4129	b2526	b4172	b0623	b3447
126	b1693	b1145	b3905	b0194	b3236	b1321	b0194	b0723	b0181	b3860	b3860	b3982	b3936	b0796	b2537	b0948	b3701	b2530	b3702	b0948	b3169	b1761	b0194	b3687	b1207	b3038	b3687	b0060	b0194	b0437	b3982	b3312	b0948	b3748
127	b1900	b3249	b1962	b1086	b1763	b0518	b1086	b3860	b0911	b1086	b1086	b3619	b4161	b1920	b2601	b3556	b0095	b3687	b4187	b3556	b2508	b3310	b1086	b1913	b4059	b0051	b2530	b0171	b1086	b2508	b3619	b3813	b3556	b0985
128	b1502	b2130	b1349	b0095	b0094	b0854	b0095	b1470	b3179	b0095	b0095	b2610	b1719	b3616	b2782	b0650	b0028	b0660	b2474	b0650	b3065	b1470	b0095	b1763	b3181	b4018	b0660	b0528	b0095	b0406	b2610	b3309	b0650	b1185
129	b2980	b2178	b3099	b3687	b4179	b2480	b3687	b4161	b3649	b0962	b0962	b0171	b2508	b0262	b2409	b0098	b2185	b0179	b0880	b0098	b3180	b2216	b3687	b3236	b0168	b3247	b0179	b1282	b3687	b2891	b0171	b2526	b0098	b1729
130	b1618	b3543	b1045	b0962	b2183	b3391	b0962	b0095	b2667	b0723	b0723	b0179	b1717	b3745	b3151	b3349	b0438	b0171	b2508	b3349	b0437	b3236	b0962	b1215	b2585	b4003	b0171	b0194	b0962	b2585	b0179	b0032	b3349	b1885
131	b4015	b3099	b3651	b3860	b0171	b3881	b3860	b3687	b1835	b2217	b2217	b3704	b3703	b0855	b1187	b3181	b1413	b0168	b0437	b3181	b2960	b0440	b3860	b1014	b3349	b2720	b0168	b2830	b3860	b2614	b3704	b3686	b3181	b2088
132	b3213	b4313	b1374	b0119	b1014	b3770	b0119	b0962	b3730	b1470	b1470	b3178	b3349	b4233	b3191	b3289	b0660	b1413	b3251	b3289	b4059	b4203	b0119	b3813	b1470	b2556	b1413	b2185	b0119	b2231	b3178	b1914	b3289	b2701
133	b0980	b2442	b4323	b0028	b2581	b3794	b0028	b3732	b3980	b3687	b3687	b0168	b2891	b3928	b0731	b2526	b3732	b0060	b0059	b2526	b3181	b1014	b0028	b3931	b0060	b3704	b0172	b3299	b0028	b1719	b0168	b4242	b2526	b3460
134	b3630	b2425	b0400	b3228	b3705	b1444	b3228	b2217	b3228	b3732	b3732	b0660	b0406	b1380	b1907	b3251	b4187	b0172	b1211	b3251	b3863	b2581	b3228	b4179	b3166	b0285	b0060	b0168	b3228	b1913	b0660	b0094	b3251	b3528
135	b3868	b1949	b4070	b2171	b3813	b1746	b2171	b3311	b2699	b2171	b2171	b4142	b3649	b0518	b3709	b0119	b3687	b3178	b3166	b0119	b3702	b2498	b2171	b2286	b0605	b2785	b3178	b3180	b2171	b0623	b4142	b1215	b0119	b3614
136	b1199	b3786	b0423	b1470	b3733	b2455	b1470	b4202	b3480	b0119	b0119	b0060	b3701	b1386	b3258	b1719	b3461	b3686	b0650	b1719	b3236	b4255	b1470	b2581	b0119	b3332	b3686	b3065	b1470	b3649	b0060	b4161	b1719	b0904
137	b4479	b0815	b1344	b3732	b3931	b1992	b3732	b3619	b1656	b0028	b0028	b3686	b1211	b1765	b1924	b0191	b2584	b3619	b0098	b0191	b1470	b1312	b3732	b3733	b0962	b3065	b3619	b4147	b3732	b3590	b3686	b1763	b0191	b0209
138	b2110	b1414	b4063	b4187	b3313	b3024	b4187	b0119	b0990	b3619	b3619	b1646	b2585	b3253	b1256	b1211	b0023	b1646	b2231	b1211	b1089	b4226	b4187	b2202	b3169	b2690	b0528	b1646	b4187	b1211	b1646	b0179	b1211	b3160
139	b3871	b2625	b1768	b2584	b0924	b0486	b2584	b1716	b3181	b3228	b3228	b1237	b0439	b1221	b1597	b0924	b1435	b0528	b1207	b0924	b3936	b4179	b2584	b0924	b1282	b4049	b1646	b0962	b2584	b1779	b1237	b1646	b0924	b0378
140	b2673	b2561	b3997	b0723	b2286	b1386	b0723	b2171	b3846	b3311	b3311	b0344	b1913	b3244	b0805	b0437	b0962	b3180	b3181	b0437	b3813	b4000	b0723	b0171	b0406	b0180	b3180	b2620	b0723	b3349	b0344	b3863	b0437	b0648
141	b0976	b0251	b2427	b2185	b3863	b1381	b2185	b0028	b0954	b4202	b4202	b1413	b0623	b3498	b1873	b3649	b0180	b2614	b1779	b3649	b0116	b2599	b2185	b1713	b3649	b3302	b2614	b0660	b2185	b2474	b1413	b3733	b3649	b2047
142	b1609	b2813	b0859	b0438	b0728	b1928	b0438	b0116	b1913	b2185	b2185	b2614	b0607	b2992	b0985	b3783	b3228	b2830	b2942	b3783	b3347	b1468	b0438	b0710	b3687	b0196	b2830	b1676	b0438	b0439	b2614	b0168	b3783	b4195
143	b1123	b2441	b3765	b0797	b1713	b3140	b0797	b2530	b3908	b1716	b1716	b1676	b3590	b2113	b1185	b0880	b3311	b0437	b3349	b0880	b1094	b4200	b0797	b3863	b0623	b3615	b0437	b2530	b0797	b3556	b1676	b0650	b0880	b1694
144	b1685	b4329	b1282	b3619	b2890	b1421	b3619	b2185	b0882	b4187	b4187	b0095	b3556	b3533	b1243	b2779	b0168	b3166	b2526	b2779	b1099	b1676	b3619	b2890	b0439	b4051	b3166	b1719	b3619	b3783	b0095	b2508	b2779	b4067
145	b3159	b2880	b1259	b3311	b2582	b3374	b3311	b0168	b2696	b2584	b2584	b0172	b0119	b3843	b1729	b2614	b2508	b0962	b2592	b2614	b2511	b3807	b3311	b4160	b2891	b0721	b0962	b0119	b3311	b0924	b0172	b0893	b2614	b3083
146	b3158	b3402	b2667	b4202	b3919	b2975	b4202	b1852	b3822	b0168	b0168	b2830	b0605	b2173	b1857	b3179	b0642	b1676	b2584	b3179	b1913	b3916	b4202	b0728	b2614	b1194	b1676	b0095	b4202	b0119	b2830	b3342	b3179	b3057
147	b2213	b2222	b3999	b1264	b4160	b3025	b1264	b3228	b0148	b2530	b2530	b3180	b0924	b2262	b1885	b3166	b0179	b3181	b1120	b3166	b4161	b3186	b1264	b3919	b2511	b0505	b3181	b3822	b1264	b3179	b3180	b3316	b3166	b0345
148	b2150	b1513	b1285	b0168	b3686	b4036	b0168	b0179	b2819	b0116	b0116	b0437	b3783	b0984	b2088	b3261	b2171	b0095	b2779	b3261	b3687	b1269	b0168	b3313	b0180	b3115	b0095	b0437	b0168	b3701	b0437	b3556	b3261	b0517
149	b1764	b0281	b1337	b0179	b4137	b1765	b0179	b0797	b2708	b0438	b0438	b4242	b4059	b3141	b2701	b4129	b1494	b4142	b1719	b4129	b3703	b3331	b0179	b4137	b1913	b2765	b3299	b0114	b0179	b3166	b4242	b0812	b4129	b1067
150	b4171	b0694	b1560	b3461	b0168	b3831	b3461	b4187	b1808	b0797	b0797	b0727	b3179	b3124	b3460	b0051	b3860	b1237	b2614	b0051	b2585	b3332	b3461	b2582	b0948	b3856	b4142	b2614	b3461	b3289	b0727	b2582	b0051	b2493
151	b3485	b0612	b4099	b3179	b3556	b2149	b3179	b0660	b3637	b0179	b0179	b3166	b2474	b1943	b3528	b2942	b1264	b3299	b0051	b2942	b3649	b3983	b3179	b3686	b3236	b2453	b2185	b3181	b3179	b0948	b3166	b4317	b2942	b1483
152	b4141	b0770	b3802	b0660	b0215	b2797	b0660	b0438	b2566	b3179	b3179	b0962	b3166	b3073	b3614	b4187	b3527	b2185	b0924	b4187	b2891	b1896	b0660	b0243	b3732	b3589	b1237	b0797	b0660	b3261	b0962	b1162	b4187	b1526
153	b4380	b0818	b4098	b1716	b0710	b1993	b1716	b3813	b3168	b1852	b1852	b0924	b3236	b1454	b4407	b2231	b3299	b0797	b0191	b2231	b0924	b2987	b1716	b3593	b1719	b4517	b0797	b0723	b1716	b0607	b0924	b0432	b2231	b1988
154	b2755	b3063	b0181	b0642	b0720	b1727	b0642	b2584	b2175	b3461	b3461	b3030	b2584	b2440	b2548	b4375	b3166	b0119	b4375	b4375	b0180	b3493	b0642	b0119	b3702	b3156	b0119	b2960	b0642	b0191	b3030	b0797	b4375	b2718
155	b0503	b3225	b0153	b0180	b4017	b0159	b0180	b3180	b3987	b1264	b1264	b0528	b3289	b3431	b0641	b0439	b0623	b0924	b4129	b0439	b0623	b0032	b0180	b3386	b2960	b1545	b2620	b0397	b0180	b2584	b0528	b4017	b0439	b3395
156	b3741	b1598	b2541	b2530	b3982	b0320	b2530	b3179	b0437	b0660	b0660	b0119	b3813	b2385	b0345	b0181	b3619	b2620	b0439	b0181	b1852	b1719	b2530	b0720	b0148	b0852	b0924	b1089	b2530	b4059	b0119	b0903	b0181	b3496
157	b0213	b3241	b4287	b3180	b1435	b0340	b3180	b3461	b3620	b3180	b3180	b3181	b3261	b3912	b0517	b2584	b0194	b4147	b0148	b2584	b0119	b3686	b3180	b4017	b2069	b2804	b4147	b0924	b3180	b4187	b3181	b3304	b2584	b4224
158	b0043	b1447	b0151	b3299	b2202	b0452	b3299	b3686	b0029	b3813	b3813	b3299	b0028	b4376	b0596	b0148	b3919	b3860	b0181	b0148	b0723	b3687	b3299	b0215	b0799	b4082	b3860	b2585	b3299	b0148	b3299	b0119	b0148	b2056
159	b2917	b2394	b4190	b0728	b0119	b0521	b0728	b3299	b0143	b3299	b3299	b0797	b4187	b2247	b1067	b1656	b0033	b3065	b3347	b1656	b3166	b1378	b0728	b3556	b0397	b3188	b3065	b3649	b0728	b0051	b0797	b2183	b1656	b2161
160	b1853	b3059	b1524	b1435	b4191	b0977	b1435	b0115	b0059	b0728	b0728	b2620	b0184	b3482	b2847	b0028	b0924	b2960	b4207	b0028	b1717	b4389	b1435	b0168	b1763	b1244	b2960	b3178	b1435	b3813	b2620	b2891	b0028	b1061
161	b1261	b4089	b0659	b3733	b1718	b1012	b3733	b3863	b0440	b3686	b3686	b4017	b1470	b2422	b2071	b3197	b4168	b0397	b0954	b3197	b1211	b3030	b3733	b1435	b3686	b4366	b0397	b3166	b3733	b0028	b4017	b1014	b3197	b4473
162	b1347	b2001	b1969	b0528	b0243	b1294	b0528	b3166	b4312	b3733	b3733	b2960	b0148	b3086	b2730	b4059	b0525	b2114	b1470	b4059	b0406	b2285	b0528	b2283	b1808	b3196	b2114	b4142	b0528	b0880	b2960	b3931	b4059	b2497
163	b1090	b2264	b1968	b3919	b3306	b1439	b3919	b0728	b2798	b0642	b0642	b1713	b0948	b2540	b2558	b3908	b3256	b4242	b0060	b3908	b3732	b3313	b3919	b3406	b3179	b2946	b3822	b4242	b3919	b0605	b1713	b3702	b3908	b3542
164	b3388	b3693	b1489	b3166	b3186	b1667	b3166	b2508	b2508	b2926	b2926	b2185	b0962	b4383	b1457	b1779	b0728	b3030	b0568	b1779	b0962	b0095	b3166	b0091	b0184	b0679	b4242	b2171	b3166	b0184	b2185	b3215	b1779	b3654
165	b2525	b0589	b0792	b3813	b3386	b3227	b3813	b2926	b2096	b1749	b1749	b4147	b0191	b3223	b1955	b0607	b2620	b3822	b2851	b0607	b3860	b2998	b3813	b2498	b2798	b1199	b3030	b0049	b3813	b3347	b4147	b2286	b0607	b1457
166	b3516	b3409	b0793	b0116	b2526	b3529	b0116	b0528	b4000	b1435	b1435	b2114	b3687	b3077	b3345	b3701	b0528	b4017	b2852	b3701	b0095	b2464	b0116	b3982	b3590	b4319	b4017	b3936	b0116	b1470	b2114	b0237	b0954	b3531
167	b3957	b4256	b0058	b0148	b3406	b3551	b0148	b3733	b4506	b0180	b0180	b0397	b1099	b1107	b3531	b0954	b2926	b0049	b3530	b0954	b4142	b0606	b0148	b0957	b4161	b3738	b0049	b2926	b0148	b3236	b0397	b2890	b3701	b4074
168	b0223	b4310	b2067	b3686	b3593	b3567	b3686	b1264	b3999	b3166	b3166	b1913	b3347	b3147	b0503	b1215	b3180	b0727	b3687	b1215	b1676	b4017	b3686	b1866	b0116	b0231	b0727	b3705	b3686	b1099	b1913	b0728	b1215	b0839
169	b1927	b0445	b2081	b2926	b0091	b0828	b2926	b0642	b1908	b0528	b0528	b3065	b2582	b1196	b3676	b3602	b2091	b2585	b1808	b3602	b0115	b0733	b2926	b3306	b3417	b4401	b2585	b1913	b2926	b3687	b3065	b3919	b3602	b3497
170	b4376	b3199	b1750	b1215	b0912	b1221	b1215	b1435	b2220	b3919	b3919	b0049	b3863	b2541	b4032	b3560	b0723	b0623	b2819	b3560	b0194	b0812	b1215	b3186	b2474	b4171	b0623	b0032	b1215	b1656	b0049	b4035	b3560	b1208
171	b2290	b4261	b4118	b2508	b3729	b1023	b2508	b1749	b3197	b1215	b1215	b0623	b0051	b0407	b3994	b0184	b3733	b3936	b2069	b0184	b3686	b4059	b2508	b4191	b2927	b3170	b3936	b2114	b2508	b3228	b0623	b3649	b0184	b2136
172	b2762	b4262	b0695	b1276	b3215	b3713	b1276	b3919	b4022	b0115	b0115	b3822	b0095	b0766	b1706	b3813	b1215	b1913	b2733	b3813	b3179	b2622	b1276	b3729	b0049	b2093	b1913	b0033	b1276	b0962	b3822	b1435	b3813	b0503
173	b3530	b1158	b0694	b1854	b2891	b2470	b1854	b0924	b1552	b1854	b1854	b0683	b3228	b3867	b1825	b2567	b3813	b0525	b3701	b2567	b0060	b2210	b1854	b0912	b2926	b3311	b0525	b0623	b1854	b0954	b0683	b0215	b2567	b3399
174	b1311	b4309	b2310	b0924	b3649	b4266	b0924	b0180	b0104	b2508	b2508	b0525	b0880	b0334	b1738	b1835	b3686	b2926	b0184	b1835	b3556	b1260	b0924	b2526	b3289	b2219	b2926	b1717	b0924	b1215	b0525	b1716	b1835	b4374
175	b3385	b1457	b2052	b0033	b0957	b1971	b0033	b2620	b4371	b0148	b0148	b3705	b1676	b1045	b1696	b1435	b4202	b1713	b2926	b1435	b0948	b1203	b0033	b0588	b0607	b3185	b1713	b2798	b0033	b0181	b3705	b2830	b1435	b1434
176	b0793	b0778	b0574	b1749	b0179	b0363	b1749	b1215	b3288	b3863	b3863	b3936	b1215	b3923	b0978	b2708	b0148	b0344	b0605	b2708	b3590	b0381	b1749	b4094	b3030	b2171	b1089	b3860	b1749	b3863	b3936	b0660	b2708	b1605
177	b4080	b1560	b0660	b2091	b2498	b3058	b2091	b0525	b2690	b0924	b0924	b2585	b0954	b4306	b2986	b3705	b1014	b1089	b1835	b3705	b2582	b0882	b2091	b0678	b0880	b3261	b3649	b0877	b2091	b0095	b2585	b3650	b3705	b1486
178	b3564	b0706	b1133	b3256	b0588	b0011	b3256	b1854	b1120	b1276	b1276	b3649	b4142	b0509	b1902	b1763	b1470	b3649	b0028	b1763	b2474	b0199	b3256	b3215	b3347	b4065	b0344	b1713	b3256	b2582	b3649	b1713	b1763	b2503
179	b1098	b2168	b3631	b0623	b2283	b1538	b0623	b0033	b0119	b0525	b0525	b2926	b1656	b1813	b3055	b3347	b1716	b0948	b0607	b3347	b0028	b0026	b0623	b0525	b1676	b3590	b0948	b3703	b0623	b4375	b2926	b0912	b3347	b1696
180	b0515	b1396	b1774	b0525	b0525	b3244	b0525	b0148	b1088	b0033	b0033	b2582	b1435	b0239	b3832	b3228	b3179	b2171	b3813	b3228	b0114	b1823	b0525	b1539	b0568	b0528	b2171	b2511	b0525	b3197	b2582	b4191	b3228	b1110
181	b3402	b1708	b2048	b2620	b2508	b3645	b2620	b0623	b1099	b2620	b2620	b1089	b0181	b0354	b1786	b0104	b1854	b3703	b2798	b0104	b3619	b2929	b2620	b3649	b2819	b0467	b3703	b3030	b2620	b3908	b1089	b3602	b0104	b1540
182	b2064	b1733	b3518	b1494	b1866	b1080	b1494	b1014	b2961	b3256	b3256	b3300	b3686	b2426	b2983	b4180	b2096	b0033	b0799	b4180	b3289	b3734	b1494	b1378	b2733	b3284	b0033	b0525	b1494	b1435	b3300	b2960	b3183	b2405
183	b2477	b0222	b4211	b1014	b4035	b1296	b1014	b1276	b2068	b1014	b1014	b0032	b3732	b0897	b4081	b3183	b1276	b2582	b1099	b3183	b4187	b0893	b1014	b1718	b3556	b1051	b2582	b0568	b1014	b1676	b0032	b3517	b4180	b4193
184	b1489	b0044	b1313	b4168	b4317	b1670	b4168	b3256	b0060	b0623	b0623	b0033	b3733	b0035	b0401	b4191	b0115	b3705	b3863	b4191	b2530	b1539	b4168	b2529	b1646	b2768	b3705	b3256	b4168	b1763	b0033	b1282	b4191	b3900
185	b2053	b2929	b0354	b3527	b3312	b1850	b3527	b1099	b1763	b0432	b0432	b0903	b0060	b0339	b0551	b3247	b3352	b2733	b3822	b3247	b0148	b3472	b3527	b0414	b0115	b1780	b2733	b3169	b3527	b3560	b0903	b3166	b3247	b3381
186	b3287	b1711	b0975	b0115	b1800	b2545	b0115	b0432	b4226	b2091	b2091	b2891	b1763	b0410	b0030	b2696	b2890	b3169	b1435	b2696	b3178	b3067	b0115	b0179	b3197	b1695	b3169	b3699	b0115	b3733	b2891	b4137	b2696	b3858
187	b0792	b0013	b4141	b1852	b0170	b2992	b1852	b3065	b2614	b1494	b1494	b3703	b3908	b2052	b0634	b1099	b0661	b2891	b1804	b1099	b3030	b3041	b1852	b3602	b3699	b0990	b2891	b0948	b1852	b4142	b3703	b3169	b1099	b1432
188	b0127	b1326	b1482	b0432	b1378	b4119	b0432	b1494	b1204	b1099	b1099	b0948	b2926	b2936	b1085	b1094	b0406	b0799	b0962	b1094	b3822	b0740	b0432	b2891	b0924	b3730	b0799	b4207	b0432	b3699	b0948	b3406	b1094	b0802
189	b1536	b1547	b4329	b3352	b4172	b4469	b3352	b0114	b3251	b3527	b3527	b4052	b3699	b3722	b4080	b4052	b3065	b4207	b3228	b4052	b2584	b2114	b3352	b0170	b3019	b0512	b4207	b1237	b3352	b4191	b4052	b3180	b4052	b3685
190	b4085	b3531	b2840	b4391	b3702	b1901	b4391	b3527	b1135	b4391	b4391	b4207	b4191	b4297	b2242	b0095	b4391	b3734	b3461	b0095	b2926	b0902	b4391	b3049	b3908	b0416	b3734	b2733	b4391	b2926	b4207	b3165	b0095	b4208
191	b1496	b1412	b0031	b3863	b0650	b3051	b3863	b2091	b0467	b3065	b3065	b2171	b3822	b1260	b2261	b3527	b2627	b3702	b1215	b3527	b3705	b3342	b3863	b0307	b0214	b4371	b3702	b0728	b3863	b3705	b2171	b4160	b3527	b1963
192	b0711	b2456	b3355	b3065	b0678	b2660	b3065	b3178	b2526	b4168	b4168	b3734	b3860	b1046	b0035	b1494	b0116	b0568	b2708	b1494	b3261	b3022	b3065	b3229	b1094	b4024	b0568	b1804	b3065	b3527	b3734	b0091	b1494	b0583
193	b1876	b2457	b4382	b0661	b3049	b2542	b0661	b4391	b2938	b3352	b3352	b2733	b1740	b4287	b2456	b3699	b2530	b0683	b3197	b3699	b1763	b3306	b0661	b0650	b1656	b3239	b3179	b0727	b0661	b3686	b2733	b1800	b3699	b0968
194	b2988	b3958	b0177	b2096	b0799	b2113	b2096	b2890	b3725	b0529	b0529	b0799	b3560	b0151	b2457	b1470	b2297	b3179	b4059	b1470	b1215	b0908	b2096	b4317	b1740	b2830	b0683	b2851	b2096	b1494	b0799	b0993	b1470	b3578
195	b1349	b0584	b3126	b0529	b4094	b0176	b0529	b3352	b3778	b2890	b2890	b3169	b1494	b3022	b1969	b2566	b0432	b2511	b0397	b2566	b1656	b3600	b0529	b4255	b0194	b0877	b2511	b2927	b0529	b3822	b3169	b0525	b2566	b3055
196	b1768	b1015	b0732	b2890	b2529	b0052	b2890	b2400	b0416	b2096	b2096	b1763	b3197	b1344	b2371	b3733	b3699	b3919	b3699	b3733	b1435	b3617	b2890	b0918	b0525	b1552	b3919	b3734	b2890	b3461	b1763	b0710	b3733	b2300
197	b1190	b3336	b1352	b2297	b3602	b3114	b2297	b0529	b3813	b2400	b2400	b1014	b3527	b0382	b3868	b1204	b3019	b0728	b2068	b1204	b3733	b2825	b2297	b2508	b1211	b0631	b0728	b3179	b2297	b0060	b1014	b0033	b1204	b0862
198	b0330	b3366	b2767	b2400	b0918	b1261	b2400	b1282	b3699	b0661	b0661	b0728	b3705	b3092	b0778	b0642	b3931	b0032	b3778	b0642	b0880	b4052	b2400	b0799	b2851	b3846	b0032	b0799	b2400	b3732	b0728	b3729	b0642	b1786
199	b3689	b2666	b3470	b0954	b3229	b1270	b0954	b4168	b1860	b0949	b0949	b3919	b2217	b0823	b1535	b3019	b0820	b0903	b3019	b3019	b4017	b0060	b0954	b0026	b3733	b2610	b0903	b3619	b0954	b2567	b3919	b0181	b3019	b2983
200	b3035	b1987	b4517	b0949	b2509	b2515	b0949	b0949	b4180	b0114	b0114	b3702	b4375	b4062	b1210	b3863	b0954	b2069	b3908	b3863	b0051	b2050	b0949	b1800	b0728	b0143	b2069	b4187	b0949	b2708	b3702	b1866	b3863	b4081
201	b2379	b1559	b0178	b0820	b0414	b1767	b0820	b3030	b0015	b3178	b3178	b3931	b0194	b0102	b3892	b3461	b1749	b0877	b3030	b3461	b0191	b0758	b0820	b2553	b0095	b2287	b0877	b0642	b0820	b2068	b3931	b3185	b3461	b0401
202	b2766	b0603	b0972	b1099	b3517	b1890	b1099	b2096	b0436	b0954	b0954	b0568	b2068	b2263	b3061	b1179	b1860	b1014	b3261	b1179	b1237	b3450	b1099	b4035	b2582	b2511	b1717	b3019	b1099	b2217	b0568	b2620	b1179	b0551
203	b1312	b0040	b1589	b3699	b1539	b2989	b3699	b1094	b3166	b3699	b3699	b1211	b3461	b2918	b2731	b3030	b2925	b1717	b2007	b3030	b0049	b1888	b3699	b3746	b4187	b0870	b1014	b1763	b3699	b1204	b1211	b0642	b2068	b1644
204	b1783	b3629	b1503	b3178	b0026	b4108	b3178	b3699	b0962	b2297	b2297	b3179	b0642	b2127	b0040	b2068	b3261	b2798	b2696	b2068	b3228	b0700	b3178	b2778	b4207	b0807	b2798	b2819	b3178	b3030	b3179	b0962	b3030	b2492
205	b1870	b3834	b3152	b0406	b2553	b4483	b0406	b0661	b1452	b0820	b0820	b2890	b3352	b2384	b0044	b1676	b0032	b0406	b1343	b1676	b3908	b2890	b0406	b0931	b0032	b0787	b0406	b4017	b0406	b0642	b2890	b0799	b1676	b3163
206	b1813	b1690	b2720	b1860	b3316	b1661	b1860	b0820	b4048	b3030	b3030	b3733	b2927	b1807	b0584	b2007	b0529	b4052	b1763	b2007	b3699	b3165	b1860	b3312	b0033	b2011	b4052	b3556	b1860	b4052	b3733	b2370	b2007	b3547
207	b4241	b0366	b0869	b2627	b1939	b3898	b2627	b0954	b0924	b2927	b2927	b0237	b0438	b1640	b1734	b0884	b2400	b2400	b1656	b0884	b0033	b4097	b2627	b4172	b1749	b3967	b2400	b2400	b2627	b2069	b0237	b0243	b0884	b3632
208	b2644	b1743	b2278	b1103	b3342	b1834	b1103	b2927	b0650	b1282	b1282	b0710	b3030	b2265	b3091	b1908	b3863	b3733	b3602	b1908	b4052	b2042	b1103	b3702	b2852	b1976	b3733	b3919	b1103	b3860	b0710	b3636	b1908	b0443
209	b0742	b2817	b1739	b4191	b2960	b4115	b4191	b2297	b2567	b0568	b0568	b0028	b1094	b2988	b1733	b3687	b4191	b2890	b4170	b3687	b1646	b0432	b4191	b1939	b3530	b1466	b2890	b3702	b4191	b3183	b0028	b4187	b3687	b2628
210	b0772	b2051	b0213	b2925	b0307	b4132	b2925	b0568	b1274	b3255	b3255	b4161	b0568	b1076	b3627	b4312	b1282	b1211	b1237	b4312	b0954	b2539	b2925	b0033	b2584	b3752	b1211	b2582	b2925	b3019	b4161	b0170	b4312	b0483
211	b1799	b3552	b0163	b3030	b3746	b1871	b3030	b0060	b0799	b2627	b2627	b2511	b0116	b0006	b3974	b3822	b0949	b3256	b1676	b3822	b3461	b2643	b3030	b3517	b2734	b3825	b3256	b3461	b3030	b3247	b2511	b2778	b3822	b0278
212	b0080	b3955	b1128	b1282	b0797	b0608	b1282	b0172	b3339	b2925	b2925	b3602	b1749	b4194	b1424	b0178	b3255	b1763	b4142	b0178	b0397	b3813	b1282	b0642	b1411	b3838	b1763	b3417	b1282	b3352	b3602	b1099	b2217	b3583
213	b0688	b0343	b1087	b0114	b1716	b2901	b0114	b4017	b2942	b1094	b1094	b0432	b2096	b1126	b2705	b2217	b3030	b0642	b0114	b2217	b2068	b1449	b0114	b2509	b4017	b3839	b0642	b2068	b0114	b1094	b0432	b3593	b0178	b4092
214	b0063	b0269	b3239	b3931	b2830	b3533	b3931	b3931	b1749	b0406	b0406	b2069	b1204	b1441	b1124	b0605	b3178	b3602	b2567	b0605	b0568	b2878	b3931	b0797	b1838	b2233	b3602	b2474	b3931	b1740	b2069	b0623	b0605	b4294
215	b4306	b0350	b3428	b3261	b4255	b2156	b3261	b0406	b3863	b3931	b3931	b2400	b3019	b1782	b3874	b2741	b0835	b1435	b1749	b2741	b0642	b3875	b3261	b3342	b0028	b1652	b1435	b0406	b3261	b1835	b2400	b4094	b2741	b0965
216	b1083	b1155	b3196	b3255	b0642	b3843	b3255	b3255	b0884	b1103	b1103	b3256	b2069	b0486	b2067	b2045	b1103	b2851	b2927	b2045	b2217	b1282	b3255	b2551	b3705	b4152	b2851	b1749	b3255	b0568	b3256	b0026	b2045	b2272
217	b2399	b2928	b3486	b0568	b0931	b4239	b0568	b0727	b2341	b4191	b4191	b2798	b4052	b3831	b2160	b2069	b1099	b2927	b3236	b2069	b0728	b0243	b0568	b2960	b1804	b4061	b2927	b3530	b0568	b2096	b2798	b0049	b2069	b1085
218	b0604	b2424	b3071	b2927	b2778	b0046	b2927	b2925	b3239	b4017	b4017	b1435	b3426	b0521	b3966	b1740	b1089	b0214	b3686	b1740	b0799	b2029	b2927	b0199	b1220	b4192	b0214	b2069	b2927	b4391	b1435	b0720	b1740	b3744
219	b0508	b2181	b3336	b0032	b3202	b2438	b0032	b2627	b2618	b0172	b0172	b0877	b3183	b0977	b2062	b0143	b1094	b3461	b0820	b0143	b0181	b1099	b0032	b0892	b2627	b0869	b3461	b3608	b0032	b2566	b0877	b3179	b4018	b3532
220	b4329	b0943	b2622	b0172	b0199	b2173	b0172	b0032	b2729	b0060	b0060	b1914	b0033	b1012	b0066	b4018	b0114	b3019	b2734	b4018	b1494	b3304	b0172	b0640	b0642	b0233	b3019	b2891	b0172	b0438	b1914	b1493	b0143	b4188
221	b3774	b4318	b0966	b0727	b0033	b1564	b0727	b1103	b4170	b1860	b1860	b2283	b2567	b1439	b2267	b2582	b0568	b1656	b3352	b2582	b3197	b0450	b0727	b3256	b2708	b2825	b1656	b2370	b0727	b3602	b2283	b0588	b2582	b4189
222	b1482	b4320	b4401	b3019	b1282	b2262	b3019	b4191	b0397	b0032	b0032	b0406	b2851	b2470	b0531	b0962	b2891	b0028	b3732	b0962	b3527	b3705	b3019	b1716	b2114	b3309	b0028	b0214	b3019	b0104	b0406	b3746	b2926	b4461
223	b4249	b2326	b1759	b1094	b3309	b2301	b1094	b1089	b1916	b0727	b0727	b1717	b4391	b3058	b1521	b2926	b0727	b0710	b0049	b2926	b2927	b3001	b1094	b3916	b0398	b2696	b0710	b3931	b1094	b2927	b1717	b0957	b0962	b4080
224	b1462	b1738	b1794	b1089	b0090	b2889	b1089	b1860	b2852	b3261	b3261	b3461	b0728	b3871	b2130	b1452	b3556	b3931	b0318	b1452	b2069	b1375	b1089	b3316	b4375	b0221	b1804	b2852	b1089	b2851	b3461	b0421	b3236	b1069
225	b1259	b1955	b0994	b4017	b2551	b1066	b4017	b0049	b2733	b2851	b2851	b0642	b3247	b1538	b2178	b3236	b2851	b4161	b1411	b3236	b0525	b1897	b4017	b3706	b1854	b2748	b3931	b1838	b4017	b0820	b0642	b1378	b0421	b3727
226	b3555	b4141	b0737	b2891	b0181	b1217	b2891	b3261	b1633	b1089	b1089	b0812	b0820	b1080	b3543	b0421	b1713	b1804	b2514	b0421	b3019	b2249	b2891	b2417	b4142	b2806	b4161	b3289	b2891	b4180	b0812	b2529	b1452	b4322
227	b4096	b0429	b0738	b2851	b3706	b2151	b2851	b2891	b0268	b0049	b0049	b3019	b2708	b4119	b0950	b4391	b2511	b3556	b4017	b4391	b1749	b2133	b2851	b2830	b3178	b3289	b3556	b3590	b2851	b2741	b3019	b3386	b1557	b3892
228	b4327	b3001	b1609	b0060	b3256	b4248	b0060	b2585	b1159	b2891	b2891	b1749	b1264	b3114	b3138	b1557	b1852	b1749	b4391	b1557	b3931	b3770	b0060	b0090	b0954	b4312	b1749	b3197	b0060	b2627	b1749	b3019	b4391	b0154
229	b0348	b3689	b0658	b0930	b3166	b0984	b0930	b2851	b0182	b2585	b2585	b2851	b2566	b2989	b1500	b4142	b3729	b3699	b3733	b4142	b4191	b0525	b0930	b3594	b3352	b3297	b3699	b0148	b0930	b0799	b2851	b2333	b4142	b0040
230	b1843	b1709	b1134	b2511	b3180	b3141	b2511	b3705	b0398	b3019	b3019	b2927	b0049	b4483	b2626	b3730	b1763	b0949	b1838	b3730	b3919	b0149	b2511	b3202	b2400	b1716	b0949	b0180	b2511	b2925	b2927	b2335	b3730	b0919
231	b3292	b4056	b4127	b2585	b3594	b2041	b2585	b2511	b1976	b2511	b2511	b0908	b0799	b1661	b0915	b0990	b1656	b0432	b3338	b0990	b1713	b3931	b2585	b1282	b2096	b1835	b0432	b3908	b2585	b1749	b0908	b2576	b3846	b3754
232	b0959	b2899	b1377	b3556	b0640	b2186	b3556	b3019	b3183	b0930	b0930	b0949	b2925	b3898	b1379	b3846	b3590	b3417	b0115	b3846	b0438	b0957	b3556	b2414	b3461	b0711	b3417	b0993	b3556	b0194	b0949	b0199	b0990	b4359
233	b3397	b0212	b0960	b1241	b0421	b0107	b1241	b0930	b2927	b3705	b3705	b2286	b3931	b1871	b1097	b3038	b0172	b2068	b0095	b3038	b2851	b1822	b1241	b3734	b3729	b3650	b2068	b1656	b1241	b2852	b2286	b3652	b3038	b1734
234	b3698	b2046	b2793	b3729	b0892	b1148	b3729	b1713	b1930	b1241	b1241	b1804	b3619	b4239	b1171	b3717	b0051	b3908	b1220	b3717	b2114	b2512	b3729	b0780	b0051	b4085	b3908	b3602	b3729	b3530	b1804	b0949	b3717	b1733
235	b4069	b1806	b1686	b3705	b2414	b4392	b3705	b3729	b0473	b3729	b3729	b3699	b4017	b0046	b3354	b2569	b2585	b0908	b2582	b2569	b2890	b2465	b3705	b2032	b1215	b4147	b0908	b1808	b3705	b3931	b3699	b0406	b3732	b3974
236	b4292	b1116	b2099	b0835	b0949	b1512	b0835	b1241	b0028	b3556	b3556	b2068	b0115	b1564	b1768	b3732	b2927	b2474	b2627	b3732	b0727	b1945	b0835	b0949	b2925	b0183	b2474	b2734	b0835	b0884	b2068	b3297	b2569	b4268
237	b4273	b2809	b2325	b0049	b3650	b2608	b0049	b3556	b2768	b2734	b2734	b0214	b0214	b0697	b4071	b0820	b1913	b0398	b4191	b0820	b3352	b0780	b0049	b0421	b2068	b1086	b0398	b1411	b0049	b0214	b0214	b0931	b0820	b1124
238	b3566	b3662	b4015	b0051	b0660	b3124	b0051	b1237	b0438	b1713	b1713	b1656	b2627	b1010	b1489	b3652	b1654	b1838	b0642	b3652	b2733	b0049	b0051	b0627	b3778	b4202	b1838	b2890	b0051	b0116	b1656	b3210	b3652	b3874
239	b3077	b3258	b0238	b2734	b0780	b0545	b2734	b1913	b4245	b1913	b1913	b0318	b2852	b2608	b3631	b0214	b0060	b0148	b0116	b0214	b0214	b3316	b2734	b3309	b3261	b2474	b0148	b3255	b2734	b1264	b0318	b3049	b4207	b1072
240	b1971	b1097	b0183	b1656	b3304	b0153	b1656	b2734	b4391	b0318	b0318	b1838	b3530	b0153	b0629	b4207	b3936	b2734	b3417	b4207	b3602	b0826	b1656	b3652	b2007	b0406	b2734	b4161	b1656	b0529	b1838	b0060	b0214	b3622
241	b2168	b4307	b3966	b1713	b3652	b0590	b1713	b3936	b1753	b1237	b1237	b3556	b2890	b0972	b3398	b0912	b2852	b0318	b4259	b0912	b0032	b1301	b1713	b1710	b3931	b2218	b0318	b0398	b1713	b3619	b3556	b0880	b0912	b1336
242	b2169	b3544	b2558	b1913	b2417	b4288	b1913	b0318	b4191	b2551	b2551	b3593	b3178	b1589	b3393	b0568	b1204	b4187	b2741	b0568	b2400	b2672	b1913	b0181	b1237	b3560	b4187	b1276	b1913	b0049	b3593	b2283	b0568	b3375
243	b3316	b1313	b0214	b2961	b0049	b4289	b2961	b1656	b1470	b1656	b1656	b3729	b3919	b0996	b4318	b3866	b1241	b0812	b2892	b3866	b4207	b1493	b2961	b2750	b1276	b3288	b0812	b0432	b2961	b1179	b3729	b2400	b3866	b4064
244	b4062	b1359	b3054	b1204	b0962	b0863	b1204	b2551	b1051	b2852	b2852	b1215	b0723	b1327	b4320	b3686	b2961	b3255	b0398	b3686	b2798	b0924	b1204	b3180	b0114	b1718	b3255	b3733	b1204	b0033	b1215	b0039	b3686	b4464
245	b3207	b1059	b4297	b2852	b3169	b1234	b2852	b1646	b1179	b3936	b3936	b3417	b1854	b3623	b0155	b3352	b4052	b2283	b1372	b3352	b2925	b1716	b2852	b1864	b4242	b1664	b3197	b2465	b2852	b4017	b3417	b3181	b3352	b4364
246	b2795	b0551	b3771	b2551	b1224	b1333	b2551	b2852	b0661	b0051	b0051	b2183	b0529	b3784	b1592	b2627	b1237	b3197	b1978	b2627	b4375	b3256	b2551	b2400	b0432	b2938	b2283	b3729	b2551	b2696	b2183	b3734	b2627	b1554
247	b2720	b4322	b2216	b3936	b1710	b1619	b3936	b1763	b1264	b0835	b0835	b0398	b1808	b3143	b3561	b3619	b3705	b3530	b0214	b3619	b2567	b0435	b3936	b0660	b3363	b3195	b3530	b2925	b3936	b3178	b0398	b1939	b3619	b2062
248	b1560	b2685	b0897	b0318	b2400	b1022	b0318	b4052	b3530	b1204	b1204	b3908	b2741	b0571	b4230	b0529	b4017	b1808	b1094	b0529	b4242	b1925	b0318	b3166	b0586	b1129	b1808	b3210	b0318	b2890	b3908	b2498	b3384	b2130
249	b1285	b1108	b1868	b1237	b3916	b0972	b1237	b0051	b2592	b2961	b2961	b0993	b2400	b0316	b2924	b3384	b0714	b3608	b0104	b3384	b0949	b1866	b1237	b1264	b3734	b4293	b3608	b2007	b1237	b1908	b0993	b3256	b0529	b2178
250	b1457	b1101	b0269	b1763	b2750	b2153	b1763	b2114	b1557	b4052	b4052	b2370	b0104	b2513	b3518	b4041	b2734	b2925	b3178	b4041	b3560	b4314	b1763	b0962	b0318	b3736	b2925	b1854	b1763	b1808	b2370	b2509	b4041	b3543
251	b3642	b2756	b4087	b3463	b1264	b2271	b3463	b3530	b2873	b1763	b1763	b2474	b1835	b2193	b3049	b3178	b0930	b0237	b1740	b3178	b2096	b3668	b3463	b0039	b2514	b2819	b1494	b3527	b3463	b3384	b2474	b0090	b3178	b0343
252	b1555	b2757	b1544	b3530	b0060	b2753	b3530	b0835	b1961	b3530	b3530	b2734	b0949	b4021	b1260	b1343	b3463	b0438	b0432	b1343	b3530	b2758	b3530	b3462	b1835	b3636	b0237	b0908	b3530	b2045	b2734	b2610	b1343	b0067
253	b3237	b3718	b0905	b3590	b3734	b3073	b3590	b3822	b0714	b1646	b1646	b3608	b0884	b2665	b3834	b3417	b0799	b1494	b0438	b3417	b2852	b3486	b3590	b2316	b1435	b3164	b0438	b0318	b3590	b0115	b3608	b2007	b0799	b1011
254	b1606	b1947	b3536	b4052	b3019	b1454	b4052	b1204	b1842	b0931	b0931	b0026	b2798	b1358	b4265	b2341	b3908	b3527	b0525	b2341	b0432	b2529	b4052	b0993	b3860	b1633	b3590	b3517	b4052	b0949	b0026	b0918	b3417	b4541
255	b0452	b2134	b3170	b0931	b2032	b0429	b0931	b0931	b0014	b3463	b3463	b3255	b0397	b2194	b4221	b0799	b3530	b1215	b3363	b0799	b3183	b0091	b0931	b0060	b1713	b3165	b3527	b0470	b0931	b4207	b3255	b0892	b2341	b0950
256	b2783	b1325	b2894	b3384	b3462	b0895	b3384	b2961	b3998	b2114	b2114	b2217	b3602	b1252	b1513	b3288	b2551	b3590	b1494	b3288	b1854	b1776	b3384	b3019	b0181	b3074	b3289	b2096	b3384	b0397	b2217	b2202	b3288	b3138
257	b1976	b0861	b3811	b0714	b0039	b1844	b0714	b0799	b1220	b3822	b3822	b4187	b0525	b0927	b2051	b1804	b0094	b3289	b3527	b1804	b1014	b0678	b0714	b0049	b0185	b1946	b1215	b4259	b0714	b3426	b4187	b2786	b1804	b1500
258	b0987	b0531	b1603	b2114	b1864	b4124	b2114	b3590	b1215	b3590	b3590	b3916	b3729	b2837	b3786	b3406	b0049	b2819	b0884	b3406	b3256	b3919	b2114	b1224	b3602	b3556	b2819	b2786	b2114	b0728	b3916	b0307	b3406	b2626
259	b0638	b3397	b1602	b3908	b0435	b2292	b3908	b1717	b3195	b3384	b3384	b0148	b4180	b0346	b1319	b3998	b2741	b3593	b3705	b3998	b1808	b0118	b3908	b0435	b1852	b3304	b2007	b1014	b3908	b3919	b0148	b4255	b3998	b1379
260	b0472	b0280	b1919	b2892	b1103	b3674	b2892	b3463	b0415	b0799	b0799	b2925	b3384	b1303	b1199	b2925	b3406	b2007	b2096	b2925	b0820	b0004	b2892	b2476	b3426	b3312	b3593	b0438	b2892	b0421	b2925	b2551	b2851	b2240
261	b0197	b1891	b3060	b0074	b0661	b0996	b0074	b3908	b3352	b1717	b1717	b1162	b2819	b3290	b1201	b2851	b2892	b2852	b3619	b2851	b3729	b0650	b0074	b1103	b4052	b2284	b2852	b1211	b0074	b2798	b1162	b3202	b2925	b3291
262	b1034	b2111	b1517	b1654	b0623	b1273	b1654	b3384	b1494	b0720	b0720	b3210	b1852	b1113	b0462	b3387	b0931	b3729	b3860	b3387	b4391	b1209	b1654	b2285	b4170	b0880	b3729	b1494	b1654	b1557	b3210	b3462	b3387	b1171
263	b0336	b1818	b2007	b1646	b2620	b0532	b1646	b3703	b3527	b3908	b3908	b2007	b1860	b1784	b0793	b2096	b3183	b1411	b1204	b2096	b2627	b2203	b1646	b2707	b0723	b2216	b1411	b3352	b1646	b2400	b2007	b1103	b2096	b0135
264	b4323	b1819	b0130	b0799	b2476	b1168	b0799	b0720	b3284	b2892	b2892	b1854	b2733	b3198	b1455	b3932	b3725	b3916	b0912	b3932	b2741	b1141	b0799	b2370	b2567	b2585	b3916	b0949	b0799	b0723	b1854	b2569	b3932	b0629
265	b0463	b2309	b3865	b1717	b0585	b0955	b1717	b2068	b4129	b2068	b2068	b0438	b2045	b2485	b1491	b1394	b3706	b0180	b2925	b1394	b2708	b3396	b1717	b3650	b0438	b2620	b0180	b1435	b1717	b1860	b0438	b1264	b1394	b2550
266	b3751	b4096	b0808	b0720	b3201	b2205	b0720	b2069	b2851	b2819	b2819	b3530	b1179	b1679	b0225	b1264	b3064	b1854	b3560	b1264	b2819	b2551	b0720	b0700	b2530	b3778	b1854	b2708	b0720	b1854	b3530	b2892	b1237	b3144
267	b3017	b3803	b1329	b3822	b1811	b1501	b3822	b2819	b4059	b3870	b3870	b1494	b2734	b3581	b2361	b1237	b3998	b0026	b0178	b1237	b1204	b0397	b3822	b4154	b0820	b4161	b0880	b0185	b3822	b1804	b1494	b3164	b1264	b0155
268	b0031	b1455	b0451	b3870	b0993	b4016	b3870	b4259	b4171	b4259	b4259	b1808	b0661	b2302	b4072	b0185	b3384	b0880	b4052	b0185	b2734	b3081	b3870	b0623	b1494	b1033	b0026	b2584	b3870	b2892	b1808	b2925	b0185	b1592
269	b1333	b3331	b0450	b1637	b0880	b3333	b1637	b2892	b1165	b3703	b3703	b2819	b4207	b1140	b4141	b3400	b3560	b2465	b1854	b3400	b0529	b0033	b1637	b0585	b3527	b0219	b2465	b2627	b1637	b3730	b2819	b0414	b3400	b3561
270	b0058	b4325	b3869	b2474	b3179	b1327	b2474	b2474	b3338	b2069	b2069	b3527	b0432	b1849	b4329	b1393	b3734	b1914	b0723	b1393	b0318	b2526	b2474	b3304	b0073	b2023	b1914	b2741	b2474	b3729	b3527	b1224	b1393	b4230
271	b0537	b3240	b3868	b2068	b2370	b1212	b2068	b3870	b0820	b0074	b0074	b2465	b1276	b3021	b3200	b0949	b1961	b2741	b1179	b0949	b3734	b2674	b2068	b1749	b2890	b2025	b2741	b2159	b2068	b3846	b2465	b1749	b0949	b2437
272	b2205	b1277	b1330	b2741	b2316	b3623	b2741	b2741	b2925	b1637	b1637	b3386	b2892	b1461	b4151	b1705	b2474	b2551	b1103	b1705	b1264	b1800	b2741	b3169	b0949	b2801	b2551	b4170	b2741	b3417	b3386	b0318	b2892	b2688
273	b0477	b4252	b3959	b3183	b3141	b0567	b3183	b1637	b2926	b2474	b2474	b2551	b3256	b3680	b4047	b2892	b1646	b4259	b3734	b2892	b1804	b0739	b3183	b3201	b2465	b2950	b4259	b3300	b3183	b2733	b2551	b2553	b1705	b3370
274	b1963	b1604	b1913	b4259	b1279	b3431	b4259	b3289	b1779	b0714	b0714	b3197	b0318	b0885	b1015	b3931	b2114	b0755	b0949	b3931	b3417	b1410	b4259	b1811	b3919	b0601	b0755	b0700	b4259	b4259	b3197	b3229	b3931	b1317
275	b1703	b1524	b2503	b3703	b2892	b3403	b3703	b1654	b1719	b1654	b1654	b4259	b0032	b3859	b2309	b0036	b1179	b0470	b1646	b0036	b0104	b3602	b3703	b3141	b3255	b1991	b0470	b0954	b3703	b2819	b4259	b3608	b0036	b1218
276	b3154	b3233	b2605	b2819	b4109	b4014	b2819	b0074	b4201	b2741	b2741	b3406	b2530	b0693	b2813	b2919	b0318	b1162	b0470	b2919	b4259	b0640	b2819	b4109	b3256	b3132	b1162	b0820	b2819	b3652	b3406	b1854	b3463	b1429
277	b4312	b1993	b0078	b2069	b0406	b4292	b2069	b3183	b0631	b3289	b3289	b2786	b2297	b3154	b3336	b3463	b3870	b3406	b3183	b3463	b2566	b0140	b2069	b0661	b3228	b1184	b3406	b0028	b2069	b0990	b2786	b0640	b2919	b3834
278	b3223	b2952	b1555	b3560	b1493	b2385	b3560	b3406	b0214	b3183	b3183	b0880	b1908	b3994	b1604	b0060	b3517	b1896	b2114	b0060	b1838	b4109	b3560	b1761	b3619	b2644	b1896	b1224	b3560	b4018	b0880	b2414	b0060	b0816
279	b4088	b2017	b2154	b3406	b1099	b0742	b3406	b3517	b2779	b3517	b3517	b1896	b0421	b1754	b4105	b2852	b3229	b2183	b2566	b2852	b0344	b1066	b3406	b0881	b4191	b4277	b2183	b1493	b3406	b2734	b1896	b1413	b2852	b1021
280	b2094	b3398	b3662	b3706	b1749	b0087	b3706	b1808	b0231	b2195	b2195	b2285	b4259	b0925	b4319	b3530	b4259	b2286	b0215	b3530	b1276	b4207	b3706	b1099	b0912	b2729	b2286	b1215	b3706	b3387	b2285	b0678	b3530	b4265
281	b4004	b3055	b1518	b1961	b2707	b3784	b1961	b3734	b0170	b3406	b3406	b2852	b1557	b3549	b1502	b3860	b1637	b2217	b4180	b3860	b3247	b1198	b1961	b0880	b4259	b2544	b2217	b0880	b1961	b0661	b2852	b2316	b3860	b0555
282	b1093	b4072	b3180	b3725	b2759	b3915	b3725	b2798	b3602	b3725	b3725	b1411	b2961	b1464	b2333	b0438	b2819	b3352	b0185	b0438	b3255	b3297	b3725	b1279	b2741	b0054	b3352	b4052	b3725	b3463	b1411	b4147	b0438	b1513
283	b4003	b0573	b3203	b3289	b0700	b0657	b3289	b0714	b2159	b3706	b3706	b1800	b1237	b0864	b2335	b0812	b1717	b2627	b4312	b0812	b0884	b2146	b3289	b2620	b2892	b3993	b2627	b0903	b3289	b2961	b1800	b1710	b3919	b3865
284	b0825	b3604	b2287	b2195	b2297	b3143	b2195	b2195	b3932	b1808	b1808	b0755	b2114	b2147	b2339	b0115	b2697	b0073	b3426	b0115	b3406	b2553	b2195	b2463	b1978	b2472	b0073	b1179	b2195	b3406	b0755	b3453	b0115	b2051
285	b2908	b0494	b2312	b0094	b2925	b1621	b0094	b0700	b4259	b3560	b3560	b3289	b1103	b0652	b2110	b1523	b0700	b3363	b3931	b1523	b1835	b1475	b0094	b2007	b2696	b0349	b3363	b2285	b0094	b4312	b3289	b3780	b0812	b3786
286	b1003	b0495	b1131	b0181	b2007	b0195	b0181	b3725	b3781	b1220	b1220	b0470	b1014	b2226	b0511	b3919	b2567	b3210	b1276	b3919	b0421	b3279	b0181	b2297	b0191	b1117	b3210	b0073	b0181	b2007	b0470	b3706	b1523	b1319
287	b0714	b0764	b1094	b3517	b4154	b1428	b3517	b0214	b3783	b0700	b0700	b3590	b3387	b2099	b1277	b1961	b2195	b2285	b4242	b1961	b4180	b3850	b3517	b2759	b0178	b0686	b2285	b0586	b3517	b1237	b3590	b0438	b1961	b3711
288	b1653	b2986	b3712	b0700	b0881	b2058	b0700	b0181	b1343	b0181	b0181	b0893	b3417	b1251	b2303	b0094	b2069	b3386	b0032	b0094	b3384	b0785	b0700	b2892	b2319	b1360	b3386	b2935	b0700	b2297	b0893	b0178	b0094	b0305
289	b1684	b4398	b1091	b3064	b1654	b0571	b3064	b3706	b3687	b1961	b1961	b2741	b3730	b2371	b2125	b2927	b3703	b1276	b0033	b2927	b1179	b0755	b3064	b1792	b0104	b2306	b1276	b3386	b3064	b3038	b2741	b4207	b2927	b3535
290	b0496	b4087	b3475	b3734	b1761	b0316	b3734	b1220	b4011	b2798	b2798	b3363	b3463	b3131	b2381	b4259	b2068	b0993	b0727	b4259	b3300	b1096	b3734	b2249	b0727	b1232	b0993	b0529	b3734	b0525	b3363	b3255	b4259	b1455
291	b2495	b3451	b4249	b1220	b3453	b3690	b1220	b3560	b4041	b3734	b3734	b0073	b1713	b2574	b3483	b1552	b0074	b1800	b0194	b1552	b2892	b3517	b1220	b1493	b1103	b3753	b1800	b3778	b1220	b0094	b0073	b4259	b0116	b1747
292	b0196	b1345	b0428	b3229	b2285	b3912	b3229	b1838	b0215	b0214	b0214	b1203	b2696	b1535	b2826	b0116	b3414	b2567	b0930	b0116	b1103	b0776	b3229	b1654	b1800	b4201	b2567	b3261	b3229	b2114	b1203	b1494	b1552	b4072
293	b4350	b4101	b0583	b1808	b4187	b3501	b1808	b3363	b2806	b0094	b0094	b3517	b4168	b0909	b3328	b0397	b0181	b2370	b0586	b0397	b2297	b2614	b1808	b0406	b4391	b0809	b2370	b0695	b1808	b0143	b3517	b2511	b0397	b4329
294	b3710	b2933	b0630	b0214	b2463	b4376	b0214	b0094	b3400	b3363	b3363	b4160	b3652	b1249	b3329	b2961	b3822	b0720	b2184	b2961	b2007	b0039	b0214	b2569	b3608	b4079	b0720	b2567	b0214	b3998	b4160	b4202	b2961	b3080
295	b3644	b1085	b0968	b2567	b1792	b2273	b2567	b0948	b0285	b1838	b1838	b0180	b1804	b1059	b3330	b1712	b2518	b0185	b2890	b1712	b1411	b2400	b2567	b3608	b0680	b1476	b0185	b3389	b2567	b0318	b0180	b3916	b0415	b4023
296	b3786	b0330	b2277	b1179	b3165	b3442	b1179	b1961	b2231	b3064	b3064	b2202	b1838	b1020	b3332	b0415	b3594	b1203	b3608	b0415	b0094	b0894	b1179	b1967	b3338	b3465	b1203	b0726	b1179	b3870	b2202	b3461	b1712	b1845
297	b0103	b1218	b2484	b3363	b3608	b2204	b3363	b0908	b3176	b3229	b3229	b1276	b4170	b1921	b1522	b2434	b0720	b3517	b0728	b2434	b4170	b3608	b3363	b1468	b0470	b0953	b3517	b1800	b3363	b1961	b1276	b3183	b0049	b0767
298	b2296	b1429	b3578	b2798	b1301	b0267	b2798	b2567	b0095	b2567	b2567	b2567	b3846	b0269	b2105	b0049	b3746	b3778	b0144	b0049	b0812	b0932	b2798	b0755	b2551	b1938	b3778	b4391	b2798	b0432	b2567	b0700	b2434	b0319
299	b1937	b3483	b2904	b3998	b1468	b2247	b3998	b0586	b4372	b0586	b0586	b0720	b3870	b2642	b2958	b2938	b0214	b0820	b0680	b2938	b0908	b3309	b3998	b1301	b3916	b3904	b0820	b1220	b3998	b3256	b0720	b2926	b2938	b0611
300	b4291	b4173	b0498	b0586	b0627	b3512	b0586	b3064	b3463	b0908	b0908	b3352	b3406	b1112	b0151	b2890	b2798	b3389	b2400	b2890	b1860	b0757	b0586	b1281	b3643	b0618	b3389	b0051	b0586	b4170	b3352	b3143	b2890	b3478
301	b1835	b2125	b3832	b0948	b0438	b3482	b0948	b3229	b0504	b0948	b0948	b1468	b0094	b2110	b0808	b3155	b1220	b3300	b3517	b3155	b0661	b2508	b0948	b1440	b0215	b2794	b2096	b0094	b0948	b0178	b1468	b2285	b3189	b2813
302	b0901	b1617	b1987	b1838	b2569	b0247	b1838	b4207	b3384	b1179	b1179	b1761	b0114	b1594	b1330	b3189	b3507	b2096	b3919	b3189	b3652	b2316	b1838	b1896	b2159	b3153	b3300	b2297	b1838	b3400	b1761	b0780	b3155	b0122
303	b0900	b3337	b2242	b2697	b3255	b3502	b2697	b1179	b1435	b3998	b3998	b1493	b3255	b2481	b3959	b3870	b1832	b2786	b0026	b3870	b1557	b2217	b2697	b3255	b0304	b3610	b2786	b0930	b2697	b1276	b1493	b1468	b3870	b3836
304	b4127	b2716	b0346	b0880	b0891	b2422	b0880	b0880	b2627	b0880	b0880	b2627	b2091	b0960	b0868	b2618	b0880	b3807	b3725	b2618	b2551	b2582	b0880	b2925	b1372	b1385	b3807	b0755	b0880	b2569	b2627	b0661	b2618	b1065
305	b0798	b4047	b0506	b3387	b0529	b3607	b3387	b4242	b2732	b4207	b4207	b1866	b0990	b1306	b1342	b2400	b3363	b1493	b3255	b2400	b1800	b4287	b3387	b3396	b1343	b2057	b1493	b0680	b3387	b3717	b1866	b2297	b2400	b2811
306	b2888	b0198	b1251	b3594	b1440	b2327	b3594	b3998	b0188	b3387	b3387	b3807	b1961	b3001	b1742	b0470	b1808	b1468	b3256	b0470	b3870	b3312	b3594	b0438	b1014	b4484	b1468	b1835	b3594	b1838	b3807	b1086	b0470	b2914
307	b4122	b2089	b2261	b2518	b2249	b2193	b2518	b2733	b3387	b3594	b3594	b0695	b0930	b2904	b1947	b4017	b0586	b4170	b0421	b4017	b3363	b4319	b2518	b2114	b0903	b0707	b4170	b3593	b2518	b1343	b0695	b2294	b4017	b0138
308	b1406	b1317	b0922	b3414	b1281	b1091	b3414	b0397	b2741	b2697	b2697	b0700	b1646	b0733	b1547	b2297	b2207	b1866	b3932	b2297	b2696	b4006	b3414	b0891	b0930	b0775	b1866	b2195	b3414	b1103	b0700	b2987	b2297	b2339
309	b0037	b0569	b4221	b0908	b2143	b4021	b0908	b3594	b3236	b2733	b2733	b0820	b3038	b1811	b1492	b4371	b0918	b0181	b3066	b4371	b1908	b2416	b0908	b0529	b0908	b4241	b0181	b0912	b0908	b4168	b0820	b3493	b0170	b0717
310	b1664	b2782	b0923	b3247	b4259	b3086	b3247	b3387	b2568	b4242	b4242	b3389	b3998	b1248	b1108	b0170	b3289	b0529	b1633	b0170	b0903	b0962	b3247	b3453	b3389	b1227	b0529	b0215	b3247	b0032	b3389	b1654	b4371	b0939
311	b1594	b1492	b1351	b1832	b2780	b2540	b1832	b3300	b4143	b3414	b3414	b0421	b1637	b2747	b2738	b1860	b0104	b0586	b1184	b1860	b3463	b3035	b1832	b2143	b2184	b0101	b0586	b0191	b1832	b3932	b0421	b3699	b1860	b0944
312	b3408	b1777	b0113	b3507	b3185	b1906	b3507	b0903	b3054	b2518	b2518	b0529	b1411	b2063	b1503	b1637	b0812	b2159	b2551	b1637	b0930	b0960	b3507	b3179	b0755	b0687	b2159	b4375	b3507	b1713	b0529	b1811	b1637	b3047
313	b0821	b2333	b0627	b2207	b1854	b2944	b2207	b3414	b3156	b0397	b0397	b4191	b0727	b3136	b4126	b2114	b3247	b2514	b0529	b2114	b2045	b3636	b2207	b2780	b3517	b1161	b2514	b3363	b2207	b2341	b4191	b2417	b2114	b0511
314	b3510	b2335	b0034	b1109	b0724	b1352	b1109	b2697	b3418	b3247	b3247	b0094	b3400	b1785	b1524	b0188	b4245	b0178	b2217	b0188	b0470	b0892	b1109	b1203	b0026	b2281	b0178	b3725	b1109	b3288	b0094	b1882	b0188	b2303
315	b2319	b0192	b0760	b4207	b1882	b4403	b4207	b0893	b3729	b3300	b3300	b3778	b3725	b2760	b4070	b1749	b0948	b1761	b3729	b1749	b0215	b3255	b4207	b4259	b3725	b2482	b2708	b3228	b4207	b0114	b3778	b2114	b1749	b3483
316	b3769	b2240	b3128	b0680	b3636	b1615	b0680	b1493	b3615	b0680	b0680	b0292	b4018	b4346	b1118	b0182	b4170	b2708	b1713	b0182	b3387	b4167	b0680	b1563	b3932	b0234	b1761	b3406	b0680	b0912	b0292	b3228	b0182	b1522
317	b2126	b3291	b4014	b3400	b0755	b3630	b3400	b2518	b0080	b1109	b1109	b0185	b2007	b1814	b2633	b1808	b1109	b2584	b0893	b1808	b0398	b4035	b3400	b0724	b0529	b1267	b2584	b3643	b3400	b1637	b0185	b4154	b1808	b2105
318	b0576	b2758	b1140	b3746	b3183	b3204	b3746	b0680	b3202	b1493	b1493	b0627	b3189	b0602	b2109	b0215	b0414	b3183	b3998	b0215	b4168	b3406	b3746	b2042	b2217	b3422	b3183	b0181	b3746	b3189	b0627	b3594	b0723	b4190
319	b1121	b3487	b0406	b0893	b3396	b4140	b0893	b0812	b4051	b0893	b0893	b4170	b2195	b3458	b4325	b0723	b3643	b0881	b2697	b0723	b3608	b1710	b0893	b3165	b4245	b1259	b0051	b1375	b0893	b1014	b4170	b1864	b0215	b2111
320	b2317	b0590	b1631	b1493	b1896	b4387	b1493	b3197	b3866	b0903	b0903	b1103	b3932	b2879	b0190	b3054	b3400	b0051	b3406	b3054	b0073	b1225	b1493	b1882	b3183	b2805	b0881	b2319	b1493	b1411	b1103	b1637	b3054	b2478
321	b3304	b4288	b0676	b2566	b0476	b1672	b2566	b3247	b0568	b1832	b1832	b0586	b1220	b0348	b1683	b0033	b2729	b4391	b2434	b0033	b2961	b3594	b2566	b4187	b3406	b0376	b4391	b0104	b2566	b1452	b0586	b2759	b0033	b1087
322	b2125	b4289	b2696	b4170	b0127	b4383	b4170	b1804	b3935	b2207	b2207	b2514	b0835	b0790	b1009	b3426	b1838	b0700	b3643	b3426	b1637	b2066	b4170	b0476	b3560	b2803	b0700	b3338	b4170	b4041	b2514	b0891	b3426	b1342
323	b2529	b2261	b4126	b3189	b1637	b3223	b3189	b0344	b0642	b3648	b3648	b2029	b3734	b2321	b2685	b1376	b3846	b4191	b2159	b1376	b3517	b1544	b3189	b0242	b4180	b3538	b4191	b0421	b3189	b0182	b2029	b3299	b1376	b0217
324	b1246	b3721	b4041	b2563	b2042	b2777	b2563	b1109	b2195	b0812	b0812	b1967	b0182	b0814	b1349	b1165	b3387	b1241	b1637	b1165	b3846	b0728	b2563	b0637	b1557	b2495	b1241	b1633	b2563	b3643	b1967	b0529	b1165	b2664
325	b2607	b1969	b1049	b2733	b3992	b1678	b2733	b0073	b1838	b2566	b2566	b2096	b0215	b2221	b0198	b3357	b3417	b0893	b3866	b3357	b1654	b3992	b2733	b2266	b0720	b1463	b0893	b3384	b2733	b3255	b2096	b3527	b3357	b1742
326	b2577	b2478	b1013	b0182	b2266	b3292	b0182	b1411	b0318	b3197	b3197	b0912	b4312	b2254	b2395	b0659	b0170	b0104	b3247	b0659	b3998	b0720	b0182	b1854	b1179	b0614	b0104	b2217	b0182	b1852	b0912	b3704	b0659	b1947
327	b3164	b4331	b0794	b3648	b0493	b1480	b3648	b3648	b1951	b0073	b0073	b3183	b3643	b0142	b2719	b0610	b1493	b2029	b1876	b0610	b3725	b2733	b3648	b1888	b0726	b0125	b2029	b1204	b3648	b3866	b3183	b1557	b0610	b2077
328	b2493	b1087	b3485	b0812	b2114	b2367	b0812	b3389	b3644	b3389	b3389	b0215	b3717	b3028	b2561	b3176	b1842	b1103	b1908	b3176	b0185	b1189	b0812	b1817	b1241	b2107	b1103	b4245	b0812	b2530	b0215	b4109	b3176	b0212
329	b0877	b3868	b4065	b1557	b1967	b0254	b1557	b4170	b2069	b2563	b2563	b0881	b2341	b1188	b3207	b4168	b3835	b2319	b1452	b4168	b1241	b0881	b1557	b2464	b0144	b0999	b2319	b0932	b1557	b0215	b0881	b2032	b4168	b1108
330	b1838	b1219	b1683	b4245	b1563	b0291	b4245	b2566	b0098	b4170	b4170	b2159	b3363	b3271	b3459	b3056	b3189	b0421	b0143	b3056	b0178	b4202	b4245	b2333	b0884	b1697	b0421	b3870	b4245	b0185	b2159	b0042	b3056	b2738
331	b0610	b0737	b2340	b0884	b1203	b0593	b0884	b1832	b3019	b1804	b1804	b0181	b3288	b0139	b0222	b3643	b0680	b4160	b1557	b3643	b0912	b1000	b0884	b2335	b2318	b2770	b4160	b3183	b0884	b2091	b0181	b1539	b3643	b1503
332	b1288	b3393	b2343	b3197	b3210	b1358	b3197	b2207	b3686	b1411	b1411	b0178	b1654	b0876	b3957	b3202	b3357	b1654	b1014	b3202	b3730	b0949	b3197	b3992	b0421	b2305	b1654	b2235	b3197	b2195	b0178	b3189	b3202	b4126
333	b0916	b4553	b0528	b3300	b1817	b0709	b3300	b1800	b2399	b3507	b3507	b2319	b1800	b3565	b0226	b3734	b0881	b3228	b0720	b3734	b1220	b1224	b3300	b0127	b1493	b0150	b3228	b2892	b3300	b0930	b2319	b1656	b3734	b2940
334	b1291	b0960	b0925	b0903	b0637	b2494	b0903	b3746	b3643	b3400	b3400	b0104	b2551	b3446	b2793	b3414	b4207	b0215	b3846	b3414	b2319	b2476	b0903	b2786	b2195	b1677	b0215	b3560	b0903	b1394	b0104	b0954	b3414	b1118
335	b2506	b3354	b1375	b0414	b0042	b4355	b0414	b0884	b3733	b3746	b3746	b0931	b1241	b4045	b1144	b0194	b0595	b0094	b2530	b0194	b2183	b0078	b0414	b3210	b1204	b1878	b0094	b2566	b0414	b3725	b0931	b2463	b0194	b2633
336	b2233	b4316	b2175	b0397	b2333	b2194	b0397	b2563	b1184	b3189	b3189	b0957	b2569	b0192	b0735	b0661	b0182	b0912	b3735	b0661	b0931	b1084	b0397	b3636	b0893	b3555	b0912	b1654	b0397	b3734	b0957	b0881	b2798	b2109
337	b1116	b4071	b1260	b3068	b2335	b1252	b3068	b3357	b1664	b0884	b0884	b2584	b0143	b1321	b1155	b2798	b0884	b0304	b0073	b2798	b3778	b0641	b3068	b3183	b3260	b1895	b0304	b1343	b3068	b0470	b2584	b1896	b0661	b0559
338	b2809	b2688	b1299	b3643	b2323	b2431	b3643	b3400	b3170	b3068	b3068	b4391	b3064	b2480	b4353	b1411	b0893	b2202	b0726	b1411	b2195	b3166	b3643	b2029	b3870	b3477	b0954	b0178	b3643	b1705	b4391	b3064	b0459	b1049
339	b0431	b3370	b1257	b4242	b0178	b2601	b4242	b3189	b4299	b3357	b3357	b1241	b1343	b3391	b3014	b0459	b1557	b0954	b1800	b0459	b2091	b0168	b4242	b2323	b0812	b3343	b2202	b2216	b4242	b2618	b1241	b2476	b1411	b4325
340	b0422	b0286	b1266	b0104	b2294	b2782	b0104	b1557	b0529	b1800	b1800	b1224	b2319	b3553	b1359	b2733	b1136	b0932	b0755	b2733	b0893	b0394	b0104	b0140	b3357	b1555	b0932	b1544	b0104	b2319	b1224	b2733	b2733	b0861
341	b0891	b0763	b2251	b3357	b2786	b2837	b3357	b4245	b2892	b4245	b4245	b0640	b0931	b2455	b3241	b0467	b3300	b3500	b1773	b0467	b3932	b2100	b3357	b2294	b2566	b3764	b3261	b0720	b3357	b0727	b0640	b3201	b0467	b3216
342	b3424	b2119	b3492	b0918	b3414	b3075	b0918	b3643	b3461	b1557	b1557	b0051	b0178	b1992	b1460	b0114	b2095	b3261	b2318	b0114	b2569	b2764	b0918	b0493	b0881	b0390	b3500	b3735	b0918	b3746	b0051	b3396	b0114	b4480
343	b1794	b2253	b3717	b2594	b3181	b4327	b2594	b3417	b0930	b3643	b3643	b0932	b0912	b1421	b0251	b0728	b3056	b1179	b3652	b0728	b0720	b0084	b2594	b0042	b1637	b4063	b1179	b3639	b2594	b3155	b0932	b2474	b0728	b0198
344	b0382	b1260	b1322	b3835	b1888	b1451	b3835	b3068	b0659	b0414	b0414	b2708	b3746	b3374	b0764	b3729	b3648	b2892	b0231	b3729	b1961	b2421	b3835	b1776	b3962	b0083	b2892	b1693	b3835	b2551	b2708	b2927	b3729	b2561
345	b1675	b2719	b1269	b1411	b0086	b3151	b1411	b0104	b4137	b0182	b0182	b1888	b0908	b4036	b1311	b2734	b3605	b0931	b0640	b2734	b3643	b2197	b1411	b3185	b1908	b1256	b0931	b0008	b1411	b0812	b1888	b0585	b2734	b3459
346	b0888	b4264	b4469	b1804	b0932	b3211	b1804	b0414	b0033	b3639	b3639	b1654	b4041	b0159	b3721	b3746	b0080	b1888	b3384	b3746	b0990	b1887	b1804	b1945	b2297	b3638	b1888	b1241	b1804	b0835	b1654	b2341	b3746	b0222
347	b4084	b2209	b2299	b3846	b3461	b1040	b3846	b3507	b2820	b2594	b2594	b2297	b4242	b0452	b0280	b1654	b0997	b1967	b0661	b1654	b0683	b4149	b3846	b1637	b1264	b0186	b0640	b3932	b3846	b1393	b2297	b2707	b1654	b3957
348	b0662	b0135	b1460	b0073	b0048	b2737	b0073	b3639	b3931	b0104	b0104	b0954	b0185	b0828	b2679	b0835	b2319	b0640	b1493	b0835	b0835	b4172	b0073	b0086	b2029	b3805	b1967	b1184	b0073	b1523	b0954	b0908	b0835	b0226
349	b3040	b0735	b3484	b3389	b0140	b3679	b3389	b0182	b3417	b0344	b0344	b1179	b2618	b3713	b3225	b2183	b2594	b1224	b2195	b2183	b0586	b0073	b3389	b0932	b2935	b0810	b1224	b0640	b3389	b1646	b1179	b3414	b2183	b2793
350	b1874	b0901	b1653	b3639	b0318	b3516	b3639	b3835	b0196	b3835	b3835	b3652	b3866	b1296	b2089	b2551	b3197	b4375	b1961	b2551	b3389	b3933	b3639	b3472	b1773	b2822	b4375	b2551	b3639	b0170	b3652	b0877	b2551	b1144
351	b2193	b3151	b1246	b3417	b1724	b0346	b3417	b3608	b4168	b3417	b3417	b3228	b0470	b1670	b2119	b2319	b0185	b0957	b4245	b2319	b3064	b3729	b3417	b2186	b2316	b3485	b0726	b3998	b3417	b1220	b3228	b0755	b2319	b1155
352	b4011	b0099	b3995	b1800	b0423	b3077	b1800	b2594	b3705	b1773	b1773	b2892	b0812	b4469	b2253	b0506	b2566	b0726	b3463	b0506	b3189	b0094	b1800	b3414	b3066	b3475	b0957	b2697	b1800	b1654	b2892	b3363	b0506	b4353
353	b2671	b4287	b2579	b1773	b3064	b0973	b1773	b0421	b1411	b3608	b3608	b0304	b0073	b1901	b1690	b4170	b0421	b0930	b3260	b4170	b3746	b1435	b1773	b2465	b1633	b1258	b0930	b2434	b1773	b3064	b0304	b2068	b4170	b3014
354	b3887	b2481	b3676	b0421	b4034	b3191	b0421	b3593	b2091	b3281	b3281	b3500	b3778	b3051	b1325	b3066	b3202	b2297	b3870	b3066	b2341	b0318	b0421	b0826	b0640	b3601	b2297	b2696	b0421	b2434	b3500	b1276	b3066	b1359
355	b2416	b3035	b1696	b1842	b0126	b1107	b1842	b3281	b0178	b0918	b0918	b0930	b3155	b2060	b0324	b1713	b0191	b0695	b1842	b1713	b1343	b0356	b1842	b0048	b3384	b3811	b1220	b0002	b1842	b0036	b0930	b0493	b1713	b2126
356	b2239	b4520	b1725	b1136	b2186	b1303	b1136	b0215	b1854	b0421	b0421	b0726	b3517	b1270	b2896	b1854	b0903	b1220	b0812	b1854	b3400	b0931	b1136	b2197	b4258	b0792	b0695	b3390	b1136	b2919	b0726	b1817	b1854	b0261
357	b3033	b1706	b1083	b2729	b2197	b3147	b2729	b1773	b2734	b0215	b0215	b3281	b3357	b1834	b3718	b3300	b1773	b4180	b3137	b3300	b0026	b4084	b2729	b1897	b0932	b4012	b4180	b1103	b2729	b1712	b3281	b2514	b3300	b1559
358	b3239	b1337	b1247	b1611	b0077	b2468	b1611	b0918	b2428	b1611	b1611	b2935	b2697	b0252	b0350	b3256	b2563	b0884	b0881	b3256	b0755	b0166	b1611	b1613	b1842	b3128	b0884	b2514	b1611	b3357	b2935	b3908	b3256	b4264
359	b3742	b3216	b3581	b0191	b2997	b1531	b0191	b0191	b2007	b1842	b1842	b2316	b3706	b2901	b3662	b0318	b0397	b0292	b0304	b0318	b3414	b3835	b0191	b0178	b2697	b3345	b0292	b1773	b0191	b2938	b2316	b0724	b0318	b3961
360	b2910	b4480	b2424	b0215	b2464	b2076	b0215	b3602	b2093	b0191	b0191	b2498	b3414	b1217	b0364	b3507	b1804	b2935	b3962	b3507	b1493	b1714	b0215	b0077	b2434	b2211	b2935	b0884	b0215	b3414	b2498	b0104	b3507	b0280
361	b2601	b0067	b3021	b0344	b0826	b1196	b0344	b1842	b2721	b3593	b3593	b4255	b1705	b2041	b0366	b0432	b0344	b3414	b4041	b0432	b3038	b3461	b0344	b4034	b3500	b3910	b0680	b1945	b0344	b1552	b4255	b0148	b0432	b0281
362	b1075	b1535	b3022	b0610	b3472	b3040	b0610	b1611	b1858	b3846	b3846	b1897	b0170	b0910	b3511	b2514	b3932	b0680	b0892	b2514	b3866	b1792	b0610	b0423	b3866	b4033	b3414	b2286	b0610	b3056	b1897	b1761	b2514	b2679
363	b1542	b0611	b2896	b3605	b2341	b0980	b3605	b3846	b2582	b1136	b1136	b3261	b0586	b0590	b1447	b0416	b0215	b0627	b4372	b0416	b0143	b3926	b3605	b3181	b1866	b1825	b2318	b3066	b3605	b2697	b3261	b3992	b3480	b2089
364	b3866	b3478	b2100	b0997	b3725	b4263	b0997	b1136	b1639	b0997	b0997	b3414	b1523	b4288	b2394	b3480	b4180	b2318	b2341	b3480	b3357	b2186	b0997	b3612	b3414	b4076	b0627	b4191	b0997	b3202	b3414	b2143	b0416	b2119
365	b1635	b1124	b2597	b3202	b3228	b3326	b3202	b0997	b0912	b0610	b0610	b2569	b1452	b4289	b2928	b1103	b3991	b3281	b1852	b1103	b4312	b1962	b3202	b0126	b1876	b1399	b3281	b3916	b3202	b1241	b2569	b3260	b1103	b2253
366	b3738	b3874	b2959	b0881	b2029	b2575	b0881	b0610	b4118	b2729	b2729	b2998	b1394	b1333	b4323	b3620	b1712	b3725	b2319	b3620	b3706	b0799	b0881	b3461	b3210	b2888	b3725	b1842	b0881	b3363	b2998	b1203	b3620	b2308
367	b0339	b3631	b3882	b0080	b3260	b0034	b0080	b0881	b3735	b3602	b3602	b0680	b0720	b2153	b3653	b2026	b1951	b3962	b3064	b2026	b0182	b2935	b0080	b2268	b4372	b1629	b3962	b4160	b0080	b0415	b0680	b0932	b2026	b1690
368	b0009	b0155	b3502	b0595	b2836	b2987	b0595	b0185	b1804	b4109	b4109	b0884	b4245	b2677	b0694	b1838	b1100	b3384	b2297	b1838	b4018	b3733	b0595	b3064	b1452	b1583	b3384	b3357	b0595	b3706	b0884	b1189	b1838	b1325
369	b1061	b1592	b0478	b3593	b2465	b3493	b3593	b2729	b4082	b0881	b0881	b2318	b3056	b0895	b3035	b2318	b1611	b1835	b0903	b2318	b2697	b0414	b3593	b2997	b0143	b4039	b1835	b1925	b3593	b0931	b2318	b2197	b0525	b2046
370	b4473	b3561	b1363	b0170	b0444	b3290	b0170	b2319	b4049	b3202	b3202	b2529	b2434	b4124	b1586	b0525	b4242	b3870	b0908	b0525	b2285	b1075	b0170	b0695	b3772	b0428	b3870	b3866	b0170	b4371	b2529	b2465	b2318	b0324
371	b2699	b4230	b2666	b3608	b3189	b1450	b3608	b0470	b0736	b0185	b0185	b3725	b0610	b2292	b2028	b3499	b1224	b3652	b3389	b3499	b4041	b2463	b3608	b4389	b3064	b2078	b3652	b1939	b3608	b3778	b3725	b1440	b2091	b2896
372	b1337	b3380	b4306	b1100	b1189	b1658	b1100	b0755	b1523	b2319	b2319	b3384	b0714	b0955	b2168	b2091	b0470	b1897	b3387	b2091	b3916	b1804	b1100	b3260	b0931	b2965	b1897	b3940	b1100	b3176	b3384	b3212	b3499	b0350
373	b2159	b1488	b4105	b1712	b0242	b3934	b1712	b4109	b0049	b2463	b2463	b1220	b1712	b4016	b2933	b0454	b3068	b3643	b1203	b0454	b0710	b2903	b1712	b0318	b0474	b1709	b3643	b1896	b1712	b0610	b1220	b0140	b0454	b3662
374	b1602	b3437	b1778	b0185	b2268	b0270	b0185	b0726	b3479	b0726	b0726	b3260	b1842	b3333	b0696	b0090	b2733	b3260	b2465	b0090	b0700	b0658	b0185	b2579	b3846	b0030	b3260	b0072	b0185	b3507	b3260	b2585	b0090	b0364
375	b2409	b2872	b1873	b2319	b2579	b1113	b2319	b1224	b0610	b3605	b3605	b3870	b3389	b1212	b4176	b2294	b2527	b1372	b2935	b2294	b2434	b0398	b2319	b1189	b3390	b2162	b1372	b3281	b2319	b1800	b3870	b1279	b2294	b0366
376	b1603	b1491	b3871	b2095	b4389	b4120	b2095	b2463	b2890	b0595	b0595	b1925	b3202	b3403	b0434	b1976	b1468	b1375	b1241	b1976	b4245	b2926	b2095	b3725	b3735	b3564	b1375	b0710	b2095	b0188	b1925	b2567	b1976	b4173
377	b2925	b3116	b4479	b3056	b4362	b3209	b3056	b3202	b0728	b0470	b0470	b3746	b3608	b4292	b1739	b3064	b0610	b0191	b0610	b3064	b1224	b3891	b3056	b0444	b1203	b0228	b0191	b0144	b3056	b3300	b3746	b0637	b3064	b3511
378	b1238	b3966	b2143	b3281	b1945	b1280	b3281	b1712	b0454	b1224	b1224	b3962	b0893	b0087	b3150	b1276	b3639	b2434	b2316	b1276	b2514	b3281	b3281	b2341	b3386	b2443	b2434	b1262	b3281	b1842	b3962	b0948	b1276	b1447
379	b2729	b0514	b3034	b1224	b1776	b0865	b1224	b4180	b0470	b0755	b0755	b1710	b0398	b0657	b3001	b2697	b3593	b1925	b0710	b2697	b2465	b0008	b1224	b1724	b0710	b1271	b1925	b2318	b1224	b4242	b1710	b1888	b2697	b2394
380	b2160	b1349	b0099	b4180	b3011	b3506	b4180	b3260	b1013	b1712	b1712	b0892	b3300	b0195	b3552	b3255	b3895	b2316	b3829	b3255	b3288	b0421	b4180	b2836	b1262	b1489	b2316	b1761	b4180	b0459	b0892	b0568	b3255	b2928
381	b1958	b4541	b2051	b3932	b3635	b3947	b3932	b3932	b0680	b1882	b1882	b4375	b2938	b2058	b1390	b0714	b0053	b1637	b0053	b0714	b1712	b3389	b3932	b2998	b3652	b0763	b1637	b3706	b3932	b0714	b4375	b2780	b0714	b3214
382	b0366	b3442	b2922	b2463	b2540	b1597	b2463	b0595	b3499	b3932	b3932	b4180	b1552	b3690	b1412	b3239	b0029	b2195	b3775	b3239	b1452	b1884	b2463	b1303	b1224	b1201	b2195	b4168	b2463	b2514	b4180	b4391	b3239	b3653
383	b2279	b1395	b2936	b0470	b1613	b1873	b0470	b1882	b4017	b4180	b4180	b4094	b3507	b2204	b4307	b4022	b3176	b3772	b1224	b4022	b3593	b2557	b0470	b0908	b3593	b1167	b3772	b1961	b0470	b3517	b4094	b1967	b4022	b1313
384	b1955	b1182	b3487	b1951	b3363	b4393	b1951	b2708	b0183	b3260	b3260	b1375	b0036	b0267	b1116	b3706	b1411	b2569	b3706	b3706	b3717	b2053	b1951	b1449	b1184	b0793	b2569	b0893	b1951	b2183	b1375	b0826	b3706	b0694
385	b1608	b0987	b3612	b3260	b1303	b1784	b3260	b3916	b2469	b2095	b2095	b3772	b1393	b1495	b2809	b4506	b2285	b3390	b4258	b4506	b0680	b1838	b3260	b2210	b1860	b1711	b1343	b3137	b3260	b3066	b3772	b3281	b4506	b1631
386	b3967	b3226	b3059	b3895	b2987	b2541	b3895	b3605	b1676	b3056	b3056	b3064	b3229	b1091	b3159	b2819	b3260	b1343	b1860	b2819	b2159	b0167	b3895	b3228	b3463	b0808	b3390	b1637	b3895	b1165	b3064	b1301	b2819	b3514
387	b1878	b2787	b4213	b4109	b3493	b0407	b4109	b2285	b2527	b2708	b2708	b0474	b0680	b2944	b1743	b3775	b2414	b0474	b4168	b3775	b1842	b0470	b4109	b4362	b3998	b0227	b0474	b1372	b4109	b4245	b0474	b2249	b3775	b1586
388	b3922	b2071	b1681	b2708	b2610	b3536	b2708	b1468	b1637	b0170	b0170	b3390	b3648	b4403	b4310	b0930	b0908	b3064	b3916	b0930	b3056	b2268	b2708	b2540	b0094	b1687	b1978	b1978	b2708	b3338	b3390	b2091	b0930	b2028
389	b1012	b0733	b0829	b0459	b1449	b0963	b0459	b3056	b1832	b1100	b1100	b2184	b4371	b4387	b0899	b2140	b0459	b1978	b0932	b2140	b1866	b0028	b0459	b4377	b2518	b0737	b3064	b4372	b0459	b1376	b2184	b2750	b2140	b2168
390	b0304	b2205	b1718	b1882	b1880	b2746	b1882	b0170	b3991	b0080	b0080	b1378	b2919	b2777	b0445	b1013	b2463	b2557	b0094	b1013	b1523	b1273	b1882	b3189	b3137	b2758	b2184	b4180	b1882	b3648	b1378	b0423	b1013	b4518
391	b2240	b0226	b0011	b3602	b1897	b3198	b3602	b2095	b3701	b3895	b3895	b1693	b0074	b1678	b4056	b4242	b4377	b2184	b3418	b4242	b2618	b3243	b3602	b2987	b2235	b1452	b2557	b1452	b3602	b0586	b1693	b3357	b4242	b3380
392	b3291	b3974	b2965	b3991	b3400	b2577	b3991	b1100	b0512	b1951	b1951	b0144	b3176	b0254	b2442	b0931	b0710	b1262	b1098	b0931	b3648	b2243	b3991	b3493	b2234	b3316	b1262	b0344	b3991	b3229	b0144	b3141	b0931	b0696
393	b3635	b3159	b1040	b1908	b3644	b3078	b1908	b0080	b2569	b3916	b3916	b1262	b0188	b2494	b0461	b0736	b1343	b1204	b0420	b0736	b0170	b1941	b1908	b3635	b2183	b1808	b1204	b3846	b1908	b0659	b1262	b0435	b0736	b4176
394	b4469	b3627	b1423	b2285	b0459	b3952	b2285	b3895	b2495	b1468	b1468	b2463	b1493	b4327	b0572	b3999	b0073	b3357	b1376	b3999	b3281	b2414	b2285	b2563	b4174	b0948	b3357	b2553	b2285	b0908	b2463	b0127	b3999	b0434
395	b3140	b2904	b0763	b0726	b0908	b0824	b0726	b1908	b1276	b2285	b2285	b1835	b2729	b1451	b0589	b0032	b1800	b1693	b2183	b0032	b1162	b1262	b0726	b1880	b0835	b3780	b1693	b1264	b0726	b0893	b1835	b3311	b0032	b3150
396	b3581	b3362	b3472	b1468	b2040	b4102	b1468	b1866	b2095	b0459	b0459	b0826	b0459	b1040	b3409	b0727	b3608	b2498	b3500	b0727	b3386	b2569	b1468	b0586	b3247	b0089	b3998	b1692	b1468	b0073	b0826	b2836	b0727	b1412
397	b0430	b3345	b0434	b0755	b2733	b4088	b0755	b0459	b1773	b1908	b1908	b3706	b1773	b3516	b1561	b3935	b1882	b3998	b1866	b3935	b2318	b2661	b0755	b0997	b1654	b1794	b2498	b1468	b0755	b3054	b3706	b1410	b3935	b4307
398	b3609	b2077	b3150	b4377	b2564	b2619	b4377	b1951	b3967	b4377	b4377	b1887	b3338	b3191	b3233	b1014	b2708	b3866	b3730	b1014	b0726	b0637	b4377	b2421	b2341	b1908	b3866	b3737	b4377	b0398	b1887	b1096	b1014	b1116
399	b2926	b1379	b2196	b2414	b3001	b0830	b2414	b3386	b1117	b3991	b3991	b2195	b2183	b4263	b3803	b1842	b1908	b2998	b1712	b1842	b1773	b3774	b2414	b3363	b4312	b2584	b2998	b1860	b2414	b0680	b2195	b3137	b1842	b2809
400	b1941	b3450	b3026	b2527	b1113	b1243	b2527	b4377	b2400	b2414	b2414	b2557	b1224	b4120	b3544	b1241	b2690	b1710	b0183	b1241	b0610	b3311	b2527	b3011	b0002	b3306	b1710	b3463	b2527	b2318	b2557	b2171	b1241	b3159
401	b4035	b0401	b2462	b0126	b2511	b1857	b0126	b2414	b0184	b1866	b1866	b3357	b3639	b0865	b3591	b4372	b3602	b2697	b4018	b4372	b3066	b0523	b0126	b3400	b3433	b3169	b2697	b3260	b0126	b3608	b3357	b0126	b4372	b0899
402	b3429	b3060	b0125	b2690	b3243	b1973	b2690	b1835	b3356	b1835	b1835	b2434	b2518	b3506	b2538	b2195	b2820	b1557	b4373	b2195	b1203	b1763	b2690	b0118	b3300	b1413	b1557	b1897	b2690	b3480	b2434	b2266	b2195	b0445
403	b1747	b1739	b0027	b3916	b2929	b3484	b3916	b0026	b1712	b3735	b3735	b3643	b0415	b4393	b2984	b3648	b0755	b0144	b0002	b3648	b3202	b0119	b3916	b2733	b1896	b2566	b0144	b0812	b3916	b2729	b3643	b0086	b3648	b3554
404	b3499	b0707	b4375	b1866	b3437	b3920	b1866	b2183	b0607	b0640	b0640	b1637	b3066	b2746	b3116	b2707	b2183	b4255	b3433	b2707	b3260	b0642	b1866	b0523	b0700	b2798	b1184	b0835	b1866	b3389	b1637	b2564	b2707	b2442
405	b1754	b0365	b4399	b3697	b2538	b0543	b3697	b0640	b4241	b3386	b3386	b1372	b0755	b1243	b0569	b3338	b3195	b1184	b3772	b3338	b3338	b3893	b3697	b3699	b2285	b2708	b4255	b1884	b3697	b1773	b1372	b2994	b3338	b0558
406	b0861	b3802	b1618	b3735	b3081	b0315	b3735	b3735	b3256	b0126	b0126	b1557	b0700	b1857	b0603	b2285	b1633	b4245	b3300	b2285	b3155	b1939	b3735	b3066	b0325	b0181	b2696	b3414	b3735	b2518	b1557	b2069	b2285	b0589
407	b0945	b0092	b4336	b1835	b0695	b1134	b1835	b3991	b1659	b3137	b3137	b1189	b2514	b0368	b0815	b2784	b4109	b2696	b3407	b2784	b1914	b3500	b1835	b2040	b1693	b3026	b4245	b2218	b1835	b0467	b1189	b0627	b2784	b3409
408	b1220	b4367	b4151	b0029	b0523	b0368	b0029	b3778	b2378	b2836	b2836	b1264	b1165	b4291	b2532	b1646	b1651	b2235	b1896	b1646	b1394	b0474	b0029	b1887	b3281	b1858	b2235	b1908	b0029	b0454	b1264	b1792	b1646	b4331
409	b0602	b1696	b1256	b3730	b2994	b2016	b3730	b3137	b3732	b0026	b0026	b0008	b2318	b0496	b1868	b1088	b3389	b1887	b0072	b1088	b0237	b3429	b3730	b3081	b2140	b4118	b1887	b2341	b3730	b1224	b0008	b2929	b1088	b1561
410	b1792	b3518	b4154	b2721	b3699	b2485	b2721	b1633	b3188	b3697	b3697	b3932	b3281	b0068	b1987	b1233	b0126	b3932	b0700	b1233	b3639	b1827	b2721	b1651	b1468	b2891	b3932	b2569	b2721	b0416	b3932	b3384	b1233	b3803
411	b2456	b0679	b0865	b1633	b4207	b2554	b1633	b2007	b2697	b2527	b2527	b3066	b0918	b0446	b0646	b3725	b1940	b1264	b2091	b3725	b3229	b4316	b1633	b2564	b0688	b0398	b1264	b0143	b1633	b0074	b3066	b0695	b3725	b3591
412	b2457	b3022	b3506	b0640	b2563	b2372	b0640	b2836	b1376	b3778	b3778	b1184	b2563	b0844	b4351	b2563	b3697	b3560	b0344	b2563	b2286	b4362	b0640	b3001	b0610	b3725	b3560	b1557	b0640	b0090	b1184	b1724	b2563	b4365
413	b1197	b3832	b2147	b2183	b2421	b4291	b2183	b3390	b0439	b2183	b2183	b3594	b2159	b2548	b2625	b1375	b0779	b0008	b0497	b1375	b0881	b4259	b2183	b1113	b2463	b0179	b0008	b0957	b2183	b1493	b3594	b3936	b1375	b1598
414	b0329	b1744	b1447	b2820	b3066	b2909	b2820	b2527	b3030	b1633	b1633	b4109	b0659	b3826	b4479	b1162	b3730	b3746	b0474	b1162	b1705	b0461	b2820	b3243	b3829	b1018	b3746	b0388	b2820	b3935	b4109	b3703	b1162	b3116
415	b1704	b0261	b2394	b3421	b1712	b4407	b3421	b3652	b3347	b3390	b3390	b1204	b3260	b0641	b2643	b4201	b3735	b2463	b0957	b4201	b1552	b2984	b3421	b2929	b0053	b2961	b2463	b1136	b3421	b2563	b1204	b3725	b0080	b0569
416	b0885	b2506	b3850	b2836	b0118	b2373	b2836	b0126	b0032	b3421	b3421	b4245	b0726	b2755	b2328	b0080	b0144	b2566	b2285	b0080	b1468	b4089	b2836	b3437	b0595	b1960	b2566	b3835	b2836	b3639	b4245	b0242	b3388	b0603
417	b4146	b0828	b2194	b0053	b4377	b0579	b0053	b2498	b1399	b2721	b2721	b3998	b0026	b2534	b1560	b3388	b0640	b0835	b0388	b3388	b0714	b3566	b0053	b2538	b1761	b2543	b0835	b2316	b0053	b3260	b3998	b1281	b4201	b0612
418	b3653	b0503	b2247	b3386	b2068	b0422	b3386	b3697	b4293	b0497	b0497	b2697	b3480	b0232	b4004	b3778	b2707	b1189	b3390	b3778	b3390	b0077	b3386	b2994	b3056	b3101	b1189	b3652	b3386	b0918	b2697	b4041	b3778	b0770
419	b2465	b2395	b0780	b3137	b3297	b3424	b3137	b0912	b3519	b1651	b1651	b2235	b1633	b0760	b4313	b2994	b0912	b3066	b1264	b2994	b2938	b3772	b3137	b1712	b2286	b3812	b3066	b0026	b3137	b0720	b2235	b1712	b2994	b0818
420	b0912	b1992	b4265	b0497	b3612	b0496	b0497	b3421	b0194	b2690	b2690	b3866	b0090	b3033	b0733	b0423	b2235	b1452	b1478	b0423	b1896	b3201	b0497	b1198	b0231	b2949	b1452	b0231	b0497	b3499	b3866	b3066	b0423	b3063
421	b0207	b3754	b4520	b3195	b0997	b1679	b3195	b1693	b1831	b3652	b3652	b1712	b2285	b3243	b2001	b2527	b1866	b0826	b3639	b2527	b0036	b1922	b3195	b0459	b3189	b1953	b1633	b3648	b3195	b0755	b1712	b2042	b2527	b0815
422	b3012	b4359	b0083	b3176	b1276	b3581	b3176	b1651	b0221	b2498	b2498	b1978	b3390	b4114	b1806	b3608	b3916	b1633	b0325	b3608	b2518	b0083	b3176	b0144	b0661	b3661	b0826	b2903	b3176	b0080	b1978	b2268	b3608	b2532
423	b0337	b0966	b2825	b3778	b0954	b4155	b3778	b0497	b2946	b3730	b3730	b2696	b0080	b3626	b2758	b0680	b3829	b1773	b1692	b0680	b1393	b2937	b3778	b3469	b4168	b0272	b1773	b1882	b3778	b2140	b2696	b0470	b0680	b1868
424	b1521	b2327	b1356	b1651	b0144	b0645	b1651	b2318	b3189	b1693	b1693	b1343	b3594	b3669	b1595	b3891	b0497	b1712	b1693	b3891	b0188	b2798	b1651	b0759	b1961	b3503	b1712	b2234	b1651	b3644	b1343	b2734	b3891	b0646
425	b1109	b4105	b1357	b1940	b3137	b2451	b1940	b3730	b0459	b2007	b2007	b0191	b1376	b2698	b3059	b1951	b3386	b3706	b3281	b1951	b0640	b0423	b1940	b3644	b2552	b0546	b3706	b0071	b1940	b3620	b0191	b2464	b1951	b4351
426	b3115	b2630	b0890	b0026	b2210	b0068	b0026	b2235	b2073	b2820	b2820	b0002	b3054	b4043	b2196	b2530	b3778	b2529	b2140	b2530	b3594	b2707	b0026	b1285	b1983	b1836	b2529	b3247	b0026	b2184	b0002	b0415	b2530	b2625
427	b2284	b2381	b3520	b3652	b0586	b2302	b3652	b4375	b0721	b2318	b2318	b3835	b3935	b2558	b1182	b2518	b0026	b0892	b2029	b2518	b1372	b3838	b3652	b3041	b2557	b3492	b0892	b1941	b3652	b0700	b3835	b4319	b2518	b4479
428	b1852	b0483	b4198	b1343	b2576	b2270	b1343	b2721	b2213	b0912	b0912	b2764	b1109	b1955	b1409	b1220	b2073	b0002	b2527	b1220	b1633	b3839	b1343	b1276	b4160	b3809	b0002	b1866	b1343	b2159	b2764	b0153	b1220	b2328
429	b1033	b0176	b3241	b0912	b2091	b4249	b0912	b0932	b2804	b2235	b2235	b1773	b2235	b2439	b0887	b1866	b0726	b4109	b1109	b1866	b2184	b4099	b0912	b2610	b3418	b1759	b4109	b1712	b0912	b2026	b1773	b1838	b1866	b1560
430	b2400	b2811	b3211	b2235	b1651	b1140	b2235	b2434	b3255	b0029	b0029	b0118	b0903	b1423	b4309	b1224	b2007	b3212	b1468	b1224	b0459	b2595	b2235	b2091	b1098	b1701	b3212	b1876	b2235	b4372	b0118	b4316	b1224	b4004
431	b2937	b1902	b1921	b2434	b3357	b0822	b2434	b1343	b2434	b3195	b3195	b2464	b3137	b0160	b2181	b0918	b2721	b3338	b0008	b0918	b3176	b1654	b2434	b4207	b1710	b3342	b3338	b3054	b2434	b2527	b2464	b3081	b0918	b4313
432	b4155	b2788	b4066	b4375	b3259	b0446	b4375	b2465	b4052	b4375	b4375	b3212	b1372	b3676	b2441	b3644	b2318	b1842	b0688	b3644	b0074	b2007	b4375	b2068	b0683	b3180	b1842	b0892	b4375	b1951	b3212	b3644	b3644	b1158
433	b1334	b2197	b0637	b2318	b1494	b0766	b2318	b2690	b3357	b1343	b1343	b3396	b0454	b0574	b0916	b3605	b0932	b3648	b3386	b3605	b2235	b2750	b2318	b2764	b2676	b2618	b3648	b3433	b2318	b3594	b3396	b0144	b1773	b1806
434	b1423	b4265	b2119	b3829	b3212	b0844	b3829	b0144	b2297	b0053	b0053	b1945	b2184	b1487	b2425	b1773	b3644	b1876	b0441	b1773	b2729	b0462	b3829	b2594	b1611	b3908	b1876	b3064	b3829	b2285	b1945	b3822	b3605	b1595
435	b0453	b1201	b2253	b2045	b2998	b2548	b2045	b0053	b0094	b2434	b2434	b0414	b3644	b1603	b0943	b2175	b3421	b1882	b1262	b2175	b4371	b3670	b2045	b2580	b1712	b4172	b1882	b2091	b2045	b1372	b0414	b3352	b2175	b0734
436	b2507	b0641	b2874	b0144	b1887	b3826	b0144	b1203	b2518	b0932	b0932	b1633	b3835	b1192	b0952	b4234	b2836	b3463	b2463	b4234	b1693	b0437	b0144	b0104	b0993	b0415	b3463	b0474	b0144	b1633	b1633	b4097	b4234	b3059
437	b4102	b4364	b1736	b0779	b0053	b0596	b0779	b2820	b4234	b1940	b1940	b3648	b1866	b2881	b1145	b3229	b2434	b2764	b0595	b3229	b2919	b1749	b0779	b3357	b4041	b0825	b2764	b2836	b0779	b1866	b3648	b1686	b3229	b0901
438	b2799	b2242	b1738	b2498	b0759	b1849	b2498	b3829	b3229	b3829	b3829	b1882	b0416	b2647	b1671	b0586	b0481	b2341	b0182	b0586	b3507	b2960	b2498	b4006	b0892	b3822	b2341	b1203	b2498	b2707	b1882	b3302	b0586	b1182
439	b2954	b1575	b4149	b2007	b0471	b3867	b2007	b1189	b2533	b0144	b0144	b0307	b0467	b3951	b3689	b2806	b3652	b0423	b3640	b2806	b4160	b2741	b2007	b3137	b4373	b3983	b0423	b0053	b2007	b3775	b0307	b2421	b2806	b1409
440	b2330	b1963	b0081	b3390	b1557	b0451	b3390	b0710	b0185	b1189	b1189	b1410	b3068	b0498	b4485	b4137	b1858	b1378	b2529	b4137	b3137	b1854	b3390	b3807	b2294	b4372	b1378	b2729	b3390	b3137	b1410	b4034	b3363	b0886
441	b0532	b1476	b2786	b1189	b3299	b2847	b1189	b3195	b3870	b3176	b3176	b3137	b1693	b1320	b4096	b3363	b1914	b4094	b3056	b3363	b0415	b0093	b1189	b3259	b3807	b2721	b4094	b0661	b1189	b3605	b3137	b2140	b4137	b4309
442	b2469	b0319	b3843	b1693	b0104	b2755	b1693	b0029	b2217	b2045	b2045	b3560	b1832	b1542	b1508	b1051	b3499	b0661	b2286	b1051	b2563	b3484	b1693	b0053	b3940	b3313	b3735	b3594	b1693	b4506	b3560	b0820	b1051	b1299
443	b0516	b3049	b1070	b3479	b1285	b2071	b3479	b3176	b4232	b2465	b2465	b2566	b2140	b1291	b2198	b1852	b3137	b3735	b3593	b1852	b3835	b2576	b3479	b3212	b3407	b0104	b0661	b1415	b3479	b1976	b2566	b3400	b1852	b2181
444	b1107	b0190	b1937	b3499	b3973	b3021	b3499	b3066	b3056	b1203	b1203	b0835	b3499	b0058	b2199	b2184	b1189	b3137	b3189	b2184	b0144	b1864	b3499	b2511	b0072	b4396	b3137	b2580	b3499	b0026	b0835	b2323	b2184	b2441
445	b3825	b2626	b0735	b0932	b2514	b1461	b0932	b1940	b3639	b3066	b3066	b2341	b3916	b3355	b2756	b2729	b1539	b0118	b2618	b2729	b2463	b0623	b0932	b0954	b2091	b0084	b0118	b2518	b0932	b3239	b2341	b1880	b2729	b0916
446	b3284	b1065	b1848	b0090	b2926	b4015	b0090	b2045	b4207	b3479	b3479	b1452	b2527	b1406	b2757	b2768	b1835	b3639	b3648	b2768	b0932	b1363	b0090	b3973	b0344	b0660	b3639	b3418	b0090	b2994	b1452	b1312	b2768	b2425
447	b3421	b2671	b2737	b0481	b4147	b1774	b0481	b2476	b0403	b0779	b0779	b0423	b2465	b2242	b1708	b1686	b0417	b4372	b3499	b1686	b0918	b0127	b0481	b0688	b0957	b2576	b4372	b2283	b0481	b2820	b0423	b0051	b1686	b0943
448	b1446	b1768	b3030	b1203	b2580	b2534	b1203	b1710	b0838	b2476	b2476	b2216	b1882	b2456	b4089	b0893	b3281	b3640	b1732	b0893	b3054	b1086	b1203	b2155	b1478	b4245	b3640	b2342	b1203	b0053	b2216	b1563	b0893	b0952
449	b0679	b3062	b2799	b3644	b1656	b2634	b3644	b2696	b0484	b0388	b0388	b0004	b1951	b2457	b1516	b2316	b4375	b3594	b2552	b2316	b0090	b0399	b3644	b3835	b2764	b2022	b3594	b3730	b3644	b4201	b0004	b3870	b2316	b1145
450	b0687	b3200	b2775	b2696	b1198	b3680	b2696	b0779	b3137	b2696	b2696	b3433	b2820	b0951	b4227	b3260	b0174	b0688	b2580	b3260	b1165	b3746	b2696	b4041	b3639	b2469	b3835	b3772	b2696	b0506	b3433	b3389	b3260	b1488
451	b3912	b2276	b3220	b2707	b4041	b0760	b2707	b0388	b4079	b0481	b0481	b3735	b0144	b3061	b4098	b4373	b3205	b3835	b2557	b4373	b1882	b0035	b2707	b4235	b3387	b2533	b0688	b2764	b2707	b1109	b3735	b2169	b4373	b4485
452	b2299	b2280	b3679	b3066	b3835	b3033	b3066	b0090	b0892	b1710	b1710	b3639	b3620	b2751	b1304	b0053	b1203	b3433	b4160	b0053	b1376	b3117	b3066	b0471	b2527	b2487	b3433	b2184	b3066	b3835	b3639	b1945	b0053	b4096
453	b1284	b0576	b1311	b0174	b3499	b1214	b0174	b3479	b1224	b0710	b0710	b0325	b4372	b3232	b1326	b1372	b3479	b1410	b3357	b1372	b1761	b3822	b0174	b3143	b1109	b0403	b1410	b2029	b0174	b4022	b0325	b0586	b1372	b1508
454	b2764	b1121	b2481	b0417	b2594	b1990	b0417	b3499	b0421	b3499	b3499	b1692	b0053	b1002	b4256	b0708	b2696	b3396	b2518	b0708	b0993	b0187	b0417	b2567	b0008	b1300	b3396	b2961	b0417	b0726	b1692	b1897	b0708	b1708
455	b2258	b2317	b2607	b2476	b1341	b2736	b2476	b0481	b3388	b0090	b0090	b1539	b3418	b0487	b3199	b4118	b2045	b0143	b2235	b4118	b0659	b2501	b2476	b1341	b0237	b2744	b0143	b0182	b2476	b3281	b1539	b0182	b4118	b3062
456	b3960	b3399	b4244	b0710	b2235	b3455	b0710	b0683	b3775	b1539	b1539	b0688	b2463	b0584	b4261	b1109	b2498	b0325	b3746	b1109	b2283	b0829	b0710	b1656	b2961	b1879	b0325	b0090	b0710	b3418	b0688	b0835	b1109	b1516
457	b2224	b4374	b4372	b2073	b3143	b0238	b2073	b1539	b1372	b2707	b2707	b3774	b3605	b1284	b4262	b0783	b1732	b4168	b0071	b0783	b1710	b3432	b2073	b2599	b3212	b3401	b4168	b2573	b2073	b2235	b3774	b3417	b0783	b4227
458	b3442	b2870	b1535	b2618	b3703	b0334	b2618	b2707	b2097	b0174	b0174	b3338	b0414	b2705	b1438	b0755	b4018	b1945	b2283	b0755	b0414	b1651	b2618	b3499	b3640	b1165	b1945	b1714	b2618	b2784	b3338	b0053	b0755	b1326
459	b2055	b2962	b0803	b1539	b3469	b4114	b1539	b4041	b2869	b4041	b4041	b3640	b1136	b3177	b1414	b1098	b0025	b1544	b2342	b1098	b4372	b2068	b1539	b1557	b3775	b0171	b1544	b0042	b1539	b1832	b3640	b2741	b1098	b4256
460	b2687	b3248	b0526	b3205	b4391	b2616	b3205	b0957	b2867	b2618	b2618	b0661	b0881	b2663	b4539	b1978	b1376	b1941	b4174	b1978	b1109	b1718	b3205	b1884	b2529	b1656	b1941	b2563	b3205	b3390	b0661	b3835	b1978	b3199
461	b2494	b1069	b3923	b4041	b2764	b3828	b4041	b1864	b3605	b3644	b3644	b3463	b0344	b3366	b3402	b0398	b0090	b3418	b1710	b0398	b2140	b4386	b4041	b2235	b3706	b1269	b3418	b2661	b4041	b0144	b3463	b2319	b0398	b4261
462	b1829	b2098	b0507	b1163	b4097	b0885	b1163	b1914	b3862	b1732	b1732	b1842	b2207	b0066	b1602	b1919	b3066	b1692	b0683	b1919	b1978	b1304	b1163	b4097	b1887	b4187	b1692	b2675	b1163	b4137	b1842	b0118	b1919	b4262
463	b1435	b2406	b4102	b1710	b0688	b4136	b1710	b1732	b0506	b1864	b1864	b1864	b2707	b0531	b1620	b2159	b1163	b3774	b0835	b2159	b3418	b3652	b1710	b2926	b3648	b3418	b3774	b3746	b1710	b1098	b1864	b3932	b2159	b1388
464	b2523	b2738	b1763	b1732	b2155	b1536	b1732	b1761	b2218	b1163	b1163	b1941	b1100	b4367	b1777	b0481	b0957	b0004	b1654	b0481	b3210	b0071	b1732	b4391	b1882	b2341	b0004	b0415	b1732	b2463	b1941	b1241	b0481	b1396
465	b3867	b1342	b1336	b2341	b3740	b1653	b2341	b0174	b1978	b1692	b1692	b1876	b0640	b1097	b4158	b1664	b0143	b3891	b1611	b1664	b4109	b2920	b2341	b3297	b1732	b2096	b3891	b1376	b2341	b1978	b1876	b4362	b1664	b1438
466	b0752	b2544	b3375	b0025	b1884	b3669	b0025	b2618	b0605	b0957	b0957	b3891	b2994	b1768	b3513	b3594	b2768	b3189	b3414	b3594	b2370	b1581	b0025	b2514	b3833	b3186	b3189	b3962	b0025	b3068	b3891	b0930	b3594	b1414
467	b2043	b1845	b4064	b0388	b2567	b1202	b0388	b1692	b3066	b3205	b3205	b1939	b0388	b2562	b3099	b4245	b2341	b4258	b3054	b4245	b0957	b0910	b0388	b4386	b3746	b2159	b4258	b2676	b0388	b1100	b1939	b2029	b4245	b1419
468	b1595	b1009	b4464	b0957	b2474	b2698	b0957	b2514	b0054	b0417	b0417	b4372	b2690	b3631	b2134	b2342	b2514	b4373	b2569	b2342	b0454	b3905	b0957	b1494	b0420	b2869	b4373	b4041	b0957	b0903	b4372	b2235	b2342	b2141
469	b0868	b3624	b2976	b2465	b3041	b1496	b2465	b2159	b2114	b2341	b2341	b1544	b1692	b2929	b2222	b2667	b2618	b3829	b1393	b2667	b3068	b1913	b2465	b4314	b1376	b3228	b3829	b4373	b2465	b1233	b1544	b2184	b2667	b4455
470	b1832	b2361	b3922	b0990	b0948	b4043	b0990	b3644	b4142	b0025	b0025	b2553	b1611	b4221	b2617	b2831	b2476	b3172	b1394	b2831	b1692	b2711	b0990	b2831	b2283	b2282	b3172	b1552	b0990	b0736	b2553	b0459	b2831	b1958
471	b4089	b0570	b0399	b1858	b0182	b2558	b1858	b1163	b2233	b2514	b2514	b0388	b4201	b0099	b2326	b3639	b3054	b3056	b3074	b3639	b1136	b3414	b1858	b2576	b2342	b4137	b3056	b4312	b1858	b1013	b0388	b0523	b3639	b4539
472	b4125	b2162	b2777	b1864	b4006	b0873	b1864	b2341	b0949	b2073	b2073	b1478	b3735	b3769	b3249	b0026	b3740	b0414	b2294	b0026	b3735	b2908	b1864	b2066	b3844	b2213	b0414	b0931	b1864	b3388	b1478	b3499	b0026	b3402
473	b0276	b0858	b1922	b3338	b4235	b4336	b3338	b0237	b2994	b1761	b1761	b2501	b1203	b2872	b3566	b3418	b1623	b0388	b3807	b3418	b0053	b3181	b3338	b3299	b3054	b1968	b3846	b1702	b3338	b2294	b2501	b2186	b3418	b1602
474	b3232	b3722	b1939	b3155	b1410	b2331	b3155	b3338	b0144	b3338	b3338	b3829	b2026	b2049	b3226	b3282	b4041	b3846	b2320	b3282	b0388	b2734	b3155	b3929	b2086	b0400	b0388	b0497	b3155	b0414	b3829	b2040	b3282	b1620
475	b1925	b3961	b3332	b1914	b0481	b2439	b1914	b3205	b3064	b2159	b2159	b3056	b1978	b4340	b4553	b3517	b2569	b1939	b3117	b3517	b0080	b1215	b1914	b2474	b0183	b1609	b1939	b1926	b1914	b2207	b3056	b0077	b3517	b1777
476	b2905	b4365	b1129	b0143	b4202	b1575	b0143	b0025	b1194	b3519	b3519	b3992	b3593	b2874	b3693	b3068	b0178	b1860	b3940	b3068	b3499	b0369	b0143	b1410	b1092	b3338	b1860	b2527	b0143	b2095	b3992	b4006	b3068	b1802
477	b4399	b2957	b1500	b2514	b2599	b1622	b2514	b0417	b4354	b0683	b0683	b3189	b1098	b2930	b3408	b0074	b0990	b1864	b0931	b0074	b0304	b0568	b2514	b0948	b2569	b0954	b1908	b0990	b2514	b0640	b3189	b1776	b0074	b1818
478	b2241	b3511	b3606	b1761	b0878	b1423	b1761	b3519	b1654	b1914	b1914	b4258	b4137	b1889	b2880	b1939	b0683	b1908	b0170	b1939	b2935	b2273	b1761	b0149	b2320	b1084	b1864	b0118	b1761	b0497	b4258	b2997	b1939	b1819
479	b3728	b2571	b1708	b3519	b0148	b0160	b3519	b2073	b1244	b0990	b0990	b4168	b3195	b0286	b4100	b1710	b0454	b2501	b1136	b1710	b2527	b0660	b3519	b1482	b0497	b0714	b2501	b0610	b3519	b1693	b4168	b2563	b1710	b4158
480	b3809	b2843	b1566	b4018	b1482	b2179	b4018	b1896	b2607	b0237	b0237	b3418	b0595	b2840	b0606	b1399	b1761	b3844	b2523	b1399	b3935	b3260	b4018	b0481	b1189	b1842	b3844	b2464	b4018	b3195	b3418	b0528	b1399	b3513
481	b2565	b2477	b3934	b2159	b1682	b2452	b2159	b4160	b0586	b2140	b2140	b3844	b1976	b2336	b1033	b0903	b0042	b3387	b3835	b0903	b3480	b3212	b2159	b1714	b0170	b4112	b3387	b3774	b2159	b2690	b3844	b0894	b0903	b3324
482	b3749	b1312	b1817	b2768	b2768	b3859	b2768	b0990	b2011	b3155	b3155	b3172	b3775	b1277	b2913	b0144	b2903	b0307	b4269	b0144	b2707	b1693	b2768	b0405	b0388	b0041	b2234	b3212	b2768	b1136	b3172	b3639	b0144	b1932
483	b0794	b0555	b1818	b1692	b2831	b3676	b1692	b2140	b1865	b0143	b0143	b2414	b0126	b0284	b4024	b3137	b4201	b2234	b0990	b3137	b1611	b3982	b1692	b0930	b3453	b4234	b0307	b3775	b1692	b1203	b2414	b1692	b3137	b3099
484	b4180	b4097	b1819	b0484	b3807	b3885	b0484	b0143	b3652	b1858	b1858	b4041	b4109	b2500	b0870	b1800	b2159	b2464	b0237	b1800	b0416	b3363	b0484	b3006	b4269	b2769	b2464	b2529	b0484	b3999	b4041	b1613	b1800	b2043
485	b3091	b1118	b1658	b4201	b4386	b2839	b4201	b0474	b1103	b0484	b0484	b0780	b0497	b0868	b0907	b2812	b2501	b4041	b2501	b2812	b3644	b0179	b4201	b3617	b1855	b4203	b4041	b3056	b4201	b0481	b0780	b2584	b2812	b2134
486	b2822	b2267	b0422	b2140	b0054	b0693	b2140	b2529	b3661	b3992	b3992	b0243	b2594	b0573	b2290	b0967	b1693	b1478	b3774	b0967	b1262	b3211	b2140	b0470	b0990	b0736	b1478	b3189	b2140	b0420	b0243	b4377	b0967	b2617
487	b2790	b1049	b1284	b3740	b3527	b2075	b3740	b3992	b2488	b0474	b0474	b4373	b3479	b4070	b2379	b4175	b0444	b1983	b2961	b4175	b2029	b0524	b3740	b3740	b0441	b1951	b1983	b4109	b3740	b2768	b4373	b1482	b4175	b3791
488	b4313	b3742	b1827	b0683	b3908	b0574	b0683	b2569	b0090	b1983	b1983	b2294	b1710	b3721	b2560	b2742	b3390	b3054	b3212	b2742	b1375	b0177	b0683	b2291	b3774	b3072	b3054	b2498	b0683	b0881	b2294	b2579	b2463	b3896
489	b2107	b3885	b1836	b1983	b1096	b1090	b1983	b1983	b3517	b2529	b2529	b0242	b3239	b3225	b3064	b2463	b1175	b1092	b3737	b2463	b1832	b3019	b1983	b2672	b0182	b0797	b1092	b2557	b1983	b1611	b0242	b1887	b2742	b2326
490	b1119	b1423	b3033	b2569	b2066	b3541	b2569	b0118	b3414	b1896	b1896	b0143	b1233	b3157	b3300	b1983	b3338	b2216	b0356	b1983	b3962	b0588	b2569	b0197	b0414	b3454	b2216	b4175	b2569	b3593	b0143	b0444	b1983	b3249
491	b2817	b1517	b2471	b2469	b2585	b3154	b2469	b2935	b0786	b4160	b4160	b3940	b1468	b3126	b3407	b0700	b1983	b4174	b0414	b0700	b2498	b1390	b2469	b1892	b0826	b2916	b4174	b4174	b2469	b1162	b3940	b3243	b0700	b3226
492	b3393	b3711	b2369	b3992	b0415	b3994	b3992	b3155	b0849	b2569	b2569	b3407	b3386	b4056	b4388	b0838	b0684	b1611	b0826	b0838	b0467	b0887	b3992	b2829	b3594	b2097	b1611	b1162	b3992	b1882	b3407	b1303	b0838	b4553
493	b0408	b0559	b1081	b2501	b0990	b1754	b2501	b3866	b0432	b0118	b0118	b0072	b4506	b1304	b0931	b4079	b3155	b3940	b3992	b4079	b0595	b3325	b2501	b0474	b1415	b3425	b3940	b1923	b2501	b3916	b0072	b2627	b4079	b3693
494	b1883	b2537	b1942	b0118	b0568	b1706	b0118	b0826	b3401	b3740	b3740	b3846	b2095	b1624	b1581	b4005	b1887	b1136	b1887	b4005	b2994	b2323	b0118	b1682	b2580	b3906	b1136	b1092	b0118	b3479	b3846	b0397	b2820	b4273
495	b0138	b3710	b2719	b1376	b3384	b2324	b1376	b1858	b3919	b4018	b4018	b2476	b2784	b2155	b3509	b2820	b2097	b3407	b3229	b2820	b0892	b1692	b1376	b0568	b1623	b0027	b3407	b3074	b1376	b0423	b2476	b1089	b4005	b3408
496	b1377	b4126	b1564	b0474	b0776	b1738	b0474	b2501	b1415	b4201	b4201	b2032	b0420	b0335	b2388	b0497	b1896	b0072	b3594	b0497	b2207	b3723	b0474	b3703	b4255	b2730	b0072	b2045	b0474	b1710	b2032	b2764	b0497	b2880
497	b3696	b0225	b0331	b1175	b1128	b1329	b1175	b0484	b0073	b2501	b2501	b3617	b0481	b3344	b0072	b4377	b2780	b2140	b0042	b4377	b3433	b0973	b1175	b3281	b0684	b1805	b2140	b0003	b1175	b2465	b3617	b4389	b4377	b3240
498	b4319	b1310	b3105	b2829	b0405	b1487	b2829	b3740	b0779	b3866	b3866	b1136	b4022	b2502	b1014	b2073	b0781	b1523	b2675	b2073	b1951	b1073	b2829	b0450	b1897	b0741	b1523	b0170	b2829	b3891	b1136	b2538	b2073	b4100
499	b0267	b0910	b2756	b0781	b3281	b2605	b0781	b4018	b0726	b2935	b2935	b2140	b3388	b3017	b1702	b3284	b3519	b1539	b1623	b3284	b1098	b0456	b0781	b0878	b1197	b3331	b1539	b1478	b0781	b2594	b2140	b3387	b3284	b2666
500	b3136	b2550	b2757	b0444	b3617	b1045	b0444	b0398	b0074	b0826	b0826	b3387	b0932	b2844	b0459	b0637	b1710	b0759	b1983	b0637	b3500	b0304	b0444	b2878	b3176	b0182	b0759	b1109	b0444	b1088	b3387	b3973	b0637	b4565
501	b4190	b3144	b3482	b1896	b1892	b0925	b1896	b0178	b4183	b2469	b2469	b1613	b1162	b3041	b2687	b2213	b0072	b2518	b1897	b2213	b0423	b2669	b1896	b0182	b0071	b0093	b2518	b2998	b1896	b4377	b1613	b0214	b2213	b1009
502	b4407	b1171	b0296	b0237	b2674	b4084	b0237	b2580	b1163	b1175	b1175	b2146	b4377	b0819	b0344	b2095	b0420	b0595	b1197	b2095	b2820	b0529	b0237	b0776	b1888	b3054	b0595	b0595	b0237	b1468	b2146	b2696	b2095	b1929
503	b0151	b1747	b3936	b2780	b3929	b1518	b2780	b4201	b1207	b0774	b0774	b0356	b3433	b3779	b0713	b2495	b1888	b2294	b3833	b2495	b1897	b0325	b2780	b4202	b1162	b1211	b2294	b1881	b2780	b0595	b0356	b0990	b2495	b2826
504	b4147	b2279	b0521	b3935	b3006	b3203	b3935	b1175	b3072	b2768	b2768	b0759	b3205	b1068	b3092	b3389	b0780	b1855	b0918	b3389	b2786	b0003	b3935	b1925	b1941	b0080	b1855	b2594	b3935	b1375	b0759	b0688	b3389	b3328
505	b1299	b1347	b3345	b0042	b2573	b3549	b0042	b0759	b3648	b2580	b2580	b1860	b2836	b1315	b2022	b1203	b1865	b0231	b3176	b1203	b2026	b1872	b0042	b1128	b3172	b3946	b0231	b0414	b0042	b3205	b1860	b1285	b1203	b3329
506	b1260	b0994	b1141	b4160	b0470	b4237	b4160	b0774	b1300	b2829	b2829	b2066	b0736	b2021	b2567	b2220	b2469	b1623	b2234	b2220	b0497	b3706	b4160	b2133	b3730	b2820	b1623	b0779	b4160	b1692	b2066	b2026	b2220	b3330
507	b1932	b1754	b2045	b2097	b0877	b2902	b2097	b0042	b2287	b0042	b0042	b1983	b0506	b0307	b2838	b1888	b2553	b0071	b0415	b1888	b1888	b0566	b2097	b2768	b3400	b3644	b0071	b3499	b2097	b3991	b1983	b2573	b1888	b3958
508	b3983	b2705	b0778	b2529	b2133	b3923	b2529	b2469	b2563	b0759	b0759	b2234	b1013	b0784	b3965	b2509	b2523	b2091	b0888	b2509	b0474	b0794	b2529	b1096	b2786	b3935	b2091	b3176	b2529	b0126	b2234	b3617	b1896	b2271
509	b1296	b1878	b2383	b0178	b3421	b0329	b0178	b2829	b0918	b1376	b1376	b0071	b3829	b4238	b0727	b4348	b0484	b0356	b3924	b4348	b2529	b3180	b0178	b0456	b0423	b1013	b0356	b2994	b0178	b0388	b0071	b1198	b2509	b2753
510	b2643	b2107	b1312	b3866	b0930	b0995	b3866	b2768	b2026	b0781	b0781	b4174	b3895	b0975	b3633	b1896	b2255	b2676	b4175	b1896	b3605	b2069	b3866	b0185	b0188	b0712	b2676	b2183	b3866	b1051	b4174	b2831	b4348	b0429
511	b0789	b3501	b0225	b2903	b1086	b1192	b2903	b1376	b0711	b0178	b0178	b0678	b3991	b2388	b1189	b1633	b1131	b1376	b3844	b1633	b1233	b0223	b2903	b0894	b1375	b3162	b1376	b2763	b2903	b0344	b0678	b0185	b1633	b2198
512	b2422	b3865	b2717	b0759	b1714	b0978	b0759	b1887	b3697	b3935	b3935	b1884	b0710	b0342	b0724	b0414	b4058	b2146	b2676	b0414	b1100	b0564	b0759	b2573	b4058	b3179	b2146	b1611	b0759	b2175	b1884	b1449	b0414	b2199
513	b1450	b0862	b2218	b2580	b1288	b4306	b2580	b1162	b2812	b2780	b2780	b2417	b1262	b2535	b2094	b0881	b1682	b1732	b3400	b0881	b1864	b0912	b2580	b3384	b0928	b3991	b1732	b3400	b2580	b4373	b2417	b3469	b3593	b1305
514	b1498	b2731	b1711	b0826	b2291	b0062	b0826	b2780	b2520	b0398	b0398	b1611	b1864	b3222	b1905	b3593	b3480	b1197	b0454	b3593	b3775	b3185	b0826	b2937	b1136	b2581	b1197	b0454	b0826	b1478	b1611	b2580	b0881	b1311
515	b2423	b3051	b2199	b0684	b2937	b0630	b0684	b1523	b4348	b1887	b1887	b3054	b1478	b3996	b0170	b0684	b3935	b2414	b0036	b0684	b3829	b2579	b0684	b0415	b2523	b1860	b2414	b0183	b0684	b3829	b3054	b3778	b0684	b3607
516	b2746	b2019	b2933	b3054	b2140	b1839	b3054	b0781	b3406	b1523	b1523	b1092	b0423	b0926	b0386	b2266	b2140	b1961	b0416	b2266	b2594	b1103	b3054	b2585	b3835	b3735	b1961	b0416	b3054	b0781	b1092	b0595	b2594	b1330
517	b3599	b3653	b4366	b0900	b2829	b2986	b0900	b2903	b0420	b2903	b2903	b1908	b1896	b3353	b2553	b1611	b0237	b3992	b2026	b1611	b0420	b0215	b0900	b2557	b1692	b4200	b3992	b1393	b0900	b3895	b1908	b3635	b1611	b3959
518	b0712	b4221	b2443	b1131	b0085	b1902	b1131	b3935	b1713	b0444	b0444	b2622	b2768	b4020	b0954	b2594	b0398	b3737	b2919	b2594	b1478	b1285	b1131	b4147	b4025	b4170	b3247	b1394	b1131	b0708	b2622	b0884	b2266	b0111
519	b3931	b3080	b2204	b1523	b3932	b2647	b1523	b1897	b2487	b2097	b2097	b1523	b2234	b4463	b0219	b3259	b3992	b3247	b0423	b3259	b3620	b2795	b1523	b3421	b2998	b3633	b3737	b2294	b1523	b3735	b1523	b0878	b0420	b1621
520	b3592	b4023	b2385	b1680	b1475	b3832	b1680	b1262	b4175	b1131	b1131	b3041	b2414	b2420	b2032	b0420	b0386	b2908	b1552	b0420	b2316	b0031	b1680	b3361	b0118	b0484	b2908	b3807	b1680	b2234	b3041	b0759	b3259	b1753
521	b1106	b1683	b0889	b0454	b3361	b0864	b0454	b1131	b2023	b0684	b0684	b2091	b2935	b4526	b3945	b3212	b0118	b0399	b0188	b3212	b3891	b2514	b0454	b1475	b2464	b3479	b0399	b0637	b0454	b3421	b2091	b1478	b3212	b1159
522	b1085	b3901	b4309	b1887	b2557	b0937	b1887	b1478	b2319	b1680	b1680	b1855	b1651	b0587	b3522	b0386	b3741	b0524	b3428	b0386	b1189	b1211	b1887	b0595	b2501	b1190	b0524	b3407	b1887	b4109	b1855	b2540	b0386	b1502
523	b3522	b1330	b3451	b3038	b0197	b2050	b3038	b1372	b0994	b1478	b1478	b2780	b0997	b0821	b3359	b1135	b2955	b2066	b0708	b1135	b4377	b0438	b3038	b3723	b2780	b1335	b2066	b2095	b3038	b1983	b2780	b3807	b1135	b4290
524	b1992	b3959	b4125	b2935	b0149	b3951	b2935	b0444	b2935	b1262	b1262	b0053	b3421	b0357	b3617	b1724	b0900	b0780	b0506	b1724	b2414	b3640	b2935	b1241	b3737	b2073	b0780	b2140	b2935	b2073	b0053	b2195	b1864	b2756
525	b0086	b1187	b1595	b2938	b2169	b3958	b2938	b0684	b1940	b0900	b0900	b0595	b4160	b0387	b1926	b1864	b2829	b0167	b2045	b1864	b3807	b0171	b2938	b0369	b4377	b3176	b0167	b3387	b2938	b3433	b0595	b1275	b1724	b2757
526	b3197	b1737	b2381	b0774	b3704	b2147	b0774	b1855	b4063	b1415	b1415	b0757	b3891	b0599	b0342	b1493	b4312	b1884	b0004	b1493	b1184	b0726	b0774	b2674	b0090	b3634	b1884	b3829	b0774	b2836	b0757	b3849	b1493	b4098
527	b1130	b4151	b0435	b1855	b0595	b0498	b1855	b2184	b1018	b1897	b1897	b3737	b2721	b3930	b1467	b2471	b0388	b3041	b0459	b2471	b3772	b2159	b1855	b0148	b0524	b2520	b3041	b0127	b1855	b2806	b3737	b3011	b2471	b4182
528	b0587	b1880	b2130	b1682	b1100	b0509	b1682	b1415	b1800	b1855	b1855	b0090	b3697	b3142	b3665	b2232	b3775	b0678	b4058	b2232	b2836	b3172	b1682	b1680	b2594	b4180	b0053	b3202	b1682	b0779	b0090	b1411	b0595	b3366
529	b2726	b0767	b2178	b2553	b0153	b1309	b2553	b3054	b3706	b3038	b3038	b0167	b1375	b2248	b0654	b0595	b4160	b0053	b1189	b0595	b2234	b1812	b2553	b0054	b0759	b3197	b0678	b2618	b2553	b1896	b0167	b1233	b2232	b2336
530	b0215	b2109	b3543	b0888	b2184	b1320	b0888	b1680	b3074	b4171	b4171	b0524	b0779	b1610	b0807	b0908	b1262	b2553	b2095	b0908	b1887	b1241	b0888	b0524	b3992	b3308	b2920	b2820	b0888	b0892	b0524	b1113	b0908	b4181
531	b2820	b0915	b0892	b1623	b3870	b1384	b1623	b2097	b3633	b1682	b1682	b0231	b1983	b0982	b0823	b1100	b1897	b2920	b0386	b1100	b0126	b1478	b1623	b0441	b4214	b2960	b2553	b2552	b1623	b4118	b0231	b2998	b1100	b0915
532	b1569	b3911	b4115	b1865	b1680	b1542	b1865	b3038	b2784	b1372	b1372	b1651	b3999	b0402	b0929	b0720	b3038	b2476	b0928	b0720	b4258	b0891	b1865	b0835	b2618	b0623	b2476	b1983	b1865	b3284	b1651	b3929	b0720	b0730
533	b1614	b0030	b4132	b4171	b1686	b2226	b4171	b2553	b4066	b1162	b1162	b1961	b3519	b3647	b1048	b2520	b1855	b2218	b0074	b2520	b0826	b0586	b4171	b3253	b4109	b3702	b2218	b1098	b4171	b0029	b1961	b0471	b2520	b3438
534	b3794	b3816	b1124	b2255	b1275	b2099	b2255	b0454	b3746	b3054	b3054	b0042	b3962	b2258	b1079	b1128	b1680	b2086	b3453	b1128	b2294	b0948	b2255	b2184	b3068	b3519	b2086	b0420	b2255	b0932	b0042	b2210	b1925	b2009
535	b2036	b4070	b3874	b0398	b4071	b2364	b0398	b1682	b0497	b0454	b0454	b2563	b4258	b2055	b1238	b1925	b2938	b1098	b2764	b1925	b2095	b1246	b0398	b0085	b2563	b1204	b1098	b0304	b0398	b1919	b2563	b2146	b0780	b0291
536	b0875	b2067	b3450	b4312	b0835	b1056	b4312	b0724	b4005	b0724	b0724	b2903	b0781	b3990	b1525	b0780	b1939	b0441	b4025	b0780	b4201	b2925	b4312	b2622	b3499	b0188	b0441	b1710	b4312	b4175	b2903	b3001	b1128	b0709
537	b3168	b3502	b1022	b4137	b2354	b1813	b4137	b2938	b3737	b2184	b2184	b1732	b0304	b2038	b1606	b0073	b2234	b2342	b0771	b0073	b1983	b3225	b4137	b3905	b2675	b0838	b2342	b0036	b4137	b0710	b1732	b3612	b0073	b0151
538	b0997	b2930	b4117	b0724	b1241	b0544	b0724	b0888	b2580	b2938	b2938	b2580	b0957	b4013	b1726	b0200	b1523	b1141	b1855	b0200	b1976	b3527	b0724	b3932	b0333	b0168	b1141	b4018	b0724	b1940	b2580	b1100	b0200	b2001
539	b0072	b3947	b1236	b0420	b0474	b2865	b0420	b0900	b1991	b0907	b0907	b1623	b1940	b0933	b2036	b2207	b0888	b0243	b1967	b2207	b2784	b2086	b0420	b2140	b1925	b0170	b0497	b2026	b0420	b1858	b1623	b1925	b2207	b2825
540	b0787	b2413	b3147	b1478	b0185	b0634	b1478	b4312	b0730	b2553	b2553	b2908	b1051	b2164	b2535	b1682	b3433	b0497	b2998	b1682	b1651	b0732	b1478	b0800	b1914	b3731	b0243	b2919	b1478	b0838	b2908	b1128	b1682	b2817
541	b1942	b0066	b1248	b1262	b1925	b0058	b1262	b4171	b0053	b0888	b0888	b1197	b2294	b1345	b2583	b1130	b2465	b1475	b2780	b1130	b2690	b1882	b1262	b3908	b0489	b0148	b1475	b2920	b1262	b1184	b1197	b0048	b1130	b2484
542	b3842	b2918	b0232	b0907	b3723	b3355	b0907	b3433	b1876	b1865	b1865	b2518	b2580	b1650	b2728	b3170	b0474	b2563	b3396	b3170	b1939	b3390	b0907	b2169	b4175	b3315	b2563	b1523	b0907	b2316	b2518	b3933	b3170	b3742
543	b1309	b4032	b1144	b3148	b3253	b3847	b3148	b0907	b2234	b4137	b4137	b0091	b0892	b2298	b2747	b2998	b0415	b0420	b4377	b2998	b3388	b1494	b3148	b1095	b1864	b2609	b0420	b0188	b3148	b3962	b0091	b0506	b2998	b0268
544	b4245	b1889	b1563	b1897	b1944	b3629	b1897	b2323	b1731	b4312	b4312	b1475	b1163	b3476	b2997	b0640	b1055	b4312	b0090	b0640	b4137	b3699	b1897	b1275	b1884	b3231	b4312	b3717	b1897	b4160	b1475	b1399	b0640	b4183
545	b3638	b0868	b2017	b0072	b0369	b0514	b0072	b0420	b2235	b2255	b2255	b1376	b0708	b4565	b3118	b2469	b1923	b2903	b1761	b2469	b0481	b2319	b0072	b1233	b2763	b0970	b1881	b2287	b0072	b2469	b1376	b2599	b2469	b0117
546	b1451	b0978	b4539	b2523	b2672	b0239	b2523	b1623	b2916	b2323	b2323	b2676	b0474	b1064	b3222	b0091	b0907	b1881	b2594	b0091	b3239	b3626	b2523	b1872	b2218	b3018	b2903	b3486	b2523	b1664	b2676	b0997	b0091	b0494
547	b0739	b0634	b1394	b2184	b0894	b0354	b2184	b2255	b0852	b0420	b0420	b2707	b1761	b1949	b3572	b4293	b3751	b2502	b0759	b4293	b3212	b0485	b2184	b3648	b0036	b1635	b2502	b0080	b2184	b4258	b2707	b1651	b4293	b0495
548	b0451	b4297	b0687	b1054	b1233	b2426	b1054	b0188	b0835	b1623	b1623	b2218	b4175	b2952	b3728	b3421	b0724	b2622	b0736	b3421	b3195	b2502	b1054	b4211	b4018	b4380	b2622	b0459	b1054	b1864	b2218	b3472	b0779	b2456
549	b3559	b2940	b3019	b2323	b3936	b4244	b2323	b1865	b3465	b3433	b3433	b2086	b2498	b4209	b3749	b1897	b3418	b0242	b4214	b1897	b0997	b0086	b2323	b3870	b1393	b0659	b0242	b0928	b2323	b1262	b2086	b3259	b3421	b2457
550	b0181	b2558	b3632	b3433	b3017	b1406	b3433	b0072	b0272	b0188	b0188	b2249	b0029	b4159	b3996	b0779	b4372	b0042	b3740	b0779	b0506	b2542	b3433	b0566	b1394	b2362	b0042	b4146	b3433	b2342	b2249	b3648	b1897	b3718
551	b0754	b2723	b1501	b0780	b0082	b1251	b0780	b4137	b0233	b3148	b3148	b2920	b1088	b3881	b4146	b4160	b4137	b2780	b1651	b4160	b3479	b1276	b0780	b3279	b2026	b4316	b2780	b0849	b0780	b0684	b2920	b3463	b4160	b3283
552	b1070	b1409	b1902	b1415	b0441	b2242	b1415	b2523	b1635	b1054	b1054	b1141	b0683	b1746	b2063	b1544	b1478	b0610	b3519	b1544	b3895	b3844	b1415	b1944	b3074	b3301	b0610	b2523	b1415	b1939	b1141	b0405	b3148	b2776
553	b3639	b3025	b0271	b2784	b0456	b2261	b2784	b3148	b3438	b2523	b2523	b0399	b1189	b3140	b0276	b3148	b0048	b1109	b4109	b3148	b2580	b3452	b2784	b3017	b0243	b3982	b1109	b0771	b2784	b0304	b0399	b4180	b1544	b3580
554	b0089	b0107	b2341	b3480	b3933	b0035	b3480	b3418	b1493	b0072	b0072	b4154	b2175	b2975	b3136	b3887	b1864	b0170	b2820	b3887	b4506	b0214	b3480	b1086	b2920	b1220	b0170	b2501	b3480	b2232	b4154	b1682	b3887	b0269
555	b3458	b2624	b0055	b0386	b1413	b0339	b0386	b4372	b0388	b3418	b3418	b3117	b1939	b3025	b0786	b1127	b1117	b2675	b0779	b1127	b0002	b1233	b0386	b2354	b1552	b0849	b2675	b2463	b0386	b3697	b3117	b3261	b1127	b2209
556	b4277	b2236	b0783	b3418	b0921	b2456	b3418	b0780	b0755	b3288	b3288	b0497	b2529	b2797	b0787	b1858	b2580	b1651	b3068	b1858	b3205	b1757	b3418	b2146	b1523	b1731	b1651	b0757	b3418	b4234	b0497	b2066	b1858	b1916
557	b3857	b1677	b3292	b3288	b0800	b2457	b3288	b1054	b1335	b2784	b2784	b0170	b1184	b1993	b0970	b3651	b1692	b0997	b1882	b3651	b0736	b2481	b3288	b0153	b3428	b2068	b0997	b3640	b3288	b3772	b0170	b0481	b3651	b3529
558	b1393	b1929	b1119	b2955	b0524	b4053	b2955	b3288	b3132	b0780	b0780	b2836	b1858	b0340	b0448	b3205	b4171	b2580	b3895	b3205	b3421	b0759	b2955	b0082	b3288	b0023	b2580	b2232	b2955	b3282	b2836	b3176	b3205	b3565
559	b0879	b4323	b4313	b0188	b2026	b2843	b0188	b1888	b3734	b4372	b4372	b0523	b2342	b1294	b0946	b0781	b2784	b3617	b1415	b0781	b2557	b1387	b0188	b1288	b0708	b3310	b1233	b3388	b0188	b0631	b0523	b0151	b0781	b3184
560	b0437	b3838	b3261	b2810	b1095	b1969	b2810	b2784	b2514	b0386	b0386	b2502	b2073	b1667	b1449	b3772	b4034	b1233	b2498	b3772	b1013	b4349	b2810	b0990	b0506	b2095	b3617	b1651	b2810	b2414	b2502	b1884	b3772	b3442
561	b4537	b3839	b2758	b1162	b3164	b2371	b1162	b2286	b3210	b2232	b2232	b2599	b0174	b3227	b1785	b2465	b2529	b3775	b0714	b2465	b4022	b3433	b1162	b3527	b1544	b3486	b3775	b3229	b1162	b1651	b2599	b3437	b2465	b2671
562	b2622	b3061	b3704	b4372	b0450	b3131	b4372	b1939	b0718	b2810	b2810	b0441	b1897	b3529	b1816	b3991	b3148	b3926	b2908	b3991	b2501	b3361	b4372	b0877	b2045	b3649	b3926	b1732	b4372	b3519	b0441	b0476	b3991	b3151
563	b0801	b1284	b1104	b1888	b2595	b0951	b1888	b2029	b0893	b0849	b0849	b4377	b0684	b3551	b2025	b0085	b0826	b2249	b2066	b0085	b3992	b3417	b1888	b3600	b3117	b2661	b2249	b3731	b1888	b2831	b4377	b0085	b0085	b0868
564	b0995	b0345	b0560	b1372	b3905	b3868	b1372	b0386	b1267	b1939	b1939	b0127	b2469	b1023	b2760	b1865	b3866	b4377	b2742	b1865	b0779	b3849	b1372	b2595	b1702	b3998	b4377	b0918	b1372	b3386	b0127	b2594	b1865	b2179
565	b2568	b0517	b1598	b1939	b1611	b2574	b1939	b0423	b1136	b2955	b2955	b1881	b4118	b4266	b2801	b0683	b2232	b4149	b1410	b0683	b4373	b0041	b1939	b4316	b0459	b3737	b4149	b1225	b1939	b1897	b1881	b0855	b1832	b3938
566	b3911	b1067	b2474	b0849	b3279	b0778	b0849	b2232	b0640	b1888	b1888	b2573	b2286	b1971	b3353	b2235	b0849	b2552	b1127	b2235	b2476	b0002	b0849	b3704	b2476	b1961	b2552	b3933	b0849	b2580	b2573	b0776	b2235	b2910
567	b3538	b3607	b1554	b4058	b1838	b1535	b4058	b0849	b2184	b0423	b0423	b0997	b3740	b0011	b3830	b1832	b2810	b2573	b0684	b1832	b3991	b0072	b4058	b3933	b0386	b0430	b0188	b0881	b4058	b2721	b0997	b0726	b0683	b1844
568	b1264	b0217	b2888	b2232	b3440	b0410	b2232	b2810	b4401	b4175	b4175	b3229	b1623	b3645	b3862	b3835	b0085	b1415	b3935	b3835	b2998	b2836	b2232	b0397	b2553	b4382	b2573	b3500	b2232	b0174	b3229	b0149	b1136	b3332
569	b1326	b0271	b1552	b1923	b3417	b0152	b1923	b4175	b2661	b3480	b3480	b1714	b3284	b2545	b4020	b1136	b0759	b0188	b0489	b1136	b0759	b0797	b1923	b2086	b0074	b1698	b1415	b3844	b1923	b3212	b1714	b2159	b3835	b3232
570	b2481	b1011	b2133	b1055	b4211	b3061	b1055	b1165	b1919	b1165	b1165	b2661	b2476	b0176	b4346	b3195	b2184	b0928	b1888	b3195	b0118	b0921	b1055	b3741	b1378	b2733	b0928	b1946	b1055	b4005	b2661	b3740	b3195	b2616
571	b3350	b2160	b2049	b1394	b3605	b2731	b1394	b2955	b1692	b4131	b4131	b2675	b3500	b0052	b4463	b3156	b2315	b0757	b1162	b3156	b0708	b2509	b1394	b1100	b2207	b0884	b0757	b2215	b1394	b0780	b2675	b3774	b1914	b3604
572	b3515	b3404	b2026	b3388	b0051	b0581	b3388	b0002	b3115	b2029	b2029	b1233	b3772	b1767	b1323	b1914	b1054	b3850	b1864	b1914	b2342	b2580	b3388	b0008	b2502	b4041	b3850	b2323	b3388	b2496	b1233	b2557	b3156	b4159
573	b3641	b4518	b0693	b4175	b1872	b2751	b4175	b1923	b3860	b3388	b3388	b4006	b1919	b1890	b0277	b0798	b2323	b3400	b0729	b0798	b1623	b3649	b4175	b3605	b1967	b0124	b3400	b1686	b4175	b1623	b4006	b3071	b3633	b1667
574	b0095	b1649	b0186	b0048	b3639	b2766	b0048	b3388	b1055	b0403	b0403	b1098	b3212	b4108	b0585	b3633	b1394	b1613	b3172	b3633	b0780	b0830	b0048	b1686	b3396	b2812	b1613	b4348	b0048	b1163	b1098	b1611	b0798	b0841
575	b2775	b4001	b4114	b3717	b3778	b0044	b3717	b3480	b4396	b2286	b2286	b0420	b0759	b4115	b4254	b1176	b3388	b2661	b2414	b1176	b1876	b2284	b3717	b3440	b0356	b0959	b2661	b0177	b3717	b0386	b0420	b3905	b1176	b1278
576	b3220	b0462	b2938	b4034	b0397	b2052	b4034	b4131	b0781	b1394	b1394	b0199	b1887	b4132	b2779	b3401	b3284	b3068	b2086	b3401	b4175	b1083	b4034	b1611	b0167	b0009	b3068	b0758	b4034	b0474	b0199	b3017	b3401	b2174
577	b1882	b2300	b3703	b4131	b2878	b2666	b4131	b0659	b0525	b1923	b1923	b2342	b2831	b2301	b1967	b0892	b3288	b2527	b2745	b0892	b3774	b2675	b4131	b1608	b1945	b1865	b2527	b1165	b4131	b4348	b2342	b4396	b0892	b0613
578	b3324	b0035	b2461	b0423	b4396	b3810	b0423	b1394	b0900	b0659	b0659	b3247	b2232	b2889	b1822	b3540	b3774	b1827	b0243	b3540	b1925	b0584	b0423	b3172	b1881	b4399	b2026	b0450	b0423	b1887	b3247	b1475	b1468	b1446
579	b3169	b2371	b3343	b0659	b3648	b0909	b0659	b1452	b1109	b0002	b0002	b3400	b0826	b2151	b4537	b1940	b2935	b2026	b4260	b1940	b3519	b2780	b0659	b3417	b2573	b2461	b1827	b3288	b0659	b0783	b3400	b0921	b1940	b3552
580	b0729	b0808	b2239	b2315	b2146	b2936	b2315	b3774	b2318	b3717	b3717	b3850	b2501	b4248	b3215	b1468	b2026	b2674	b2920	b1468	b1732	b2927	b2315	b2501	b0997	b1083	b2674	b0659	b2315	b1865	b3850	b4386	b3540	b2506
581	b3030	b1586	b1077	b3741	b3176	b3232	b3741	b3891	b3158	b4058	b4058	b2579	b3992	b0107	b4526	b1887	b0423	b3875	b0838	b1887	b2780	b3962	b3741	b3708	b4349	b0397	b3875	b3038	b3741	b1888	b2579	b3117	b1887	b3862
582	b0996	b1473	b2370	b1165	b1608	b1002	b1165	b4058	b2465	b0048	b0048	b3875	b1732	b4392	b0688	b1092	b0659	b1131	b1523	b1092	b3697	b2819	b1165	b0921	b2729	b0892	b1131	b4024	b1165	b0957	b3875	b2851	b1731	b0922
583	b3325	b1533	b3344	b0403	b3708	b1137	b0403	b2994	b2000	b1055	b1055	b3926	b2806	b1512	b2329	b1731	b2286	b3117	b3288	b1731	b0781	b1119	b0403	b3936	b3202	b1343	b3117	b0907	b0403	b3740	b3926	b3041	b1092	b4108
584	b4248	b1959	b1431	b0415	b0566	b2019	b0415	b1876	b1176	b4034	b4034	b2674	b4373	b0863	b2599	b0957	b0403	b0090	b3717	b0957	b1163	b3802	b0415	b3639	b1651	b2527	b0090	b1189	b0415	b0683	b2674	b0524	b0957	b4319
585	b0966	b3660	b1575	b1117	b3741	b0487	b1117	b0403	b3349	b3774	b3774	b4149	b0002	b1619	b2600	b1478	b4175	b3453	b1375	b1478	b0072	b2610	b1117	b3778	b3229	b3202	b3453	b2721	b1117	b2501	b4149	b4071	b1478	b2870
586	b0260	b3827	b1196	b0416	b3600	b3696	b0416	b3717	b4054	b2994	b2994	b1827	b2029	b2271	b3386	b0082	b3708	b0990	b1544	b0082	b2721	b2904	b0416	b0726	b3519	b3499	b0990	b4025	b0416	b2213	b1827	b2155	b0082	b0926
587	b1243	b3907	b1075	b0085	b4314	b0584	b0085	b0048	b1478	b2315	b2315	b2143	b2780	b2753	b4085	b2496	b0188	b0183	b3038	b2496	b0042	b2905	b0085	b3891	b0042	b0060	b0183	b1855	b0085	b1682	b2143	b3440	b2496	b0340
588	b1566	b3943	b2746	b2994	b4316	b3091	b2994	b3212	b0027	b1452	b1452	b4312	b0631	b0429	b4395	b1623	b2912	b2669	b4371	b1623	b2768	b0042	b2994	b4349	b0779	b3305	b2669	b3946	b2994	b0997	b4312	b2185	b1623	b1064
589	b1849	b4210	b3722	b3775	b0074	b1284	b3775	b2315	b2472	b3891	b3891	b0637	b0838	b1844	b0237	b2745	b1127	b2961	b0003	b2745	b0684	b1926	b3775	b0051	b2903	b0799	b2961	b0161	b3775	b0091	b0637	b3390	b2745	b2267
590	b3302	b4544	b3038	b2234	b3822	b3627	b2234	b4034	b3753	b0085	b0085	b0003	b1415	b3674	b1773	b0174	b0838	b3202	b2871	b0174	b1940	b3302	b2234	b2745	b1163	b1763	b3202	b3360	b2234	b0085	b0003	b4211	b3737	b1831
591	b2195	b1825	b2440	b1452	b2319	b1853	b1452	b0085	b3363	b0416	b0416	b0459	b0774	b2293	b0587	b3737	b2290	b4006	b4024	b3737	b1855	b2279	b1452	b4071	b2498	b3933	b4006	b0467	b1452	b2667	b0459	b0325	b0174	b2428
592	b3024	b0919	b2441	b3774	b4349	b1249	b3774	b0416	b3390	b1876	b1876	b4058	b2316	b0532	b4062	b1288	b4131	b2836	b1702	b1288	b3740	b2297	b3774	b2026	b3072	b4179	b2836	b0736	b3774	b2780	b4058	b1808	b1288	b4140
593	b4290	b3184	b2930	b3284	b0726	b1424	b3284	b1055	b2836	b3741	b3741	b0928	b1865	b1168	b0482	b0029	b2994	b4269	b0080	b0029	b1415	b1482	b3284	b1923	b2908	b2000	b4269	b0512	b3284	b1127	b0928	b1262	b0029	b0342
594	b3717	b2751	b1843	b3751	b0008	b2705	b3751	b3741	b3389	b0476	b0476	b2523	b0780	b2205	b4301	b2780	b2579	b2523	b2476	b2780	b0174	b2933	b3751	b4396	b2066	b2241	b2523	b3992	b3751	b2812	b2523	b2662	b0344	b3536
595	b0737	b1319	b4096	b3891	b3780	b0921	b3891	b0441	b2785	b3212	b3212	b3453	b0386	b0567	b3439	b0631	b1452	b2579	b0724	b0631	b3999	b1923	b3891	b0381	b1410	b1832	b2579	b3740	b3891	b3259	b3453	b0369	b2780	b4101
596	b0734	b3057	b1082	b2290	b3387	b3177	b2290	b3432	b3738	b3432	b3432	b4269	b2496	b0742	b0821	b0344	b3717	b1923	b2553	b0344	b1539	b2976	b2290	b2207	b1127	b3307	b3730	b2990	b2290	b1189	b4269	b3054	b0631	b2575
597	b2685	b1199	b3736	b2286	b2255	b2663	b2286	b0476	b0234	b0600	b0600	b2527	b0042	b3915	b0102	b0126	b0928	b3730	b3888	b0126	b0688	b1305	b2286	b4178	b0918	b0454	b1923	b0093	b2286	b3148	b2527	b4312	b0126	b3512
598	b0733	b2437	b4094	b0476	b2501	b3129	b0476	b0415	b2370	b1117	b1117	b1109	b1914	b1621	b0124	b1184	b1165	b0182	b1378	b1184	b0325	b2149	b0476	b1838	b0415	b1913	b0182	b1951	b0476	b3833	b1109	b2674	b1184	b1531
599	b1011	b0227	b1295	b1876	b2458	b0507	b1876	b2557	b3540	b0441	b0441	b1822	b3148	b1428	b3946	b1114	b3212	b0523	b2207	b1114	b1945	b3940	b1876	b1478	b0888	b1282	b0523	b3519	b1876	b1130	b1822	b0082	b1114	b3167
600	b2181	b1256	b2986	b0838	b1478	b1059	b0838	b2234	b1960	b2290	b2290	b0990	b1888	b3501	b0610	b2717	b2237	b0003	b0523	b2717	b0441	b2851	b0838	b2315	b3924	b1000	b0003	b3991	b0838	b3500	b0990	b0800	b2717	b1202
601	b1800	b2619	b3055	b0441	b3891	b3366	b0441	b2342	b0720	b0415	b0415	b0610	b1664	b3442	b4280	b4117	b2342	b2032	b2502	b4117	b1051	b2585	b0441	b2700	b2323	b3053	b4058	b1163	b0441	b2498	b0610	b1773	b4117	b3209
602	b2488	b3532	b1074	b0002	b2622	b3938	b0002	b0928	b0124	b2342	b2342	b0182	b0072	b3512	b0312	b3962	b1415	b4058	b1539	b3962	b0292	b2891	b0002	b2547	b2414	b0636	b2032	b3895	b0002	b2529	b0182	b0073	b3962	b0982
603	b0956	b4188	b1946	b3212	b1262	b4135	b3212	b3962	b0993	b2234	b2234	b3775	b0484	b0247	b0313	b1295	b2411	b0708	b2329	b1295	b3407	b3700	b3212	b3822	b3891	b4162	b0708	b3421	b3212	b0042	b3775	b0474	b3895	b4526
604	b3455	b4189	b1892	b2237	b2154	b4394	b2237	b0600	b3026	b0838	b0838	b2509	b1855	b3502	b1814	b3895	b1162	b2417	b2600	b3895	b1544	b2235	b2237	b1262	b1939	b2299	b2417	b0714	b2237	b3407	b2509	b3871	b1295	b0402
605	b3997	b4461	b1878	b2026	b2195	b2160	b2026	b1978	b2786	b0928	b0928	b2594	b1876	b3607	b0638	b3407	b2557	b2707	b0118	b3407	b3640	b1817	b2026	b1962	b2370	b0923	b3176	b4396	b2026	b2495	b2594	b3006	b3407	b2327
606	b2872	b3283	b1891	b2436	b1180	b2054	b2436	b2290	b4003	b2533	b2533	b3202	b3282	b2327	b0355	b1764	b3962	b3176	b0382	b1764	b0091	b0178	b2436	b3387	b0454	b1557	b2707	b2000	b2436	b2471	b3202	b1341	b1764	b3638
607	b0152	b0140	b3552	b0928	b3389	b3208	b0928	b1233	b3404	b2436	b2436	b3068	b1682	b1906	b2464	b1882	b3891	b3833	b0711	b1882	b2553	b1881	b0928	b2154	b2745	b3932	b3833	b0085	b0928	b2935	b3068	b2697	b3829	b2766
608	b1967	b3447	b1941	b2912	b0798	b3966	b2912	b3775	b4131	b3284	b3284	b3499	b3833	b1615	b0389	b3829	b0441	b0459	b2464	b3829	b1088	b4214	b2912	b3432	b1131	b2567	b0459	b2206	b2912	b2266	b3499	b2595	b1882	b3140
609	b0486	b3748	b2759	b2533	b2159	b0066	b2533	b0688	b3940	b2557	b2557	b1415	b0441	b3630	b0825	b2836	b0416	b0684	b1479	b2836	b2831	b3650	b2533	b2908	b0416	b1415	b0684	b0888	b2533	b1914	b1415	b3421	b2836	b0718
610	b1946	b0247	b0885	b2579	b4178	b2267	b2579	b1117	b1360	b3775	b3775	b2552	b1127	b3204	b1624	b0710	b0774	b0489	b1263	b0710	b3148	b3806	b2579	b2255	b2525	b0215	b0489	b0489	b2579	b2523	b2552	b1288	b0726	b3113
611	b4475	b2420	b2132	b3432	b2927	b0531	b3432	b0838	b0002	b1233	b1233	b2042	b3774	b4140	b4512	b0304	b0476	b2320	b0161	b0304	b1858	b1411	b3432	b1180	b4260	b1179	b2320	b1387	b3432	b0072	b2042	b3418	b0710	b0011
612	b3520	b2958	b0254	b0600	b0084	b1521	b0600	b1098	b3454	b2912	b2912	b2669	b0118	b1480	b0601	b0726	b2436	b2594	b2509	b0726	b0774	b2745	b0600	b2458	b3926	b4348	b2594	b3588	b0600	b2476	b2669	b2935	b2690	b2736
613	b3942	b4484	b3738	b2342	b2696	b3722	b2342	b2026	b2436	b2237	b2237	b3006	b2523	b2367	b0602	b2690	b0121	b2994	b0167	b2690	b2232	b1507	b2342	b2273	b1165	b2852	b2994	b2707	b2342	b0200	b3006	b0497	b0304	b3227
614	b3992	b3869	b0956	b0311	b2547	b1101	b0311	b1945	b0636	b0311	b0311	b0918	b4348	b0291	b3412	b3967	b1876	b2763	b0127	b3967	b2523	b2572	b0311	b2319	b0399	b0661	b2763	b3891	b0311	b0637	b0918	b0262	b3967	b2902
615	b1486	b1589	b2181	b2557	b3172	b4367	b2557	b2436	b3911	b3751	b3751	b2994	b2552	b0709	b3458	b0524	b1372	b4175	b0156	b0524	b3833	b2887	b2557	b0084	b0695	b3866	b4175	b0089	b2557	b2509	b2994	b2672	b0524	b3645
616	b1786	b2258	b1672	b2029	b0820	b2787	b2029	b2533	b1882	b0773	b0773	b2210	b1131	b2601	b1068	b4241	b1098	b3006	b1945	b4241	b0386	b0048	b2029	b0074	b3038	b3940	b3006	b2938	b2029	b1399	b2210	b0441	b4241	b0270
617	b2983	b2271	b0092	b0773	b2207	b1020	b0773	b3284	b2810	b1098	b1098	b2421	b0085	b2782	b1315	b3844	b4174	b2207	b0524	b3844	b2552	b0688	b0773	b2159	b0004	b3699	b2207	b2745	b0773	b2829	b2421	b0620	b3844	b2601
618	b4081	b2753	b2212	b1233	b2745	b1929	b1233	b2912	b2717	b1978	b1978	b1923	b0237	b3075	b3087	b2524	b4371	b3499	b1881	b2524	b0029	b1352	b1233	b3439	b0080	b3400	b3499	b2579	b1233	b1732	b1923	b2622	b0127	b2164
619	b2099	b0152	b1850	b4371	b3439	b1921	b4371	b2579	b2342	b0688	b0688	b2323	b2213	b3151	b3440	b0127	b0800	b2729	b2573	b0127	b1131	b1184	b4371	b2416	b2095	b1749	b2729	b0838	b4371	b1761	b2323	b3891	b2524	b4115
620	b3226	b2577	b1709	b1098	b1962	b0750	b1098	b1375	b3178	b2026	b2026	b4035	b2557	b2737	b2263	b0636	b0036	b1822	b3360	b0636	b1378	b3648	b1098	b2697	b1926	b3985	b1822	b2266	b1098	b0444	b4035	b1804	b0636	b4132
621	b0880	b0515	b0158	b3962	b2897	b1357	b3962	b0773	b1693	b3962	b3962	b0183	b4005	b3679	b0789	b3390	b0077	b0127	b2200	b3390	b2175	b1079	b3962	b3176	b4146	b3181	b0127	b0399	b3962	b1128	b0183	b1892	b3390	b2075
622	b4152	b0801	b1671	b3708	b2697	b3029	b3708	b1552	b2140	b1552	b1552	b2745	b0444	b1531	b1991	b2959	b2675	b2745	b0997	b2959	b2073	b1081	b3708	b1078	b2836	b1926	b2745	b4371	b3708	b0441	b2745	b3068	b3479	b0190
623	b1713	b1874	b3806	b0121	b2069	b0915	b0121	b2237	b0771	b2579	b2579	b1131	b4171	b2076	b2926	b3479	b1664	b0888	b3148	b3479	b4118	b2310	b0121	b0606	b0523	b1467	b0888	b3738	b0121	b3992	b1131	b0008	b2959	b3674
624	b2916	b2292	b0410	b1664	b2734	b0269	b1664	b3751	b3993	b1945	b1945	b2026	b0091	b1841	b2316	b2501	b0631	b1714	b4349	b2501	b2903	b2759	b1664	b1413	b0771	b1048	b1714	b0967	b1664	b2286	b2026	b2745	b0474	b3129
625	b4244	b3571	b1112	b0036	b1787	b3771	b0036	b0771	b2675	b0771	b0771	b1922	b0724	b3040	b2898	b0474	b0773	b1922	b0467	b0474	b0008	b0323	b0036	b2897	b1539	b0819	b1922	b2219	b0036	b0774	b1922	b2819	b2501	b1650
626	b0951	b0805	b4267	b1552	b3054	b4297	b1552	b2421	b4061	b4371	b4371	b0188	b3259	b0980	b3287	b2414	b0054	b0454	b2831	b2414	b0838	b0997	b1552	b0820	b2329	b1323	b0454	b0724	b1552	b2745	b0188	b1523	b2414	b2619
627	b2825	b1217	b1162	b1127	b3117	b1097	b1127	b0311	b1262	b2421	b2421	b2878	b0783	b3326	b0336	b2299	b2316	b2525	b2729	b2299	b1127	b4033	b1127	b3164	b2600	b0482	b2525	b1079	b1127	b1686	b2878	b1372	b2234	b3627
628	b2906	b1486	b1003	b0736	b1923	b1768	b0736	b4371	b2461	b4054	b4054	b3612	b4234	b2575	b0492	b2234	b0156	b2599	b1951	b2234	b2469	b2573	b0736	b0798	b1479	b1315	b2599	b0074	b0736	b4171	b3612	b0450	b2299	b2847
629	b2382	b0130	b0234	b1978	b0884	b2562	b1978	b2675	b2285	b1004	b1004	b2320	b3407	b0034	b0710	b2286	b0311	b4214	b3991	b2286	b1919	b0537	b1978	b1787	b0161	b0336	b4214	b1378	b1978	b1876	b2320	b2547	b3281	b2605
630	b3908	b3126	b0430	b0688	b0784	b4071	b0688	b1714	b2903	b2675	b2675	b2207	b0888	b3934	b2501	b3281	b3432	b0783	b1714	b3281	b2496	b1078	b0688	b1372	b2509	b2059	b0783	b2329	b0688	b0484	b2207	b0074	b2286	b3647
631	b2785	b0817	b1035	b2411	b3158	b2236	b2411	b4174	b3906	b0736	b0736	b1301	b0025	b0270	b1584	b2461	b1393	b0564	b2563	b2461	b3844	b4065	b2411	b3463	b2146	b0900	b0564	b0711	b2411	b2810	b1301	b1714	b2461	b0933
632	b3347	b3140	b1507	b2021	b2064	b3631	b2021	b1004	b0907	b1714	b1714	b2961	b2829	b3209	b2905	b3396	b3259	b0800	b1163	b3396	b1092	b2132	b2021	b2064	b0127	b2021	b0800	b0825	b2021	b1054	b2961	b3361	b3396	b4407
633	b0674	b0585	b3867	b1917	b2171	b1219	b1917	b0736	b2306	b1375	b1375	b3849	b2812	b1280	b0047	b2533	b1917	b2878	b3421	b2533	b3284	b0185	b1917	b2039	b3621	b3656	b2878	b2509	b1917	b2742	b3849	b0084	b2533	b4136
634	b3956	b4392	b3149	b1393	b2662	b3398	b1393	b4054	b0959	b0121	b0121	b2268	b2667	b1597	b3774	b2411	b4241	b0637	b1235	b2411	b1682	b2525	b1393	b0740	b3148	b0425	b2618	b4377	b1393	b3774	b2268	b0388	b2810	b1906
635	b0977	b3367	b2197	b2675	b2741	b3393	b2675	b0036	b0115	b1664	b1664	b2729	b0849	b1873	b1262	b2810	b2533	b2509	b3072	b2810	b0085	b2156	b2675	b1411	b2831	b1704	b0637	b0759	b2675	b4293	b2729	b2878	b2411	b1023
636	b0720	b2313	b1508	b1705	b2379	b2711	b1705	b0304	b0807	b0036	b0036	b4214	b0771	b3536	b1479	b2553	b1872	b2618	b0781	b2553	b1865	b3213	b1705	b0784	b0736	b0419	b2509	b3605	b1705	b1131	b4214	b2291	b2553	b4248
637	b3905	b0731	b2198	b1004	b2781	b3518	b1004	b2552	b0967	b2021	b2021	b0776	b0993	b0963	b2463	b2180	b3172	b3421	b4255	b2180	b4348	b1303	b1004	b1702	b3740	b1917	b3421	b1100	b1004	b1544	b0776	b4168	b2180	b0966
638	b4367	b1907	b0535	b0323	b3244	b0092	b0323	b0121	b1241	b4174	b4174	b3421	b2323	b2577	b3350	b4258	b4348	b1387	b2669	b4258	b0631	b2997	b0323	b2781	b1951	b0754	b1387	b0174	b0323	b0759	b3421	b4314	b4258	b3902
639	b2308	b3709	b2620	b0771	b1702	b3337	b0771	b0323	b3425	b0323	b0323	b3432	b1539	b3078	b2879	b3833	b0002	b3428	b2000	b3833	b0783	b1563	b0771	b0223	b1714	b2477	b3428	b0776	b0771	b0826	b3432	b1623	b3833	b4048
640	b1455	b2548	b1110	b4174	b0223	b3049	b4174	b1664	b3634	b2552	b2552	b0684	b2903	b3952	b2918	b1180	b0600	b0333	b1297	b1180	b2323	b3440	b4174	b3244	b2820	b2137	b0333	b1235	b4174	b2998	b0684	b1693	b1180	b4135
641	b3309	b4033	b2193	b1945	b3068	b4087	b1945	b2998	b2021	b1917	b1917	b3833	b2471	b0824	b2961	b1410	b1705	b2210	b3006	b1410	b0888	b4058	b1945	b0757	b0628	b4005	b0074	b3072	b1945	b1092	b3833	b4235	b1693	b2019
642	b2309	b3448	b3669	b4051	b3526	b3628	b4051	b0071	b3812	b4051	b4051	b2243	b0688	b4102	b3212	b1693	b0492	b2421	b0333	b1693	b2806	b2438	b4051	b1782	b3895	b1880	b2210	b2669	b4051	b1724	b2243	b4125	b1410	b0131
643	b1341	b3628	b2395	b4241	b0740	b4221	b4241	b2021	b2057	b3708	b3708	b3176	b2255	b4088	b1263	b2399	b4258	b0074	b2243	b2399	b4174	b3779	b4241	b2741	b2661	b3845	b2421	b2742	b4241	b2533	b3176	b2133	b2399	b0995
644	b2805	b1873	b2751	b4054	b3463	b0130	b4054	b2411	b1094	b2411	b2411	b0415	b1054	b2619	b3955	b0042	b3656	b3432	b1925	b0042	b2675	b3179	b4054	b2379	b2255	b0604	b3432	b1664	b4054	b1288	b0415	b3769	b3433	b3455
645	b0642	b0052	b3668	b2421	b1411	b3283	b2421	b3708	b2232	b1705	b1705	b0888	b0325	b1973	b3849	b3433	b1884	b2323	b2496	b3433	b0724	b0827	b2421	b3117	b3421	b1055	b2323	b3644	b2421	b2220	b0888	b4025	b0042	b0357
646	b3307	b0816	b1780	b1375	b1523	b0099	b1375	b1127	b3981	b1393	b1393	b0369	b2097	b3920	b0063	b3735	b1288	b0779	b0444	b3735	b4255	b0930	b1375	b3158	b0714	b2418	b0779	b3935	b1375	b2557	b0369	b2501	b3735	b2160
647	b2216	b1021	b1221	b1714	b3352	b3397	b1714	b1393	b3752	b1127	b1127	b0489	b2553	b0543	b3927	b1131	b2021	b1552	b1914	b1131	b0071	b1656	b1714	b3068	b0781	b3592	b1552	b0084	b1714	b1855	b0489	b4178	b3929	b4323
648	b0802	b3727	b1343	b0077	b1692	b2716	b0077	b1917	b1100	b0071	b0071	b4175	b1175	b0315	b2382	b3929	b1945	b2143	b0134	b3929	b0127	b0197	b0077	b2696	b2669	b4145	b2243	b0773	b0077	b0849	b4175	b3197	b1131	b2151
649	b3685	b1750	b3035	b3917	b1226	b0111	b3917	b3772	b1703	b0304	b0304	b1387	b3210	b2554	b2304	b4011	b1978	b2243	b0133	b4011	b3282	b1712	b3917	b3389	b2742	b0465	b2143	b1976	b3917	b1925	b1387	b1179	b4011	b1309
650	b4208	b2459	b1334	b3259	b3432	b2642	b3259	b1705	b0775	b0467	b0467	b1096	b0907	b2372	b0351	b4082	b3282	b2416	b0872	b4082	b0231	b1782	b3259	b3526	b3006	b4475	b2416	b0431	b3259	b2323	b1096	b2768	b1163	b2381
651	b0281	b0596	b1385	b0054	b2086	b1046	b0054	b0003	b2219	b0077	b0077	b2763	b2998	b2909	b0588	b1163	b1375	b3849	b1392	b1163	b2764	b0388	b0054	b2662	b2243	b2259	b3849	b0604	b0054	b1176	b2763	b0103	b4082	b0980
652	b0054	b3083	b2273	b2919	b2315	b2767	b2919	b0077	b1014	b3917	b3917	b3730	b1130	b4407	b0607	b0444	b3407	b3074	b1803	b0444	b1664	b1400	b2919	b0739	b0091	b0393	b3074	b1892	b2919	b2520	b3730	b0123	b0444	b0963
653	b3987	b1554	b3001	b0467	b1782	b2872	b0467	b0467	b0349	b2998	b2998	b1281	b2675	b0579	b2232	b2323	b4051	b4069	b0773	b2323	b3396	b0144	b0467	b1399	b3935	b1035	b4069	b2086	b0467	b4241	b1281	b1398	b2323	b3996
654	b1013	b1701	b3791	b0156	b0967	b1337	b0156	b0708	b0686	b4241	b4241	b2672	b2533	b3424	b2529	b3973	b0736	b1175	b1387	b3973	b0484	b4161	b0156	b3844	b0134	b1681	b1175	b0783	b0156	b0002	b2672	b0967	b3916	b2957
655	b4191	b3804	b3896	b2552	b1399	b1491	b2552	b2283	b2294	b0708	b0708	b0800	b1128	b4155	b0026	b3916	b1635	b0415	b4069	b3916	b0771	b2276	b2552	b0967	b0133	b1591	b0415	b3155	b2552	b1415	b0800	b0757	b0537	b3630
656	b3081	b3647	b0817	b1288	b4146	b0225	b1288	b0325	b2299	b0003	b0003	b2416	b1945	b0645	b3725	b0537	b3633	b0506	b3887	b0537	b0444	b2280	b1288	b0325	b0773	b2359	b0506	b0423	b1288	b0798	b2416	b2207	b3973	b2298
657	b3078	b2453	b3778	b2496	b2700	b2361	b2496	b4051	b3260	b2831	b2831	b0454	b0127	b2451	b4377	b2061	b1004	b4025	b1114	b2061	b1175	b3407	b2496	b3774	b1387	b3821	b4025	b2495	b2496	b1731	b0454	b0619	b2061	b1424
658	b1141	b3589	b2731	b0071	b1731	b4141	b0071	b3917	b1098	b3772	b3772	b0783	b3158	b2270	b0356	b2829	b1714	b3229	b1884	b2829	b3172	b3183	b0071	b1692	b3588	b0055	b3229	b3428	b0071	b1135	b0783	b3407	b2829	b1639
659	b2928	b0906	b2249	b2998	b2908	b3060	b2998	b2831	b3608	b0325	b0325	b3074	b1544	b4249	b0126	b3740	b2919	b3895	b1941	b3740	b3737	b2871	b2998	b0167	b3887	b2531	b3895	b4234	b2998	b2180	b3074	b1872	b3740	b3476
660	b2464	b1236	b3288	b0492	b1951	b0271	b0492	b4258	b1714	b4258	b4258	b2525	b2436	b0596	b0592	b2565	b1233	b0369	b2215	b2565	b0928	b3469	b0492	b1523	b0678	b2712	b0369	b0506	b0492	b3540	b2525	b1452	b2565	b2459
661	b3279	b1303	b2685	b4258	b3418	b3200	b4258	b3640	b2471	b3259	b3259	b0450	b3640	b2847	b4472	b2557	b2496	b3740	b2763	b2557	b0637	b0800	b4258	b1226	b0292	b1308	b3740	b2471	b4258	b3158	b0450	b0172	b2557	b2797
662	b3479	b3355	b0197	b0304	b1119	b2049	b0304	b4241	b1917	b2919	b2919	b0708	b2495	b2071	b0127	b1876	b0688	b2215	b2323	b1876	b4234	b2567	b0304	b3054	b1686	b0506	b2215	b4382	b0304	b3170	b0708	b0304	b1876	b4102
663	b0870	b3424	b0046	b0708	b2039	b1112	b0708	b2316	b2644	b2496	b2496	b0564	b0417	b2634	b0156	b3500	b2000	b4018	b2707	b3500	b0695	b3780	b0708	b1304	b2784	b3052	b4018	b2241	b0708	b2717	b0564	b3074	b1054	b2420
664	b2521	b0581	b0987	b1051	b0325	b4340	b1051	b2919	b1895	b0054	b0054	b0606	b1092	b1214	b1945	b4048	b0489	b1686	b0292	b4048	b0524	b4191	b1051	b1832	b0890	b3250	b1686	b1128	b1051	b2436	b0606	b1589	b3500	b3078
665	b2759	b2556	b3699	b3158	b0506	b2874	b3158	b3259	b2216	b3640	b3640	b1702	b1925	b1990	b0348	b3071	b1552	b2045	b1939	b3071	b1128	b0260	b3158	b1623	b0780	b0146	b2045	b1705	b3158	b2097	b1702	b3600	b4048	b1746
666	b1637	b4099	b0199	b0489	b2440	b4047	b0489	b2496	b3833	b1288	b1288	b0724	b2266	b2736	b0347	b1054	b2916	b0659	b0993	b1054	b2471	b2620	b0489	b1119	b2938	b3606	b0659	b1013	b0489	b2955	b0724	b3626	b3071	b1518
667	b0410	b4340	b1130	b2316	b4125	b1015	b2316	b3407	b0908	b3158	b3158	b1926	b0403	b3455	b0662	b1702	b3470	b0199	b3210	b1702	b4005	b1136	b2316	b2069	b2919	b3034	b0199	b2284	b2316	b0967	b1926	b1210	b1702	b0544
668	b3591	b0620	b2057	b2831	b1919	b1744	b2831	b0489	b0600	b0489	b0489	b0074	b2810	b2017	b0632	b2579	b3453	b3148	b2370	b2579	b2255	b2266	b2831	b2195	b2249	b2894	b3148	b4065	b2831	b1055	b0074	b2434	b1262	b3679
669	b3600	b4315	b0101	b3172	b1843	b0817	b3172	b3172	b1232	b0492	b0492	b4025	b4131	b2616	b3723	b1262	b0197	b1127	b2218	b1262	b1714	b2287	b3172	b0884	b4348	b1272	b1127	b0025	b3172	b1117	b4025	b3253	b2579	b2367
670	b1247	b0933	b2009	b1919	b3074	b2930	b1919	b3500	b0117	b1235	b1235	b0187	b2717	b3828	b2127	b1055	b3917	b4154	b2786	b1055	b1967	b3778	b1919	b3418	b2579	b0113	b3288	b0386	b1919	b0325	b0187	b4170	b0441	b4088
671	b3170	b1521	b0198	b3772	b1832	b0515	b3772	b1288	b2551	b1051	b1051	b3440	b1680	b4136	b0352	b0441	b0323	b3288	b1686	b0441	b2509	b3064	b3772	b2734	b0838	b1206	b4154	b3888	b3772	b0127	b3440	b0784	b4177	b3551
672	b2526	b1336	b3670	b0003	b2524	b3336	b0003	b1235	b1884	b0156	b0156	b1175	b0928	b1202	b0357	b4177	b2283	b1394	b2411	b4177	b2745	b1946	b0003	b3926	b2202	b0039	b1394	b0774	b0003	b1680	b1175	b3708	b1055	b1329
673	b0351	b3375	b0485	b0631	b0497	b1889	b0631	b0054	b3205	b3407	b3407	b3148	b2180	b1496	b0387	b1692	b4005	b2042	b2784	b1692	b3259	b2039	b0631	b2903	b3651	b3449	b2042	b0325	b0631	b2411	b3148	b2798	b1692	b0873
674	b3403	b4064	b4355	b3407	b1623	b1604	b3407	b0492	b3281	b2316	b2316	b4349	b2869	b0873	b3454	b1189	b0221	b0091	b1092	b1189	b0025	b2468	b3407	b3922	b1141	b0163	b1096	b1004	b3407	b4079	b4349	b4318	b1189	b2076
675	b4136	b4464	b2531	b3661	b0897	b4287	b3661	b0156	b4181	b3172	b3172	b3740	b1288	b2331	b0464	b0932	b3772	b1096	b0783	b0932	b2213	b1092	b3661	b2440	b0200	b3451	b0091	b0688	b3661	b3887	b3740	b4320	b3386	b2975
676	b1631	b0460	b2495	b3470	b1304	b4105	b3470	b0776	b2496	b0161	b0161	b2618	b1055	b1575	b1279	b3386	b3011	b0918	b2938	b3386	b2829	b2218	b3470	b1827	b3470	b0462	b0918	b2600	b3470	b2552	b2618	b1608	b0932	b3915
677	b0777	b1625	b3503	b3640	b1372	b2840	b3640	b2042	b3764	b0776	b0776	b0779	b0231	b2179	b0599	b2955	b4054	b1926	b1131	b2955	b2202	b3006	b3640	b3484	b1827	b3802	b1926	b4085	b3640	b2869	b0779	b3530	b2955	b1496
678	b1360	b0111	b0120	b1635	b3484	b1502	b1635	b1544	b0505	b3470	b3470	b3895	b1176	b2452	b2165	b0388	b3158	b1702	b3282	b0388	b2573	b4235	b1635	b1731	b3717	b1823	b1702	b0124	b1635	b1114	b3895	b1962	b0388	b2331
679	b0177	b0284	b3098	b0161	b3774	b2333	b0161	b3158	b2720	b0628	b0628	b1127	b3844	b3885	b3621	b2529	b0071	b1297	b0712	b2529	b0849	b1197	b0161	b3429	b0637	b3388	b1297	b0492	b0161	b3737	b1127	b3500	b2529	b3222
680	b0406	b3902	b0173	b3282	b2273	b2335	b3282	b3470	b0787	b2283	b2283	b1297	b4174	b2839	b0619	b3697	b2042	b0187	b4117	b3697	b4058	b2834	b3282	b0002	b4371	b0967	b0187	b1479	b3282	b3844	b1297	b0002	b3697	b1384
681	b3617	b3923	b3073	b2916	b2165	b2110	b2916	b1051	b4085	b2042	b2042	b0333	b1117	b2075	b3011	b1922	b0304	b0386	b0537	b1922	b3453	b0133	b2916	b0897	b1013	b4054	b0386	b1175	b2916	b4131	b0333	b0197	b1922	b4209
682	b3376	b1522	b0798	b4506	b2810	b0717	b4506	b0161	b0042	b1919	b1919	b0085	b2370	b1090	b4054	b0325	b2215	b1872	b4348	b0325	b2579	b3164	b4506	b4125	b1653	b2786	b1872	b2268	b4506	b0771	b0085	b1603	b0325	b2270
683	b0324	b3934	b0901	b1872	b2627	b0939	b1872	b0628	b0025	b3661	b3661	b0133	b0200	b3541	b0790	b3640	b4373	b0133	b2579	b3640	b2266	b1955	b1872	b3780	b3041	b1099	b0133	b0959	b1872	b2255	b0133	b1860	b3640	b0821
684	b4021	b1406	b2110	b0325	b0956	b0944	b0325	b1919	b3895	b3500	b3500	b3933	b0071	b1706	b3698	b1827	b1919	b1393	b0242	b1827	b3940	b2383	b0325	b0829	b0003	b3210	b1393	b0356	b0325	b2029	b3933	b3244	b0072	b4266
685	b2898	b3810	b0717	b0197	b3405	b2336	b0197	b1884	b2277	b1544	b1544	b0381	b3807	b1738	b1699	b0072	b2593	b0036	b2202	b0072	b0907	b1851	b0197	b3626	b2871	b3235	b0036	b0167	b0197	b2553	b0381	b3605	b3661	b2909
686	b2508	b2503	b0939	b2042	b0158	b3047	b2042	b0892	b2278	b2916	b2916	b1872	b2509	b1329	b2321	b3661	b0708	b0085	b3651	b3661	b2812	b0431	b2042	b1951	b1638	b1703	b0085	b0826	b2042	b3633	b1872	b3723	b1827	b1428
687	b2786	b1786	b0944	b0221	b1114	b1277	b0221	b0524	b0116	b3282	b3282	b3770	b2745	b2605	b3724	b4049	b0771	b0537	b1165	b4049	b4171	b2563	b0221	b1843	b0724	b1176	b0537	b1887	b0221	b0724	b3770	b2318	b4049	b2889
688	b0927	b2983	b2336	b0800	b2668	b2381	b0800	b3453	b0604	b0382	b0382	b4069	b0637	b1518	b4251	b2573	b3661	b4035	b0399	b2573	b1941	b3947	b0800	b3074	b3617	b3540	b4035	b3697	b0800	b3401	b4069	b3279	b2573	b3828
689	b3995	b4081	b3047	b0628	b3407	b2958	b0628	b1092	b1190	b1635	b1635	b2215	b4054	b3203	b3360	b1930	b1130	b1301	b3026	b1930	b0003	b0063	b0628	b3452	b3888	b3183	b1301	b0221	b0628	b3453	b2215	b2937	b1930	b1890
690	b0631	b4292	b4376	b3453	b2129	b2957	b3453	b3282	b4380	b4118	b4118	b1686	b4241	b1427	b3942	b0292	b2421	b3440	b3470	b0292	b1130	b3741	b3453	b2165	b0849	b1376	b3440	b0048	b3453	b3640	b1686	b3624	b0489	b3040
691	b2171	b3142	b3005	b0776	b0560	b0284	b0776	b3844	b2418	b0221	b0221	b0537	b0900	b4237	b3956	b0489	b2552	b0174	b2216	b0489	b1923	b2990	b0776	b4146	b1832	b3298	b0174	b3068	b0776	b1764	b0537	b2829	b0292	b3353
692	b3179	b2055	b1712	b1544	b0619	b2500	b1544	b0382	b1652	b0197	b0197	b1440	b2955	b2902	b3255	b3634	b0161	b2600	b0695	b3634	b0183	b1128	b1544	b2524	b3779	b3320	b2600	b1858	b1544	b0231	b1440	b4003	b1680	b1615
693	b2535	b3191	b2624	b1884	b4003	b2870	b1884	b3661	b2022	b2155	b2155	b1552	b4058	b0329	b0958	b1680	b3640	b3388	b0637	b1680	b0489	b2318	b1884	b2810	b1004	b4146	b3388	b1940	b1884	b0403	b1552	b3213	b3634	b0543
694	b4178	b3553	b3516	b3620	b0103	b0868	b3620	b0127	b0386	b3615	b3615	b3428	b0773	b0995	b2200	b2498	b0091	b4348	b2471	b2498	b3432	b2547	b3620	b1919	b4301	b1163	b4348	b3205	b3620	b0118	b3428	b3338	b2498	b0579
695	b3544	b3541	b2213	b1764	b1827	b1594	b1764	b0197	b1237	b3453	b3453	b1776	b3453	b0978	b1614	b2804	b4506	b4260	b0659	b2804	b1884	b3357	b1764	b3407	b0187	b3775	b1165	b3507	b1764	b1295	b1776	b2354	b2804	b2364
696	b2033	b3157	b0316	b1930	b3071	b1750	b1930	b1872	b1375	b0631	b0631	b0506	b2411	b0062	b3132	b4063	b1114	b1165	b1013	b4063	b1054	b3870	b1930	b3621	b0711	b3412	b4260	b2066	b1930	b2903	b0506	b1731	b4063	b1214
697	b2616	b2167	b1393	b0382	b3893	b2788	b0382	b4118	b0425	b1884	b1884	b0659	b0600	b0630	b1328	b1790	b0776	b4349	b0967	b1790	b2667	b0976	b0382	b0956	b0825	b0779	b4349	b0333	b0382	b0907	b0659	b1827	b3440	b1357
698	b3244	b1927	b2919	b1235	b3626	b3571	b1235	b2916	b2831	b0524	b0524	b1128	b1714	b2986	b3932	b0632	b1764	b2268	b3041	b0632	b0200	b4269	b1235	b0733	b3440	b3158	b0771	b0091	b1235	b2675	b1128	b3172	b0632	b1990
699	b0135	b4407	b1114	b2283	b1078	b1547	b2283	b1635	b0700	b4506	b4506	b2871	b3540	b1902	b0414	b2237	b3500	b0771	b1794	b2237	b4131	b2288	b2283	b1764	b1263	b0935	b2268	b3480	b2283	b3967	b2871	b0420	b2200	b3029
700	b2081	b1610	b3116	b4348	b1865	b1492	b4348	b0221	b3053	b1872	b1872	b0386	b0798	b3832	b0814	b2259	b3844	b1128	b2219	b2259	b1680	b1797	b4348	b0662	b1175	b1876	b4177	b0631	b4348	b3651	b0386	b2255	b2237	b2865
701	b3469	b2660	b3067	b2155	b3621	b0573	b2155	b2155	b0492	b0425	b0425	b3888	b3737	b0937	b2150	b2200	b1544	b4177	b2913	b2200	b1922	b3908	b2155	b2668	b3849	b2427	b1128	b1914	b2155	b1175	b3888	b0188	b1790	b2372
702	b0082	b4290	b1277	b3011	b3237	b1524	b3011	b1764	b3917	b0127	b0127	b0774	b1399	b3958	b1498	b3440	b2029	b3731	b0907	b3440	b2097	b0405	b3011	b3352	b0757	b1250	b3731	b1130	b3011	b1539	b0774	b3772	b2259	b0587
703	b4224	b3209	b0393	b3500	b0905	b2459	b3500	b0631	b3167	b1300	b1300	b3779	b2573	b1309	b3930	b4174	b0628	b0776	b0025	b4174	b1288	b3922	b3500	b0560	b2268	b1924	b0776	b0872	b3500	b3156	b3779	b4349	b1855	b0994
704	b4346	b1938	b3250	b4005	b0462	b4070	b4005	b4506	b0089	b1764	b1764	b0771	b0524	b1384	b2423	b1855	b2155	b3621	b3965	b1855	b2661	b4019	b4005	b1114	b3927	b0478	b3621	b1392	b4005	b0237	b0771	b2154	b2580	b3990
705	b4287	b2847	b3249	b4118	b3922	b0801	b4118	b0800	b0200	b1092	b1092	b2329	b0489	b2364	b2916	b2000	b3620	b3470	b1638	b2000	b2411	b3530	b4118	b2927	b0156	b2407	b3470	b1803	b4118	b0082	b2329	b3239	b2000	b4463
706	b2297	b0839	b2411	b3615	b4312	b2481	b3615	b1378	b2288	b1930	b1930	b2600	b3432	b1056	b0997	b2580	b2998	b2672	b1685	b2580	b2495	b3137	b3615	b3071	b3388	b1937	b2672	b3924	b3615	b0773	b2600	b3056	b4174	b1294
707	b3513	b3497	b0191	b0383	b0889	b4252	b0383	b1976	b0161	b0124	b0124	b3388	b1764	b0544	b4122	b1164	b1051	b3779	b3617	b1164	b4054	b2434	b0383	b2834	b0493	b1408	b3779	b0729	b0383	b4058	b3388	b1375	b1164	b2388
708	b1419	b1208	b1446	b1092	b0757	b0190	b1092	b3615	b3740	b3844	b3844	b3621	b1724	b2865	b3142	b2622	b1930	b1851	b1926	b2622	b2533	b1724	b1092	b0462	b4054	b1758	b1851	b0009	b1092	b4177	b3621	b1961	b4299	b2535
709	b2141	b2136	b2422	b3844	b1764	b1344	b3844	b1300	b1636	b3620	b3620	b4167	b2579	b0634	b0796	b4299	b2471	b3888	b1079	b4299	b2421	b0724	b3844	b3893	b3360	b0120	b3888	b1095	b3844	b4174	b4167	b0456	b2622	b4020
710	b4455	b1489	b1748	b0524	b0652	b1347	b0524	b0124	b1130	b1976	b1976	b0093	b1004	b3629	b2248	b2523	b1702	b3612	b4146	b2523	b2436	b4318	b0524	b2023	b2200	b1833	b3612	b2414	b0524	b4117	b0093	b4245	b2523	b0387
711	b4388	b0131	b2342	b1976	b1261	b1009	b1976	b3620	b1686	b0892	b0892	b1100	b0003	b0514	b1612	b4109	b2036	b2329	b0849	b4109	b0773	b4320	b1976	b2129	b0467	b2195	b2329	b1757	b1976	b0888	b1100	b2129	b4109	b0599
712	b3816	b0742	b0243	b0425	b2834	b2685	b0425	b0008	b1054	b0800	b0800	b0174	b1180	b4244	b1610	b0800	b0382	b3770	b1832	b0800	b3158	b1297	b0425	b0497	b0512	b3643	b3770	b2784	b0425	b0025	b0174	b2096	b1286	b3930
713	b1811	b2248	b0146	b1130	b0733	b1349	b1130	b0425	b0923	b0383	b0383	b3731	b1923	b2261	b2221	b1286	b0467	b3038	b2836	b1286	b4177	b1622	b1130	b0506	b3991	b3530	b3038	b0712	b1130	b0524	b3731	b3962	b3609	b3142
714	b3605	b4193	b3331	b3656	b0002	b2395	b3656	b0383	b3175	b0945	b0945	b4177	b1295	b4053	b4315	b3609	b3833	b2871	b3779	b3609	b2180	b0227	b3656	b2763	b0174	b2370	b2871	b0430	b3656	b1180	b4177	b2852	b0800	b2248
715	b0389	b1725	b2125	b0945	b3941	b2719	b0945	b4348	b3835	b4348	b4348	b0086	b2520	b2843	b1633	b1703	b0383	b0774	b2869	b1703	b1724	b1588	b0945	b1922	b3205	b4259	b0774	b0537	b0945	b2524	b0086	b1702	b4255	b1610
716	b0148	b1921	b3483	b0124	b2023	b3207	b0124	b0678	b1941	b3011	b3011	b1225	b0008	b1969	b1960	b4255	b2213	b0724	b0522	b4255	b2869	b0085	b0124	b0103	b1235	b0680	b0724	b0242	b0124	b1922	b1225	b0180	b1703	b2258
717	b2264	b0583	b2826	b2213	b0208	b0735	b2213	b2764	b1780	b1130	b1130	b0785	b4177	b3868	b2798	b3453	b0524	b1100	b1004	b3453	b0403	b4373	b2213	b0463	b3731	b0695	b1100	b2528	b2213	b3396	b0785	b1764	b3453	b2055
718	b0524	b0968	b3328	b1931	b0606	b3241	b1931	b1930	b4076	b1931	b1931	b3213	b2786	b0778	b1099	b1141	b0783	b3213	b2599	b1141	b2810	b3333	b1931	b1804	b0307	b4391	b3213	b0041	b1931	b2579	b3213	b1127	b1141	b2038
719	b1759	b3578	b3329	b0127	b3665	b1460	b0127	b0945	b2552	b4005	b4005	b0036	b0183	b0152	b0231	b1566	b1092	b3922	b4085	b1566	b0417	b3421	b0127	b0905	b4396	b0177	b3922	b1697	b0127	b2237	b0036	b3816	b1566	b4013
720	b3132	b3632	b3330	b0662	b1129	b2044	b0662	b1130	b0773	b0662	b0662	b1851	b4034	b1210	b1184	b0413	b0399	b0416	b4301	b0413	b1004	b1200	b0662	b4003	b2000	b2927	b0416	b2770	b0662	b0636	b1851	b0740	b0413	b1345
721	b2688	b0950	b2126	b3833	b4153	b0251	b3833	b4373	b4373	b1378	b1378	b4018	b1114	b2731	b0640	b0891	b0662	b2095	b3946	b0891	b1410	b0573	b3833	b3405	b1233	b1264	b2095	b0200	b3833	b0688	b4018	b3566	b0891	b1949
722	b3370	b3138	b0179	b2471	b3844	b0764	b2471	b3011	b1939	b2471	b2471	b1393	b1731	b0581	b2831	b0272	b0945	b0177	b0187	b0272	b2676	b2169	b2471	b0889	b1297	b1978	b0177	b2520	b2471	b2000	b1393	b2518	b0272	b2952
723	b3526	b2562	b4181	b1702	b1507	b1311	b1702	b2471	b3731	b2213	b2213	b1394	b2283	b2766	b0982	b2362	b0325	b2938	b0825	b2362	b2717	b3215	b1702	b3237	b4177	b3318	b2938	b3239	b1702	b0900	b1394	b0905	b2362	b3881
724	b1650	b2500	b1605	b2000	b1306	b3721	b2000	b4005	b3259	b1180	b1180	b4260	b3172	b0044	b2061	b0997	b0604	b0450	b3287	b0997	b1176	b4146	b2000	b2627	b4006	b1884	b2784	b0794	b2000	b0183	b4260	b1782	b2869	b3025
725	b4255	b0792	b3401	b1300	b3261	b1306	b1300	b1702	b3282	b0678	b0678	b4348	b2220	b2666	b0402	b2869	b2294	b2784	b1175	b2869	b1827	b1702	b1300	b0619	b0085	b1523	b0450	b1698	b1300	b0489	b4348	b1136	b0997	b1993
726	b2180	b3825	b1167	b0399	b2665	b3157	b0399	b0662	b2266	b1702	b1702	b0177	b2742	b3810	b2315	b2233	b3396	b3519	b1511	b2233	b1764	b4174	b0399	b1855	b0469	b2517	b3519	b2769	b0399	b1930	b0177	b4153	b2233	b1971
727	b3098	b0793	b3887	b4373	b0043	b3718	b4373	b3833	b0712	b0008	b0008	b2266	b3072	b2019	b2551	b4058	b3559	b1163	b3849	b4058	b0798	b0651	b4373	b2048	b2994	b0178	b1163	b4401	b4373	b2573	b2266	b1095	b4058	b2545
728	b1881	b4254	b1123	b1114	b0855	b0966	b1114	b0399	b0825	b2487	b2487	b1165	b1378	b3696	b0826	b0773	b2509	b2287	b0757	b0773	b1055	b2184	b1114	b0158	b2496	b0610	b3205	b2288	b1114	b3661	b1165	b3433	b3965	b0176
729	b2870	b0630	b3210	b0196	b0232	b1517	b0196	b1931	b4024	b2764	b2764	b3922	b3917	b3091	b3992	b1651	b3385	b3205	b2146	b1651	b2955	b2415	b0196	b1179	b2206	b4175	b2287	b2320	b0196	b1635	b3922	b1923	b1638	b0052
730	b2997	b3676	b1089	b2509	b0214	b2167	b2509	b3396	b2573	b3833	b3833	b3470	b0048	b3627	b1034	b4171	b0003	b4371	b2232	b4171	b0600	b3229	b2509	b0389	b0444	b1773	b4371	b0600	b2509	b0071	b3470	b3590	b2436	b1767
731	b3067	b1695	b0730	b0091	b2916	b3437	b0091	b1180	b1702	b1741	b1741	b3288	b0161	b1853	b2644	b2436	b0196	b0606	b3388	b2436	b1702	b1808	b0091	b1127	b1475	b3697	b0606	b2728	b0091	b0121	b3288	b1680	b4171	b2301
732	b3441	b1498	b4180	b2180	b1260	b4323	b2180	b2509	b3421	b4373	b4373	b1817	b0476	b1424	b4277	b3965	b0127	b0628	b0632	b3965	b0776	b2917	b2180	b0652	b1130	b3463	b0628	b1832	b2180	b1004	b1817	b0956	b1651	b0107
733	b3482	b2423	b0066	b1180	b3311	b1927	b1180	b2213	b2707	b2509	b2509	b1363	b1922	b3129	b2729	b3519	b3700	b3924	b0352	b3519	b1399	b1413	b1180	b3941	b3933	b4131	b3924	b2469	b1180	b0048	b1363	b0798	b3519	b4392
734	b2960	b4053	b2615	b2593	b0662	b2313	b2593	b0091	b1233	b0399	b0399	b2287	b1135	b0507	b4214	b1638	b1790	b0134	b0493	b1638	b1117	b4238	b2593	b0208	b0145	b1892	b0134	b2207	b2593	b0161	b2287	b1363	b0773	b1512
735	b0153	b2775	b3866	b0678	b0620	b3126	b0678	b2487	b0953	b3700	b3700	b2045	b2237	b3938	b2384	b1048	b1741	b0381	b3621	b1048	b2742	b2523	b0678	b1209	b0369	b0758	b0381	b0484	b0678	b0417	b2045	b0566	b1048	b0863
736	b4072	b3220	b3650	b3385	b2935	b1739	b3385	b0783	b2556	b3396	b3396	b0794	b2421	b4135	b4167	b2093	b3072	b3072	b4054	b2093	b3072	b2660	b3385	b4174	b1392	b0438	b3072	b3187	b3385	b1827	b0794	b2524	b2304	b1619
737	b2765	b2052	b4074	b3700	b1943	b3552	b3700	b2661	b0430	b0783	b0783	b0967	b2764	b4394	b3740	b2304	b3609	b0967	b3942	b2304	b3540	b1698	b3700	b0214	b3609	b2606	b0967	b0237	b3700	b1714	b0967	b3735	b1117	b2293
738	b4131	b2409	b2565	b1741	b3022	b2904	b1741	b1741	b0958	b0091	b0091	b2095	b3940	b2160	b2169	b1117	b1931	b2411	b0512	b1117	b1686	b1210	b1741	b4312	b0784	b2508	b2411	b1613	b1741	b3741	b2095	b0560	b2093	b0532
739	b1399	b4298	b1092	b2487	b3250	b1743	b2487	b3700	b2362	b0285	b0285	b1079	b2290	b2054	b2990	b2710	b1235	b3933	b3202	b2710	b0678	b0044	b2487	b3665	b1872	b2990	b3933	b0662	b2487	b2093	b1079	b2458	b3287	b1168
740	b0990	b1631	b2323	b0892	b1291	b4310	b0892	b3072	b2009	b3072	b3072	b4146	b4293	b3208	b1807	b3287	b0892	b0712	b0628	b3287	b4034	b3362	b0892	b1507	b0383	b3605	b0712	b0493	b0892	b0285	b4146	b2542	b2710	b2205
741	b2049	b0031	b2671	b2036	b2903	b4101	b2036	b3385	b0727	b2661	b2661	b1832	b3633	b3966	b0476	b2435	b2418	b0736	b2903	b2435	b0399	b2198	b2036	b1260	b0431	b3387	b0736	b4054	b2036	b3751	b1832	b2086	b2476	b0567
742	b3671	b1002	b2566	b3633	b1055	b4056	b3633	b1114	b3594	b3385	b3385	b3469	b3741	b2267	b0644	b2476	b4118	b2742	b2661	b2476	b4241	b2199	b3633	b1129	b4069	b2436	b2742	b4349	b3633	b0928	b3469	b3439	b2721	b0742
743	b3464	b3690	b2520	b2266	b2416	b0572	b2266	b2180	b3492	b2180	b2180	b0522	b3170	b1521	b0647	b2721	b2180	b4167	b2255	b2721	b0199	b4182	b2266	b2665	b1114	b2810	b4167	b0403	b2266	b1702	b0522	b3158	b2951	b3690
744	b2812	b3506	b2843	b1324	b2924	b2899	b1324	b2000	b2594	b0196	b0196	b1004	b2315	b1101	b4078	b2951	b0124	b0785	b1940	b2951	b1114	b2627	b1324	b3022	b1764	b1316	b0890	b3479	b1324	b1703	b1004	b1588	b2435	b3501
745	b1739	b1512	b1399	b0783	b3498	b3233	b0783	b2266	b0570	b3656	b3656	b1263	b2000	b2787	b0093	b0002	b3906	b0890	b0174	b0002	b0900	b3829	b0783	b3250	b3708	b4317	b0785	b3741	b0783	b1790	b1263	b1787	b0002	b0247
746	b1818	b4136	b4072	b0008	b3769	b3544	b0008	b0285	b2180	b1114	b1114	b2887	b3396	b1929	b3175	b0156	b0678	b2471	b1781	b0156	b0048	b0635	b0008	b1941	b2215	b2673	b2471	b2873	b0008	b0600	b2887	b1109	b2268	b3502
747	b1819	b2737	b1662	b3396	b2513	b1617	b3396	b2294	b1092	b2000	b2000	b2232	b2524	b0750	b3981	b2268	b1324	b1235	b3205	b2268	b0800	b3737	b3396	b0232	b0729	b1684	b1235	b1335	b3396	b3708	b2232	b3844	b0156	b3204
748	b4263	b1227	b0415	b3072	b3606	b1874	b3072	b3656	b0482	b1324	b1324	b0126	b1702	b1357	b0175	b0161	b1976	b4219	b2042	b0161	b2600	b0090	b3072	b2935	b4219	b1374	b4219	b1682	b3072	b3973	b0126	b1180	b0161	b1480
749	b3492	b1742	b0261	b0285	b1589	b2538	b0285	b3559	b1048	b2036	b2036	b0493	b0121	b3029	b2543	b3172	b1941	b2232	b3731	b3172	b0004	b0820	b0285	b4025	b1071	b2717	b2232	b1300	b0285	b2959	b0493	b2887	b3172	b2782
750	b0766	b1609	b0200	b2764	b1982	b2984	b2764	b0196	b0595	b3559	b3559	b3360	b1235	b0915	b3101	b0923	b2266	b3588	b0109	b0923	b2502	b2515	b2764	b1865	b1923	b0492	b3588	b0781	b2764	b0537	b3360	b1944	b0923	b3075
751	b1817	b0937	b1523	b3559	b2063	b0612	b3559	b3609	b3656	b2266	b2266	b2831	b3708	b3354	b2254	b0578	b3615	b1776	b0307	b0578	b0161	b2294	b3559	b0620	b2707	b1940	b2206	b1623	b3559	b4054	b2831	b4378	b0578	b2737
752	b2044	b4224	b3188	b3609	b1010	b0770	b3609	b1324	b1544	b3540	b3540	b0736	b3751	b4071	b2059	b0109	b2487	b2206	b1770	b0109	b1180	b4382	b3609	b0043	b0335	b0827	b1363	b4201	b3609	b2912	b0736	b3998	b0109	b1841
753	b4173	b3021	b0996	b2418	b0463	b0818	b2418	b2036	b1794	b2593	b2593	b2315	b0082	b1219	b2351	b4178	b1846	b1363	b3416	b4178	b1731	b4170	b2418	b2676	b0800	b2310	b1776	b1731	b2418	b0800	b2315	b2897	b4178	b3326
754	b2155	b2452	b0993	b1378	b1495	b3063	b1378	b3540	b0809	b3609	b3609	b2990	b3401	b3398	b2055	b0399	b1176	b1263	b4396	b0399	b3470	b3936	b1378	b2916	b2411	b1941	b1263	b1770	b1378	b4034	b2990	b3526	b0399	b0034
755	b2666	b3883	b0995	b1176	b1603	b3487	b1176	b2869	b2259	b2418	b2418	b1951	b2600	b3393	b0756	b1244	b2831	b1004	b1233	b1244	b2315	b0593	b1176	b1291	b3385	b0912	b1004	b1088	b1176	b3172	b1951	b0680	b1244	b3934
756	b1356	b2839	b4291	b0604	b1955	b1987	b0604	b2593	b0026	b1335	b1335	b3519	b1686	b3518	b1804	b1817	b0096	b0200	b4177	b1817	b0967	b2783	b0604	b3769	b3213	b0930	b0200	b1233	b0604	b2600	b3519	b3432	b1817	b1280
757	b3006	b2965	b1656	b3540	b2321	b4398	b3540	b1335	b4034	b2869	b2869	b3605	b2661	b0092	b3189	b0849	b1300	b3360	b4006	b0849	b2520	b0783	b3540	b1589	b0783	b0437	b3360	b3833	b3540	b2461	b3605	b4146	b0849	b1597
758	b3779	b1112	b1870	b2294	b1464	b2196	b2294	b2573	b0174	b2294	b2294	b0077	b0311	b3337	b1887	b0604	b0425	b0794	b0085	b0604	b1235	b1892	b2294	b0004	b0905	b2994	b0794	b2093	b2294	b3432	b0077	b1226	b0604	b1873
759	b0528	b4526	b1308	b2869	b3925	b2506	b2869	b2418	b2949	b1176	b1176	b0628	b3156	b3049	b4258	b0199	b2687	b2239	b0469	b0199	b1295	b1179	b2869	b3735	b1851	b1225	b2239	b2496	b2869	b2299	b0628	b0398	b0199	b2577
760	b2516	b1465	b0337	b2215	b0960	b1671	b2215	b1638	b3412	b1638	b1638	b1163	b2912	b4087	b2544	b2993	b0008	b3717	b1664	b2993	b2622	b2912	b2215	b1943	b3282	b3602	b3717	b4506	b2215	b0476	b1163	b1078	b2993	b3952
761	b1488	b3232	b2333	b2661	b3225	b3689	b2661	b1176	b0072	b4153	b4153	b2255	b1635	b3628	b3879	b3188	b0413	b1832	b3644	b3188	b3741	b1004	b2661	b1136	b1922	b0119	b1832	b0444	b2661	b3470	b2255	b3922	b3188	b0824
762	b1677	b0841	b2335	b1335	b0697	b1304	b1335	b1184	b2484	b2573	b2573	b1682	b3887	b0130	b0029	b2427	b2764	b2919	b0091	b2427	b0537	b2830	b1335	b1306	b0712	b1838	b2919	b0369	b1335	b0199	b1682	b3606	b2427	b1973
763	b2836	b1278	b3973	b1790	b3515	b1305	b1790	b0200	b2059	b1781	b1781	b3205	b3470	b3283	b0311	b0233	b3540	b0714	b1703	b0233	b3708	b1523	b1790	b1982	b4094	b0993	b0714	b1886	b1790	b0993	b3205	b1919	b4131	b3920
764	b2615	b2174	b0569	b1638	b0927	b4182	b1638	b4153	b0546	b0200	b0200	b1235	b0967	b3397	b0403	b4090	b0082	b0522	b2994	b4090	b3917	b1589	b1638	b0151	b3850	b3137	b0522	b3172	b1638	b1286	b1235	b0054	b4090	b0315
765	b1180	b2301	b0740	b3906	b0151	b2222	b3906	b2669	b0003	b1790	b1790	b3072	b0285	b2716	b0900	b4131	b2710	b1225	b4506	b4131	b2000	b1681	b3906	b2513	b4117	b3067	b1225	b2421	b3906	b1378	b3072	b3405	b0233	b2554
766	b0611	b3555	b3014	b1133	b0286	b1638	b1133	b2745	b3965	b3633	b3633	b4314	b1930	b0111	b0962	b0121	b2745	b0080	b2206	b0121	b3887	b3451	b1133	b4153	b0430	b2935	b0080	b1865	b1133	b4051	b4314	b2064	b0121	b3424
767	b3478	b2778	b2267	b2687	b3871	b0311	b2687	b1781	b1651	b1184	b1184	b2742	b3615	b2767	b1220	b3470	b2869	b3935	b1475	b3470	b1197	b3098	b2687	b2924	b0537	b3984	b3935	b0027	b2687	b4082	b2742	b2440	b3470	b4155
768	b4181	b3771	b2872	b2573	b0641	b3671	b2573	b1790	b0819	b0604	b0604	b3081	b0776	b1398	b1951	b4396	b2937	b0093	b1130	b4396	b0628	b2195	b2573	b2171	b0177	b2925	b0093	b4035	b2573	b1923	b3081	b1832	b4396	b0645
769	b2266	b1110	b3379	b0200	b4174	b1356	b0200	b4177	b2215	b1133	b1133	b0394	b1884	b1337	b2021	b3905	b4235	b1079	b0145	b3905	b2218	b3008	b0200	b3606	b0242	b1686	b1079	b2672	b0200	b1479	b0394	b0897	b3905	b2451
770	b4005	b3270	b4348	b4153	b0252	b2821	b4153	b1133	b2744	b2669	b2669	b2206	b3661	b1491	b2096	b3922	b1133	b0732	b3609	b3922	b4269	b2110	b4153	b1961	b2674	b3428	b0732	b0800	b4153	b0156	b2206	b1951	b3922	b4249
771	b2976	b1329	b2162	b1781	b0910	b2980	b1781	b3633	b2286	b2745	b2745	b0134	b4051	b0225	b2097	b3751	b1184	b3605	b0784	b3751	b2669	b1611	b1781	b3498	b4149	b1411	b3605	b2411	b1781	b0492	b0134	b0927	b2206	b0596
772	b3875	b2776	b1202	b2745	b3553	b3287	b2745	b0604	b2281	b4177	b4177	b0902	b3651	b2361	b2614	b2206	b4177	b0431	b1976	b2206	b2912	b3639	b2745	b1010	b3026	b0470	b0431	b0780	b2745	b0604	b0902	b3560	b3751	b2071
773	b2794	b3580	b1677	b4177	b2881	b1275	b4177	b1925	b0774	b1013	b1013	b3924	b0492	b4141	b2690	b1563	b0506	b1951	b2296	b1563	b0476	b0476	b4177	b1055	b1817	b2851	b1951	b2607	b4177	b3965	b3924	b1943	b1563	b2634
774	b1105	b3679	b3560	b0506	b3926	b1846	b0506	b1013	b3386	b0506	b0506	b3588	b0628	b3060	b3195	b3774	b0285	b0838	b3588	b3774	b2042	b3102	b0506	b2318	b2239	b0144	b0838	b1922	b0506	b3917	b3588	b4174	b3774	b2017
775	b3297	b3564	b1830	b3053	b2060	b1324	b3053	b0506	b2742	b3239	b3239	b0431	b1300	b0271	b3229	b3252	b3888	b2887	b0431	b3252	b3651	b0680	b3053	b1603	b2216	b1372	b2887	b4260	b3053	b2315	b0431	b1464	b3252	b1575
776	b0149	b2572	b0030	b2812	b0512	b2005	b2812	b1941	b0146	b1071	b1071	b4219	b1703	b3200	b3479	b1792	b2661	b2315	b1790	b1792	b2215	b1732	b2812	b0641	b0564	b1714	b1682	b3620	b2812	b3807	b4219	b1855	b1792	b2452
777	b4310	b0339	b2079	b0798	b2677	b2053	b0798	b1071	b0798	b3906	b3906	b0481	b4117	b3816	b3519	b2759	b3053	b1682	b0678	b2759	b2237	b3703	b0798	b3056	b2471	b2675	b1013	b1827	b0798	b0003	b0481	b3621	b2759	b3885
778	b3965	b1603	b2407	b2937	b2293	b2330	b2937	b3239	b0535	b1018	b1018	b0829	b1479	b4047	b3594	b1732	b1863	b1013	b3708	b1732	b0082	b0677	b2937	b1955	b0659	b0820	b2315	b4049	b2937	b2155	b0829	b4293	b1732	b2839
779	b1512	b3952	b0651	b2559	b1841	b2304	b2559	b4255	b2207	b2687	b2687	b2411	b0156	b1015	b3697	b3158	b1335	b0126	b4219	b3158	b1141	b1983	b2559	b0960	b3973	b2007	b0126	b4118	b2559	b4049	b2411	b3237	b3158	b1090
780	b3904	b2194	b2435	b1184	b2017	b1587	b1184	b2215	b2524	b2812	b2812	b2784	b4079	b1744	b3860	b0484	b1922	b2284	b1288	b0484	b4117	b2980	b1184	b2063	b1128	b2580	b2284	b3999	b1184	b0077	b2784	b1955	b0484	b3541
781	b2236	b2049	b2564	b2669	b1427	b3789	b2669	b0993	b0783	b3454	b3454	b0890	b1741	b2309	b3991	b0237	b2812	b0086	b2421	b0237	b2290	b1372	b2669	b2434	b3738	b0962	b0086	b0083	b2669	b3609	b0890	b2903	b0237	b1706
782	b1110	b2914	b3566	b3239	b3564	b3082	b3239	b2937	b3433	b2215	b2215	b2938	b0323	b0817	b4051	b0959	b2559	b2100	b1071	b0959	b1479	b2676	b3239	b1464	b2373	b0214	b2100	b4022	b3239	b4011	b2938	b3893	b0959	b1738
783	b0262	b2482	b4273	b1863	b1210	b2433	b1863	b2812	b0419	b2937	b2937	b0416	b1827	b3624	b0054	b0564	b0637	b2990	b1892	b0564	b0156	b2994	b1863	b1495	b0967	b0459	b2990	b3071	b1863	b3615	b0416	b1306	b0564	b3203
784	b2452	b3744	b1440	b0082	b3354	b0126	b0082	b2687	b1035	b2717	b2717	b0712	b2021	b0515	b2195	b1297	b1638	b3887	b1923	b1297	b1872	b2064	b0082	b3225	b4211	b4035	b3887	b1794	b0082	b0196	b0712	b2729	b0826	b1427
785	b1686	b2874	b1955	b1941	b1398	b1253	b1941	b0798	b3916	b0798	b0798	b1066	b0800	b3336	b3656	b0826	b1378	b0781	b2615	b0826	b2220	b1680	b1941	b3515	b1794	b3341	b0781	b1399	b1941	b2061	b1066	b0260	b1297	b4237
786	b2676	b2044	b2028	b1095	b3816	b1809	b1095	b1095	b1611	b2559	b2559	b2133	b0636	b1604	b3741	b2343	b1180	b1479	b3891	b2343	b0077	b0449	b1095	b0697	b2219	b4191	b1479	b2277	b1095	b2215	b2133	b0004	b2343	b0329
787	b2620	b0005	b1958	b3454	b2309	b2559	b3454	b3906	b0724	b1863	b1863	b0200	b0537	b4105	b4034	b1915	b1095	b2255	b0335	b1915	b0121	b1662	b3454	b0927	b2913	b3340	b2255	b2278	b3454	b0311	b0200	b2881	b1915	b0978
788	b3640	b4244	b0413	b2762	b3624	b2369	b2762	b1018	b0009	b1095	b1095	b0732	b2155	b1502	b1713	b1133	b0200	b0161	b0800	b1133	b0323	b1192	b2762	b2321	b4024	b0600	b0161	b2310	b2762	b3940	b0732	b3484	b1133	b0062
789	b4187	b0428	b0891	b1018	b4319	b4352	b1018	b2717	b2284	b1925	b1925	b2239	b0124	b0717	b1714	b1635	b4153	b4146	b3385	b1635	b0627	b0522	b1018	b0286	b0907	b0907	b4146	b2276	b1018	b2290	b2239	b2039	b1635	b0630
790	b4253	b3930	b1116	b4235	b2125	b2762	b4235	b0637	b3235	b1941	b1941	b2471	b0077	b0939	b1204	b2059	b1781	b0156	b2281	b2059	b0523	b0889	b4235	b0485	b0025	b3965	b0156	b2280	b4235	b3210	b2471	b3775	b2059	b2986
791	b1189	b1605	b2809	b2495	b0227	b4388	b2495	b3454	b2950	b3053	b3053	b3905	b2676	b0944	b1190	b0146	b4255	b0773	b0890	b0146	b4293	b2329	b2495	b3871	b1685	b3665	b0773	b0004	b2495	b1410	b3905	b3325	b0146	b1902
792	b2940	b0897	b3186	b1071	b1390	b2922	b1071	b1863	b0121	b2762	b2762	b3973	b1790	b3047	b0043	b0688	b0292	b1440	b0780	b0688	b2320	b1344	b1071	b3925	b1467	b0654	b1440	b3117	b1071	b2283	b3973	b3225	b0688	b3832
793	b2593	b1123	b0947	b0096	b0461	b2460	b0096	b2559	b1646	b2519	b2519	b1724	b1941	b2125	b0042	b0048	b1925	b4234	b0905	b0048	b3633	b0528	b0096	b0910	b1079	b0929	b4234	b0870	b0096	b0628	b1724	b3452	b0048	b0937
794	b3602	b2889	b2233	b2717	b2539	b1699	b2717	b0292	b0083	b0959	b0959	b3038	b3967	b2381	b0221	b1035	b1475	b0145	b3155	b1035	b2066	b1290	b2717	b0394	b2728	b1238	b0145	b2022	b2717	b1741	b3038	b2060	b1035	b1056
795	b3183	b4102	b2647	b2519	b2643	b3005	b2519	b3053	b0932	b2495	b2495	b4371	b1335	b2958	b3648	b3888	b3239	b3651	b1922	b3888	b1475	b2852	b2519	b3553	b2721	b1525	b3651	b3633	b2519	b2021	b4371	b2309	b3888	b0634
796	b3962	b1687	b2068	b1013	b0887	b2491	b1013	b0959	b0637	b4255	b4255	b2100	b0382	b2957	b1215	b3132	b3617	b2820	b2249	b3132	b2524	b1701	b1013	b0252	b0774	b2005	b2820	b1467	b1013	b2565	b2100	b3741	b3132	b3629
797	b0291	b0567	b2373	b3888	b3325	b0575	b3888	b2495	b3018	b0637	b0637	b3486	b0383	b2870	b3068	b2215	b4384	b4117	b2525	b2215	b0757	b3997	b3888	b1400	b0522	b3960	b4117	b3053	b3888	b1917	b3486	b3289	b2215	b0514
798	b0709	b1344	b2236	b0637	b4089	b0639	b0637	b2600	b1724	b0082	b0082	b1285	b2093	b1750	b0064	b2137	b0321	b0335	b4094	b2137	b2920	b1095	b0637	b2881	b1301	b0276	b0335	b0285	b0637	b1235	b1285	b0208	b2137	b4244
799	b2844	b0922	b2499	b3271	b3566	b3405	b3271	b0082	b0400	b0512	b0512	b2284	b2487	b2788	b2559	b1174	b1916	b1638	b3850	b1174	b1881	b2892	b3271	b2060	b1822	b3187	b1638	b2436	b3271	b2418	b2284	b4372	b1174	b2261
800	b1376	b3075	b3804	b1925	b2819	b2061	b1925	b0512	b1623	b2600	b2600	b1137	b0199	b3571	b0077	b2351	b0798	b1764	b0430	b2351	b3751	b1077	b1925	b3338	b2599	b0277	b1764	b2533	b1925	b2916	b1137	b1119	b2351	b4053
801	b3936	b2254	b2159	b1846	b3338	b0234	b1846	b2519	b3128	b4235	b4235	b0907	b2215	b1547	b0932	b1387	b2573	b4054	b0676	b1387	b1135	b2017	b1846	b2677	b4085	b4301	b4054	b4269	b1846	b2399	b0907	b2094	b1387	b2843
802	b1394	b0866	b1851	b4234	b4025	b1675	b4234	b2762	b1466	b0504	b0504	b0080	b0512	b1492	b3463	b1159	b2762	b2831	b3875	b1159	b2464	b0471	b4234	b2293	b0382	b0161	b2831	b2869	b4234	b1638	b0080	b0463	b1159	b1969
803	b0570	b3468	b3671	b0480	b1804	b3481	b0480	b4235	b3422	b1479	b1479	b1638	b1917	b1524	b0628	b0430	b3789	b3609	b3926	b0430	b0492	b3702	b0480	b1841	b3946	b0351	b3609	b3018	b0480	b3888	b1638	b1922	b0430	b3868
804	b1358	b3379	b0915	b1922	b1127	b3960	b1922	b3807	b2137	b1088	b1088	b3929	b0054	b2459	b1863	b0890	b1587	b1281	b2622	b0890	b4079	b1697	b1922	b2017	b3287	b0347	b0430	b4171	b1922	b1300	b3929	b0227	b0890	b0778
805	b0819	b2664	b1096	b4384	b2763	b1799	b4384	b1479	b4366	b4022	b4022	b4301	b4153	b0801	b0096	b0352	b3454	b0430	b2674	b0352	b2763	b2770	b4384	b1427	b0492	b0493	b1281	b3929	b4384	b2487	b4301	b2165	b0352	b0152
806	b3661	b3920	b1097	b3789	b0167	b3003	b3789	b3888	b2427	b0096	b0096	b3946	b3609	b4252	b2903	b3492	b2011	b2266	b0627	b3492	b2086	b3074	b3789	b3564	b0047	b3698	b1653	b4301	b3789	b1141	b3946	b1261	b3492	b1210
807	b0660	b0153	b1020	b4022	b0381	b3252	b4022	b1922	b1259	b0993	b0993	b1479	b2959	b0190	b1163	b2255	b0480	b1653	b1141	b2255	b4094	b1474	b4022	b1210	b1511	b1328	b2496	b0441	b4022	b1164	b1479	b2676	b0285	b2731
808	b1352	b3904	b3500	b0959	b1400	b1019	b0959	b4234	b2305	b0480	b0480	b0161	b1872	b1347	b1882	b0285	b2495	b2496	b4149	b0285	b3401	b4025	b0959	b3354	b0063	b1034	b2266	b2780	b0959	b2622	b0161	b0072	b2255	b0581
809	b3982	b1518	b0879	b4255	b0123	b1848	b4255	b1088	b2710	b3888	b3888	b0588	b0197	b1009	b3895	b2155	b3965	b0394	b0200	b2155	b3170	b2315	b4255	b1398	b2887	b3879	b0394	b3849	b4255	b0399	b0588	b0829	b2155	b0044
810	b3863	b0163	b4113	b2600	b3239	b1322	b2600	b4022	b3619	b4234	b4234	b0156	b0221	b2685	b1335	b3708	b2519	b1724	b1827	b3708	b3888	b1711	b2600	b3816	b2232	b4220	b1724	b3235	b2600	b4255	b0156	b3829	b3708	b3810
811	b2146	b0443	b1604	b0512	b2676	b1736	b0512	b0504	b0928	b1286	b1286	b4054	b2502	b1349	b1858	b0231	b3271	b0902	b1817	b0231	b3617	b2239	b0512	b2309	b0126	b1216	b0902	b0156	b0512	b0197	b4054	b3643	b0231	b3696
812	b1698	b2628	b0937	b0504	b4243	b1295	b0504	b0480	b4153	b3789	b3789	b2700	b3973	b2395	b1732	b1753	b2669	b0481	b2239	b1753	b1635	b2769	b0504	b3624	b0632	b2834	b0481	b0524	b0504	b0776	b2700	b1304	b1753	b3091
813	b2767	b3893	b1912	b1088	b0388	b2349	b1088	b0167	b0662	b3271	b3271	b0512	b3385	b2719	b1741	b3741	b0335	b3973	b4234	b3741	b1703	b2838	b1088	b4319	b0352	b2762	b3973	b2831	b1088	b0221	b0512	b3354	b3741	b1853
814	b4382	b3485	b1098	b1479	b4180	b2955	b1479	b0096	b0708	b1922	b1922	b3741	b2916	b3207	b4153	b2946	b1960	b1817	b0564	b2946	b3973	b3384	b1479	b2125	b3942	b3789	b1817	b4258	b1479	b2764	b3741	b1983	b2895	b0507
815	b1171	b1020	b0980	b0321	b0829	b1707	b0321	b0523	b3428	b3017	b3017	b2820	b0196	b0735	b1415	b2895	b2600	b0907	b2241	b2895	b1741	b2215	b0321	b0227	b3464	b1707	b0907	b2690	b0321	b1297	b2820	b0223	b2946	b4394
816	b0030	b3374	b2511	b1587	b1736	b3617	b1587	b1286	b3592	b0292	b0292	b0048	b1638	b3241	b2661	b2283	b1071	b3905	b3973	b2283	b1300	b4377	b1587	b1390	b2315	b3481	b3905	b3195	b1587	b2519	b0048	b2315	b2283	b2054
817	b0318	b1309	b2534	b1295	b0188	b0145	b1295	b1128	b0444	b0482	b0482	b2937	b4255	b1460	b0121	b0027	b3842	b0829	b2287	b0027	b0243	b3894	b1295	b0461	b2990	b2726	b0829	b1190	b1295	b0383	b2937	b1732	b0027	b3208
818	b1357	b0010	b0036	b1286	b1136	b3878	b1286	b3017	b0085	b4384	b4384	b0323	b0399	b2044	b0675	b0774	b1295	b3469	b1128	b0774	b0512	b2291	b1286	b2539	b0093	b3917	b3469	b0628	b1286	b3385	b0323	b2125	b0774	b3966
819	b1249	b2163	b4018	b0292	b1089	b1563	b0292	b3789	b2959	b1128	b1128	b0714	b3888	b0251	b0142	b2600	b4022	b3946	b1705	b2600	b0285	b3352	b0292	b2643	b3697	b4253	b3946	b4153	b0292	b1335	b0714	b1175	b2600	b1521
820	b4254	b1023	b0227	b2011	b3735	b1096	b2011	b3210	b3538	b0523	b0523	b0781	b3965	b0764	b3870	b0724	b4234	b4301	b3738	b0724	b0167	b3857	b2011	b0887	b3741	b0520	b4301	b2255	b2011	b0959	b0781	b2708	b0724	b1101
821	b0932	b0814	b3459	b0419	b3003	b1916	b0419	b3271	b2523	b0167	b0167	b4396	b2461	b1311	b4220	b2935	b2717	b2132	b4211	b2935	b0311	b0239	b0419	b3325	b3605	b0577	b2132	b2810	b0419	b0054	b4396	b0232	b2935	b2787
822	b1306	b3113	b4053	b2710	b1855	b1159	b2710	b4384	b0754	b1587	b1587	b3644	b1286	b3718	b1940	b1685	b1018	b1066	b1653	b1685	b0383	b4070	b2710	b4089	b1100	b0424	b1066	b2829	b2710	b4299	b3644	b1842	b1685	b0750
823	b1269	b2924	b3908	b0167	b2359	b0476	b0167	b0482	b3503	b3412	b3412	b3935	b4269	b0966	b2912	b0757	b0167	b4396	b2284	b0757	b3156	b3509	b0167	b3566	b1940	b0431	b4396	b4131	b0167	b4048	b3935	b1544	b0757	b3354
824	b4071	b4327	b0593	b1475	b4378	b4029	b1475	b1587	b1704	b0472	b0472	b2496	b2320	b1517	b2955	b1356	b1297	b0512	b0600	b1356	b1297	b3250	b1475	b2669	b4131	b2311	b0512	b2073	b1475	b3072	b2496	b4089	b1356	b4071
825	b1583	b1424	b1271	b2524	b1961	b2519	b2524	b2763	b0493	b0419	b0419	b0197	b2669	b2167	b3993	b4218	b2615	b4382	b4139	b4218	b3609	b3769	b2524	b4180	b1781	b1830	b4382	b3432	b2524	b2421	b0197	b1843	b4218	b1219
826	b1807	b1549	b4310	b1916	b4245	b0268	b1916	b3412	b4145	b2175	b2175	b0444	b0959	b3437	b4384	b0173	b0419	b0323	b2022	b0173	b1790	b1547	b1916	b1066	b1682	b1222	b2000	b2282	b1916	b0272	b0444	b2908	b0183	b3398
827	b2066	b4356	b3611	b0413	b0420	b3524	b0413	b1295	b0722	b1295	b1295	b0149	b3011	b4323	b2829	b0183	b1731	b2000	b3633	b0183	b2908	b3735	b0413	b3213	b2042	b1712	b0323	b0166	b0413	b1566	b0149	b2215	b0173	b3393
828	b2705	b0985	b2064	b3842	b2048	b2593	b3842	b1475	b2676	b3616	b3616	b0084	b3924	b1927	b3559	b1272	b2524	b4314	b2728	b1272	b0197	b0880	b3842	b3751	b0109	b2024	b4314	b4137	b3842	b1872	b0084	b2763	b1272	b3518
829	b0937	b1185	b3402	b3617	b2434	b1753	b3617	b3617	b1852	b3807	b3807	b0145	b0604	b2313	b4131	b1539	b0134	b3282	b3053	b1539	b2155	b4245	b3617	b0512	b1770	b1062	b3282	b4079	b3617	b0323	b0145	b1941	b1539	b0092
830	b4325	b1729	b2951	b3429	b3429	b1484	b3429	b2502	b1286	b3003	b3003	b0405	b2042	b1739	b1781	b3385	b1286	b1946	b2436	b3385	b0356	b0774	b3429	b2050	b3416	b0782	b1946	b3917	b3429	b1945	b0405	b1129	b3385	b3337
831	b1620	b1885	b1521	b0482	b0739	b4076	b0482	b0472	b0869	b2023	b2023	b0773	b0678	b3552	b2237	b3011	b0512	b2700	b2721	b3011	b0124	b0620	b0482	b1588	b0086	b3878	b2700	b3284	b0482	b4269	b0773	b1376	b3011	b3049
832	b2760	b2088	b2266	b1128	b1179	b3464	b1128	b3737	b1225	b0321	b0321	b3609	b2418	b1390	b0776	b0956	b0890	b0729	b0774	b0956	b0636	b3946	b1128	b1983	b4005	b3076	b0729	b1078	b1128	b2661	b3609	b1131	b0956	b4087
833	b3998	b2701	b0611	b3616	b0262	b4218	b3616	b2175	b0228	b3429	b3429	b1078	b2299	b1743	b3028	b3992	b2233	b2133	b0477	b3992	b0382	b3197	b3616	b0420	b3644	b2412	b2133	b1957	b3616	b0512	b1078	b0659	b3992	b3628
834	b3813	b3460	b3478	b2175	b1922	b1430	b2175	b3003	b0048	b2011	b2011	b3887	b0425	b4310	b1682	b2519	b4139	b0905	b0484	b2519	b4153	b1263	b2175	b2523	b0871	b2710	b0905	b1888	b2175	b3929	b3887	b0610	b2519	b0130
835	b3628	b3528	b2202	b3003	b0260	b1431	b3003	b0419	b4192	b2763	b2763	b1946	b2519	b4101	b2472	b0993	b1479	b1130	b3187	b0993	b3661	b2016	b3003	b3311	b0084	b2761	b1130	b2744	b3003	b0292	b1946	b0708	b0993	b3397
836	b1120	b3614	b0062	b2763	b3390	b0276	b2763	b3616	b4012	b1991	b1991	b1764	b2763	b0461	b0425	b0888	b2763	b0467	b1822	b0888	b1638	b1131	b2763	b2819	b0872	b3599	b0467	b2673	b2763	b0413	b1764	b2924	b0888	b2716
837	b2922	b3994	b0531	b3017	b0485	b0643	b3017	b0321	b2762	b2524	b2524	b3708	b1297	b0572	b2498	b3635	b1088	b2200	b4395	b3635	b3615	b3141	b3017	b0133	b1803	b0969	b2200	b1872	b3017	b2502	b3708	b1081	b3635	b2767
838	b0967	b1446	b0830	b0472	b1452	b1286	b0472	b3429	b0481	b1846	b1846	b2053	b1018	b2899	b2675	b1267	b3465	b0849	b1613	b1267	b1930	b3510	b0472	b3829	b1957	b2033	b0849	b0383	b0472	b3634	b2053	b0774	b2669	b1398
839	b3626	b0058	b4182	b3412	b0073	b0146	b3412	b0352	b1175	b0352	b0352	b1095	b1133	b3233	b1704	b2669	b0729	b3385	b3440	b2669	b3924	b2700	b3412	b2542	b1976	b0998	b3385	b1662	b3412	b0027	b1095	b2273	b1267	b1337
840	b4099	b2484	b1924	b3965	b3452	b4113	b3965	b2023	b3477	b2502	b2502	b1081	b0662	b3544	b0321	b1895	b1685	b3708	b0492	b1895	b4051	b1950	b3965	b2727	b2296	b3146	b3708	b0683	b3965	b2233	b1081	b2677	b1895	b1491
841	b0277	b2840	b3842	b1991	b2542	b0953	b1991	b2524	b2078	b1475	b1475	b0335	b0945	b1617	b0419	b1587	b3737	b0493	b0047	b1587	b3385	b0037	b1991	b1089	b1096	b0981	b0493	b1864	b1991	b1884	b0335	b1982	b1587	b0225
842	b2710	b3856	b2203	b2023	b3213	b0228	b2023	b2011	b4242	b3617	b3617	b1563	b0292	b1874	b0349	b0196	b0675	b1078	b0063	b0196	b1335	b0104	b2023	b4243	b3770	b0337	b1078	b1051	b2023	b2710	b1563	b1736	b0196	b2361
843	b3845	b1507	b3857	b0352	b0183	b1895	b0352	b1846	b2990	b3737	b3737	b0905	b1197	b2538	b1920	b3053	b3429	b1081	b2268	b3053	b2268	b3405	b0352	b0794	b1790	b1236	b1081	b0481	b0352	b0096	b0905	b1204	b3053	b4141
844	b1275	b4015	b1879	b0523	b1176	b3128	b0523	b3469	b1926	b0477	b0477	b2919	b2218	b2984	b2552	b2097	b4069	b0383	b2887	b2097	b2021	b2048	b0523	b0037	b2417	b2040	b0383	b1071	b0523	b3924	b2919	b3553	b2097	b3060
845	b3703	b1853	b3926	b3469	b3056	b2674	b3469	b1991	b0888	b3469	b3469	b4117	b4082	b2539	b3429	b1175	b2520	b3697	b3234	b1175	b2093	b3439	b3469	b1452	b1288	b2947	b3697	b2768	b3469	b4063	b4117	b3888	b1175	b0271
846	b0735	b1807	b1889	b0890	b3092	b3875	b0890	b0477	b1128	b3842	b3842	b0430	b1566	b0612	b0417	b0071	b3469	b1392	b3927	b0071	b0333	b2697	b0890	b0323	b2421	b3524	b1392	b0292	b0890	b1133	b0430	b1400	b0071	b3200
847	b1363	b4249	b0471	b3737	b0389	b0969	b3737	b0537	b3946	b3965	b3965	b0838	b2061	b0770	b0945	b0077	b1128	b3026	b2812	b0077	b0307	b3066	b3737	b0260	b0604	b3925	b3026	b4003	b3737	b0644	b0838	b0183	b0077	b3816
848	b3216	b2277	b2046	b1960	b0323	b2059	b1960	b1141	b3789	b3210	b3210	b2132	b0523	b0818	b2073	b2418	b0504	b3486	b0959	b2418	b3967	b1653	b1960	b1732	b1095	b1919	b3486	b1081	b1960	b0647	b2132	b0286	b2418	b4047
849	b4480	b2278	b0620	b0477	b3849	b3779	b0477	b0890	b4039	b0537	b0537	b3651	b2622	b3063	b3158	b0417	b3425	b1095	b0126	b0417	b2487	b3725	b0477	b1131	b1865	b2433	b1095	b4112	b0477	b4078	b3651	b1176	b0417	b1015
850	b2294	b3536	b2532	b0729	b1732	b2259	b0729	b2066	b0127	b1916	b1916	b4234	b1781	b3487	b4040	b1378	b1881	b0469	b1093	b1378	b0221	b2341	b0729	b3261	b1892	b2462	b0469	b2521	b0729	b0124	b4234	b0960	b1378	b1744
851	b2384	b3641	b2113	b2615	b1941	b2033	b2615	b1881	b3068	b1699	b1699	b3717	b0644	b1987	b2818	b2502	b3003	b1976	b0662	b2502	b3965	b2594	b2615	b0321	b2615	b3765	b1976	b2281	b2615	b2268	b3717	b0071	b2502	b2309
852	b0010	b0758	b2837	b2806	b0004	b2305	b2806	b3965	b2600	b0890	b0890	b4382	b0647	b2643	b1117	b0234	b2175	b1285	b3011	b0234	b2959	b4187	b2806	b1261	b1226	b3071	b1137	b2785	b2806	b3922	b4382	b0356	b0234	b0817
853	b2163	b1814	b3769	b1141	b1773	b2040	b1141	b3842	b3809	b0729	b0729	b1013	b4078	b4398	b0490	b3210	b2806	b1137	b3956	b3210	b3006	b2730	b1141	b3700	b0027	b1431	b1285	b2213	b1141	b3011	b1013	b0158	b3210	b3624
854	b2111	b3915	b3408	b1731	b1588	b0713	b1731	b0729	b0695	b2520	b2520	b0078	b1334	b2196	b0504	b0004	b1511	b1861	b3464	b0004	b0604	b4258	b1731	b0188	b4035	b4335	b1861	b3213	b1731	b4153	b0078	b2539	b0004	b0515
855	b1470	b1461	b0496	b0993	b1808	b2166	b0993	b3940	b3887	b1566	b1566	b1698	b1410	b0887	b1640	b0759	b1566	b1698	b2315	b0759	b3922	b4388	b0993	b0073	b1081	b0738	b1698	b1176	b0993	b2042	b1698	b3018	b0759	b3336
856	b3929	b2251	b1542	b4139	b2729	b2210	b4139	b1566	b0812	b2806	b2806	b4211	b0352	b2506	b1300	b4061	b3616	b0352	b4167	b4061	b0890	b3559	b4139	b2518	b2672	b2074	b0352	b1133	b4139	b2676	b4211	b3003	b4061	b1604
857	b1949	b1280	b2892	b3465	b2783	b2351	b3465	b2710	b1925	b2710	b2710	b1653	b3559	b1671	b1917	b4214	b0636	b0077	b2990	b4214	b0054	b3825	b3465	b4260	b1334	b3376	b0077	b3838	b3465	b0008	b1653	b1010	b4214	b4105
858	b4151	b1384	b3600	b1566	b0394	b1360	b1566	b2520	b1946	b0413	b0413	b2050	b0890	b3689	b0686	b1846	b1141	b2241	b2351	b1846	b2461	b2829	b1566	b3640	b2281	b3515	b2241	b3839	b1566	b2259	b2050	b3838	b1846	b2125
859	b2819	b0574	b3075	b3425	b2318	b1106	b3425	b1334	b1071	b1141	b1141	b1209	b1881	b3325	b1235	b1248	b0352	b4211	b3697	b1248	b3469	b1876	b3425	b0388	b0089	b0213	b0825	b2233	b3425	b1941	b1209	b3839	b1248	b2958
860	b2194	b3603	b3544	b1334	b1131	b1930	b1334	b2622	b1945	b1334	b1334	b2913	b3469	b4089	b3072	b2433	b2343	b0825	b3741	b2433	b1133	b0009	b1334	b3888	b1942	b2564	b4211	b3540	b1334	b1048	b2913	b1865	b2433	b1750
861	b2196	b1271	b3591	b2520	b2523	b1035	b2520	b0413	b0729	b2615	b2615	b4388	b1141	b1305	b0721	b2980	b1013	b1794	b0221	b2980	b1917	b2728	b2520	b0774	b3155	b3379	b1794	b2525	b2520	b2804	b4388	b1114	b2980	b2788
862	b0924	b4328	b2524	b1699	b3195	b3477	b1699	b2615	b2005	b3425	b3425	b0025	b3700	b4182	b1360	b3235	b0523	b1071	b0048	b3235	b0959	b4177	b1699	b1736	b0676	b3869	b1071	b0798	b1699	b0890	b0025	b0652	b3235	b3571
863	b3932	b2879	b4553	b0675	b3888	b3751	b0675	b2806	b0970	b1881	b1881	b1467	b0333	b2222	b0765	b1843	b3017	b2615	b3605	b1843	b3011	b1880	b0675	b3470	b3875	b0772	b2615	b1684	b0675	b3559	b1467	b1851	b1843	b1547
864	b0363	b1073	b1250	b0537	b0794	b1048	b0537	b0588	b0008	b0588	b0588	b2728	b1071	b3566	b0781	b3924	b3887	b3991	b1858	b3924	b2916	b2140	b0537	b3849	b2622	b3804	b3991	b1780	b0537	b3469	b2728	b3770	b3924	b1492
865	b3648	b1104	b2528	b0636	b0321	b0469	b0636	b4117	b2955	b2066	b2066	b0849	b0729	b2717	b3432	b3469	b1991	b3927	b1741	b3469	b2146	b2185	b0636	b2243	b1915	b2067	b3927	b4162	b0636	b4396	b0849	b2523	b3469	b1524
866	b0426	b0378	b0334	b1881	b2021	b1141	b1881	b2676	b3829	b4117	b4117	b0449	b2873	b0606	b3425	b2912	b2416	b3738	b1100	b2912	b0662	b2538	b1881	b4245	b2266	b4267	b3738	b3026	b1881	b1587	b0449	b1141	b2912	b0801
867	b1126	b0648	b1679	b2502	b1312	b1164	b2502	b1699	b0841	b3940	b3940	b0566	b3922	b2687	b2042	b3416	b0482	b1566	b4131	b3416	b3428	b3169	b2502	b0093	b2132	b1257	b2392	b3105	b2502	b1018	b0566	b3065	b3416	b4252
868	b1441	b2047	b2468	b0134	b1983	b1741	b0134	b1916	b1278	b0721	b0721	b3215	b0027	b3359	b2039	b2821	b0959	b2392	b0776	b2821	b1566	b1275	b0134	b3239	b0627	b2197	b1566	b3470	b0134	b2320	b3215	b1220	b2821	b1347
869	b1161	b2288	b2741	b0335	b3829	b0390	b0335	b3425	b2174	b1724	b1724	b0711	b2268	b0480	b2306	b1334	b3412	b1942	b1682	b1334	b1286	b1584	b0335	b3003	b3922	b2571	b1942	b2343	b0335	b3287	b0711	b3640	b1334	b2685
870	b2944	b1258	b2156	b0721	b0037	b1629	b0721	b3922	b3962	b2622	b2622	b0825	b1475	b0449	b3906	b2057	b0644	b2913	b3432	b2057	b0196	b3453	b0721	b4378	b1776	b3362	b2913	b1073	b0721	b0757	b0825	b0794	b2057	b1349
871	b0984	b3446	b3958	b2066	b1081	b2467	b2066	b1724	b2316	b2676	b2676	b3287	b3053	b0566	b1188	b1475	b0647	b3287	b3507	b1475	b4069	b1709	b2066	b0123	b1861	b2933	b3287	b0708	b2066	b1475	b3287	b1098	b1475	b2395
872	b2840	b2382	b1214	b4117	b2050	b1919	b4117	b1731	b1479	b0636	b0636	b0063	b0757	b1323	b1194	b1923	b4078	b1957	b2907	b1923	b0352	b3360	b4117	b1376	b0732	b3384	b1957	b0564	b4117	b0923	b0063	b2379	b1923	b2719
873	b1221	b0402	b2672	b1724	b3751	b4361	b1724	b0636	b0071	b0675	b0675	b3927	b0096	b4280	b1216	b3875	b1770	b2937	b4201	b3875	b2299	b3736	b1724	b3390	b4234	b3813	b4131	b2461	b1724	b0352	b3927	b1235	b3875	b3207
874	b3271	b3441	b2909	b3807	b0133	b3993	b3807	b0675	b2529	b3922	b3922	b3700	b2920	b3087	b1232	b2029	b1699	b4131	b1731	b2029	b3440	b3749	b3807	b2359	b2878	b3321	b2937	b1363	b3807	b0678	b3700	b2566	b2029	b0735
875	b3367	b0175	b1359	b3922	b2669	b2428	b3922	b2920	b1923	b1960	b1960	b0352	b2937	b0588	b3017	b1761	b3416	b1133	b1088	b1761	b1781	b4391	b3922	b2021	b4382	b3352	b1133	b1374	b3922	b2370	b0352	b1291	b1761	b3241
876	b3363	b1597	b1358	b3635	b4260	b0078	b3635	b0134	b2894	b3465	b3465	b3942	b1095	b4235	b3753	b2903	b0472	b2528	b0086	b2903	b0644	b1089	b3635	b4058	b2241	b0771	b2528	b2299	b3635	b2669	b3942	b2218	b2903	b1460
877	b0383	b0254	b3891	b1297	b1860	b3609	b1297	b0721	b1892	b1731	b1731	b2200	b1164	b0875	b1659	b0678	b2920	b2219	b4005	b0678	b0647	b3731	b1297	b0398	b2287	b2091	b2219	b4293	b1297	b3053	b2200	b0606	b0678	b2044
878	b0816	b3411	b1475	b1164	b2094	b4384	b1164	b4139	b2910	b4139	b4139	b0467	b4011	b0086	b2378	b0928	b0993	b2373	b3480	b0928	b4078	b1773	b1164	b1109	b3152	b2903	b2373	b1724	b1164	b2200	b0467	b1260	b0928	b0251
879	b1021	b4074	b1019	b0588	b3018	b0803	b0588	b1960	b1446	b0819	b0819	b3697	b1931	b1397	b3616	b0089	b1164	b3644	b2093	b0089	b1334	b4069	b0588	b0855	b0794	b2518	b3644	b1135	b0588	b0729	b3697	b2810	b0089	b0764
880	b3336	b0062	b4079	b0644	b2518	b3495	b0644	b2320	b1682	b0134	b0134	b3991	b0004	b2224	b1766	b0907	b2023	b3081	b0631	b0907	b3700	b4383	b0644	b2729	b1698	b0318	b3081	b2175	b0644	b3440	b3991	b3665	b0907	b1517
881	b4220	b0722	b1776	b0647	b0774	b2794	b0647	b3465	b2519	b3635	b3635	b4034	b4049	b0426	b2781	b3925	b2066	b0078	b2844	b3925	b2937	b3056	b0647	b1808	b2769	b2913	b0711	b2806	b0647	b1334	b4034	b0252	b3925	b2167
882	b3990	b2574	b0040	b4078	b2727	b2132	b4078	b1297	b0093	b2873	b2873	b4153	b0480	b2296	b3990	b1350	b3753	b0711	b3848	b1350	b1095	b4034	b4078	b0356	b2284	b0420	b0078	b2720	b4078	b3188	b4153	b0167	b2315	b3437
883	b3282	b0389	b0291	b2233	b2661	b0376	b2233	b0819	b1235	b0644	b0644	b1680	b2710	b1123	b2038	b2315	b3401	b0975	b0369	b2315	b1071	b2020	b2233	b0183	b0947	b2234	b0975	b2488	b2233	b2559	b1680	b2675	b1350	b1927
884	b0173	b0291	b0709	b2622	b1209	b1328	b2622	b0644	b2323	b0647	b0647	b2912	b0413	b3708	b2834	b2369	b0537	b2343	b3917	b2369	b0564	b3866	b2622	b3609	b0600	b3863	b2343	b2556	b2622	b0632	b2912	b0461	b2369	b2313
885	b3706	b0709	b2494	b0819	b1175	b4277	b0819	b0647	b1114	b4078	b4078	b2829	b2086	b2210	b2593	b1415	b1827	b3929	b1078	b1415	b3559	b3929	b0819	b1081	b4388	b1702	b3929	b3404	b0819	b1770	b2829	b4243	b1415	b1739
886	b1973	b2054	b2707	b1511	b3640	b1288	b1511	b4078	b0423	b2568	b2568	b4131	b3929	b0687	b2346	b2287	b3132	b4019	b1957	b2287	b0945	b2379	b1511	b2053	b3526	b4168	b4019	b3911	b1511	b2873	b4131	b3991	b2287	b1390
887	b4108	b1937	b2537	b2103	b2584	b0424	b2103	b3635	b1467	b1297	b1297	b1731	b0272	b1267	b3789	b0493	b1920	b2053	b1872	b0493	b0729	b1754	b2103	b2661	b4139	b2215	b4388	b0994	b2103	b0891	b1731	b3332	b0493	b1743
888	b0518	b2642	b1270	b4069	b1300	b3670	b4069	b2873	b2801	b2920	b2920	b2000	b2559	b1070	b3812	b2732	b2622	b4388	b0383	b2732	b2061	b0158	b4069	b2783	b3965	b2026	b2053	b0039	b4069	b2343	b2000	b2826	b2732	b4310
889	b0859	b0464	b1281	b3753	b2887	b1238	b3753	b4069	b4301	b2320	b2320	b0469	b0923	b1463	b3262	b0546	b2320	b0025	b1350	b0546	b2418	b1112	b3753	b1137	b2032	b3417	b0025	b1695	b3753	b4380	b0469	b3328	b0546	b0461
890	b1424	b3724	b3058	b2320	b3524	b1991	b2320	b1827	b4377	b1704	b1704	b1130	b0472	b1119	b3271	b1941	b0721	b2515	b1946	b1941	b4006	b2277	b2320	b1176	b0477	b2741	b2515	b1083	b2320	b0382	b1130	b3329	b1941	b0572
891	b3686	b4251	b3177	b2568	b1066	b0472	b2568	b0123	b1295	b0123	b0123	b1392	b3412	b0627	b4013	b0403	b0754	b4112	b1764	b0403	b2519	b2278	b2568	b1141	b2869	b3295	b4112	b0128	b2568	b2362	b1392	b3330	b0403	b2899
892	b1387	b1594	b4340	b1704	b1109	b2976	b1704	b1511	b4174	b2103	b2103	b0784	b1324	b2079	b4314	b0644	b0199	b1467	b1886	b0644	b3929	b3588	b1704	b1175	b3187	b3639	b1467	b2279	b1704	b2304	b0784	b1841	b0644	b3233
893	b1162	b2226	b0511	b2920	b4372	b0272	b2920	b1704	b2290	b1511	b1511	b0891	b1587	b1555	b1900	b0647	b1190	b0449	b2417	b0647	b0493	b1134	b2920	b3092	b3929	b2569	b0449	b3332	b2920	b3132	b0891	b2416	b0647	b3544
894	b2071	b3496	b2303	b2873	b3433	b0475	b2873	b0335	b2565	b2752	b2752	b1290	b2023	b3764	b3510	b4078	b2103	b1288	b0481	b4078	b3074	b3344	b2873	b3344	b3215	b2697	b1288	b2871	b2873	b2593	b1290	b0783	b4078	b1617
895	b2871	b2493	b3718	b2676	b1375	b0592	b2676	b2908	b2530	b1190	b1190	b1957	b2399	b2100	b3731	b0025	b0183	b1915	b0604	b0025	b0425	b1175	b2676	b2525	b4395	b3166	b1915	b3526	b2676	b1267	b1957	b3564	b0025	b1874
896	b4391	b3333	b2726	b1770	b2980	b3559	b1770	b2568	b0082	b4069	b4069	b3008	b2687	b3475	b1623	b2672	b3922	b2728	b1095	b2672	b0242	b0321	b1770	b0928	b1613	b3729	b2728	b3453	b1770	b1197	b3008	b4269	b4069	b2538
897	b3051	b1968	b3361	b0754	b4168	b1525	b0754	b2103	b3933	b0754	b0754	b1976	b2066	b0471	b0103	b4069	b1724	b3741	b1865	b4069	b0369	b1684	b0754	b1773	b0312	b2892	b3741	b0970	b0754	b0480	b1976	b2063	b2672	b2984
898	b1413	b3626	b0764	b3940	b1693	b0914	b3940	b1190	b3300	b1164	b1164	b0383	b0482	b1266	b0211	b3082	b2742	b0405	b1883	b3082	b2216	b4147	b3940	b3018	b3350	b1494	b0405	b2487	b3940	b2951	b0383	b2781	b3082	b2539
899	b0242	b1540	b1716	b0123	b3470	b4178	b0123	b2752	b2829	b0335	b0335	b1114	b3017	b2895	b1200	b1809	b2781	b0197	b0027	b1809	b3117	b0354	b0123	b3772	b3234	b3527	b3155	b1539	b0123	b1817	b1114	b2668	b2458	b3487
900	b3734	b2405	b0677	b1827	b0093	b4090	b1827	b1164	b2765	b2667	b2667	b0729	b2036	b2325	b2265	b2458	b1334	b3155	b4035	b2458	b1018	b0918	b1827	b1290	b2812	b4000	b3008	b2599	b1827	b4218	b0729	b3926	b1809	b1987
901	b1431	b1273	b2186	b2343	b0398	b0096	b2343	b3924	b1095	b3753	b3753	b1288	b2565	b4099	b2907	b0905	b2461	b3008	b1081	b0905	b0027	b1633	b2343	b3082	b0959	b3229	b0197	b3412	b2343	b1915	b1288	b4258	b0905	b2643
902	b3649	b1434	b1743	b1190	b3082	b0426	b1190	b0754	b1004	b2233	b2233	b1071	b1048	b3451	b2066	b2552	b0477	b3942	b2672	b2552	b1387	b1637	b1190	b2675	b0592	b0662	b3942	b0047	b1190	b1881	b1071	b4395	b2552	b4398
903	b4365	b3510	b3052	b2752	b2433	b3149	b2752	b1770	b1759	b0043	b0043	b1892	b1770	b3440	b0935	b0096	b3993	b1209	b4112	b0096	b4025	b2511	b2752	b0187	b1093	b3416	b1209	b3350	b2752	b2759	b1892	b0462	b0096	b2196
904	b2697	b1320	b2878	b3210	b2149	b2687	b3210	b2667	b3891	b1827	b1827	b2615	b4299	b3234	b0307	b1960	b4380	b2912	b1334	b1960	b4396	b2662	b3210	b3850	b0662	b0166	b2912	b3396	b3210	b2937	b2615	b0887	b1960	b0887
905	b3411	b0507	b1320	b2667	b3772	b1537	b2667	b0183	b4035	b1770	b1770	b4112	b0493	b0632	b2906	b3809	b0123	b2976	b1829	b3809	b2873	b1682	b2667	b0537	b3011	b0872	b2976	b2812	b2667	b0523	b4112	b2700	b3809	b1671
906	b4109	b2512	b2525	b2781	b0928	b2801	b2781	b2233	b1272	b3924	b3924	b1757	b3656	b2913	b2164	b1714	b0027	b0063	b2213	b1714	b4082	b1316	b2781	b0783	b2700	b1803	b0063	b3700	b2781	b4378	b1757	b3498	b1714	b3689
907	b1983	b4065	b3848	b3401	b1335	b0588	b3401	b0043	b0333	b2908	b2908	b3385	b4063	b1131	b4381	b1872	b0819	b0382	b3213	b1872	b3621	b0481	b3401	b0063	b4167	b1886	b0382	b3942	b3401	b0004	b3385	b0928	b1872	b3325
908	b1914	b3058	b0578	b1920	b2851	b2615	b1920	b2343	b3407	b2781	b2781	b0089	b3454	b4211	b4201	b0118	b1851	b0444	b1176	b0118	b2710	b0497	b1920	b0399	b2351	b2627	b0444	b2916	b1920	b2615	b0089	b4058	b0118	b4089
909	b0895	b2647	b0233	b3887	b0981	b1174	b3887	b3753	b3470	b3401	b3401	b2515	b4396	b0173	b1983	b0729	b3973	b1563	b2515	b0729	b1817	b3704	b3887	b1375	b4034	b1224	b1511	b0997	b3887	b3905	b2515	b0871	b0729	b2222
910	b3430	b2499	b0797	b2461	b0528	b3008	b2461	b2268	b1629	b2343	b2343	b1133	b0167	b0313	b2742	b1957	b3635	b1511	b1133	b1957	b0413	b0448	b2461	b1693	b0077	b0002	b0089	b0644	b2461	b0662	b1133	b0888	b2066	b3566
911	b1493	b3078	b3143	b0043	b0228	b0879	b0043	b3401	b3416	b1703	b1703	b1942	b3428	b0352	b1410	b2066	b0588	b0089	b1942	b2066	b3053	b3973	b0043	b2920	b1858	b2784	b1563	b0647	b0043	b2427	b1942	b1633	b1957	b2305
912	b1211	b3509	b2664	b1703	b2194	b3615	b1703	b2781	b2763	b2461	b2461	b2392	b2259	b2507	b1731	b2330	b2873	b1940	b2392	b2330	b1931	b0389	b1703	b3433	b1741	b0200	b1940	b4078	b1703	b2023	b2392	b3250	b2330	b0999
913	b0713	b2822	b4506	b0183	b2243	b3922	b0183	b3973	b2343	b2005	b2005	b3282	b2908	b1074	b1770	b1917	b2818	b1114	b1851	b1917	b1770	b2251	b0183	b2752	b4153	b2471	b1114	b0175	b0183	b3428	b3282	b0697	b1917	b0590
914	b2315	b0955	b1787	b3812	b2675	b1830	b3812	b1703	b2029	b0183	b0183	b4019	b2593	b1778	b1400	b2305	b4094	b0566	b0578	b2305	b2615	b0175	b3812	b4372	b0121	b2434	b0566	b0029	b3812	b2059	b4019	b0889	b2305	b4288
915	b3176	b1246	b1325	b3973	b0200	b2887	b3973	b2461	b4112	b3812	b3812	b1915	b3634	b0677	b2790	b3006	b2502	b1790	b0177	b3006	b0480	b2260	b3973	b0659	b1680	b1804	b1790	b0054	b3973	b3700	b1915	b2017	b3006	b4289
916	b3083	b0387	b1812	b1685	b3344	b0981	b1685	b0199	b2359	b3973	b3973	b0758	b0504	b1334	b3416	b2154	b4218	b0109	b1915	b2154	b4214	b3621	b1685	b2284	b2237	b3066	b0109	b0121	b1685	b0146	b0758	b0386	b2922	b2544
917	b4348	b3073	b1461	b2268	b3671	b2948	b2268	b2416	b0096	b2268	b2268	b2528	b4069	b0242	b0208	b2922	b1093	b1757	b2495	b2922	b1225	b0286	b2268	b0732	b0776	b0090	b1757	b1680	b2268	b0945	b2528	b0512	b2154	b1895
918	b0081	b0267	b0800	b3924	b1141	b0419	b3924	b2742	b1164	b2039	b2039	b2203	b2615	b2379	b1127	b0771	b1703	b2296	b3620	b0771	b3779	b4014	b3924	b2149	b3432	b0781	b2296	b1781	b3924	b1792	b2203	b4175	b0771	b2453
919	b4259	b1308	b2521	b2039	b4058	b1018	b2039	b2005	b3751	b1920	b1920	b0041	b3635	b0807	b0912	b4378	b0449	b1685	b2266	b4378	b0588	b0125	b2039	b4168	b4314	b0773	b1685	b1117	b2039	b0109	b0041	b2643	b4378	b3589
920	b3721	b2545	b2795	b3993	b4395	b3592	b3993	b0243	b2255	b2742	b2742	b1812	b3617	b3132	b0684	b0405	b1194	b1334	b2528	b0405	b3017	b3253	b3993	b0888	b2907	b0924	b1334	b3425	b3993	b3789	b1812	b1427	b1004	b1020
921	b1323	b1090	b4112	b2818	b4293	b0504	b2818	b2370	b2553	b1216	b1216	b3026	b3440	b2042	b0460	b1004	b2676	b3215	b2132	b1004	b4035	b3350	b2818	b3895	b4201	b3986	b0632	b1054	b2818	b3656	b3026	b3470	b0405	b4520
922	b1163	b0842	b0782	b2416	b3609	b1915	b2416	b2039	b0931	b2750	b2750	b1861	b0477	b1316	b2000	b0859	b1704	b0632	b0041	b0859	b0923	b2474	b2416	b1851	b1731	b0497	b3215	b0935	b2416	b4069	b1861	b1495	b3940	b1465
923	b1872	b2595	b1971	b1194	b3998	b1272	b1194	b3812	b1897	b2458	b2458	b2343	b3003	b4019	b1088	b3105	b3812	b0784	b1697	b3105	b4049	b1839	b1194	b3195	b0875	b2573	b0784	b1410	b1194	b2786	b2343	b3846	b0859	b2424
924	b3167	b1487	b4119	b2742	b0356	b2937	b2742	b2750	b3741	b1883	b1883	b2976	b2233	b2427	b2949	b3940	b0243	b4153	b2770	b3940	b0096	b3923	b2742	b2433	b3081	b1637	b4153	b1127	b2742	b3071	b2976	b0739	b3105	b0657
925	b3928	b1022	b0742	b1915	b1376	b2564	b1915	b1920	b4277	b2416	b2416	b2241	b3006	b3503	b1625	b2354	b4117	b0872	b2662	b2354	b1587	b1855	b1915	b0071	b1664	b3056	b0872	b1197	b1915	b3465	b2241	b2961	b2354	b2110
926	b2533	b2451	b1637	b2005	b3005	b2946	b2005	b1883	b3925	b0199	b0199	b3738	b4235	b1652	b1953	b4139	b1216	b1803	b3922	b4139	b1164	b3065	b2005	b1931	b1225	b2926	b1803	b4005	b2005	b1035	b3738	b2980	b4139	b4318
927	b3312	b0354	b1757	b2908	b0888	b1614	b2908	b2458	b2745	b2818	b2818	b0740	b1511	b4152	b2917	b0197	b2568	b2050	b1812	b0197	b4219	b3526	b2908	b0262	b1703	b0440	b0492	b1703	b2908	b2435	b0740	b2661	b0197	b4320
928	b3961	b0128	b0785	b2458	b1851	b2502	b2458	b0449	b2241	b2379	b2379	b1792	b2059	b1861	b2988	b2166	b4145	b0492	b4399	b2166	b2687	b2521	b2458	b2980	b0199	b3357	b2050	b2180	b2458	b0472	b1792	b0684	b0383	b1059
929	b1035	b0446	b2668	b1216	b4170	b1583	b1216	b3006	b2748	b0449	b0449	b1566	b1863	b0088	b1345	b0383	b1563	b3464	b2827	b0383	b2565	b3556	b1216	b3671	b0631	b0529	b3464	b0199	b1216	b3635	b1566	b3005	b2166	b1930
930	b4167	b0844	b3856	b0199	b1850	b0674	b0199	b1915	b1216	b1194	b1194	b2373	b2568	b3905	b3003	b2675	b3006	b0658	b0803	b2675	b3412	b2371	b0199	b0871	b4506	b2734	b4005	b1475	b0199	b2895	b2373	b0733	b2675	b0808
931	b1761	b3826	b2727	b0449	b0063	b2306	b0449	b2379	b0472	b1915	b1915	b3670	b0588	b3995	b1897	b2827	b2268	b4005	b1861	b2827	b2343	b2125	b0449	b1860	b3894	b0882	b1770	b3848	b0449	b1960	b3670	b4399	b2827	b4032
932	b2068	b4394	b3306	b1883	b1931	b1905	b1883	b1216	b1465	b1360	b1360	b2769	b2762	b3973	b0812	b3917	b2752	b1770	b2343	b3917	b4011	b0947	b1883	b2887	b4079	b0025	b0658	b0891	b1883	b1781	b2769	b3247	b3917	b0228
933	b2341	b3211	b3690	b4218	b0071	b0196	b4218	b0333	b0118	b3999	b3999	b0975	b0819	b0869	b1297	b0356	b1915	b0604	b0732	b0356	b0134	b2234	b4218	b4149	b0197	b2728	b0604	b1350	b4218	b0564	b0975	b3925	b0356	b0234
934	b0469	b0599	b2745	b0521	b3700	b3011	b0521	b0133	b0376	b2472	b2472	b0658	b4048	b0947	b1197	b0471	b3008	b0027	b2976	b0471	b0133	b3942	b0521	b1300	b0635	b4034	b0027	b1114	b0521	b1563	b0658	b2221	b0471	b1126
935	b0494	b1542	b2766	b3132	b2752	b0307	b3132	b2818	b3453	b3993	b3993	b1794	b2343	b1701	b3102	b4006	b3807	b1290	b2461	b4006	b0472	b0453	b3132	b2094	b0149	b4153	b1290	b1764	b3132	b1387	b1794	b0981	b4006	b1441
936	b0495	b2075	b2698	b1360	b2525	b1167	b1360	b3887	b1790	b0243	b0243	b2219	b4139	b3962	b0505	b2359	b0086	b1781	b1363	b2359	b1511	b0907	b1360	b1312	b3848	b1130	b1781	b2417	b1360	b1095	b2219	b3751	b2359	b4354
937	b3883	b0039	b1304	b0133	b1848	b2048	b0133	b3999	b0390	b0521	b0521	b2333	b1991	b3056	b1316	b3671	b0272	b3700	b4118	b3671	b2416	b4472	b0133	b3559	b0405	b0891	b3700	b0413	b0133	b4178	b2333	b0043	b3671	b2732
938	b1062	b0824	b1305	b3416	b3559	b3153	b3416	b1194	b2276	b0333	b0333	b2335	b0356	b0881	b0875	b1770	b3940	b4034	b4382	b1770	b0272	b3091	b3416	b0708	b0381	b0729	b2769	b1288	b3416	b0430	b2335	b1390	b1770	b0006
939	b0529	b3114	b2562	b2750	b2053	b2155	b2750	b0086	b2280	b3006	b3006	b4024	b2011	b0423	b2137	b3520	b2039	b2769	b1174	b3520	b1915	b0251	b2750	b2215	b3917	b1071	b4034	b0827	b2750	b2066	b4024	b3671	b3520	b1212
940	b3399	b3484	b0292	b3006	b2215	b2993	b3006	b1851	b1770	b3887	b3887	b2838	b3906	b1882	b2415	b3034	b2908	b2281	b1724	b3034	b0477	b3721	b3006	b2373	b1078	b2528	b2281	b1635	b3006	b2036	b2838	b2180	b3034	b1683
941	b4374	b2711	b3354	b0243	b0680	b1183	b0243	b2472	b4162	b0133	b0133	b1685	b4380	b2557	b3833	b0900	b2458	b4085	b3239	b0900	b2559	b0406	b0243	b4399	b4029	b2343	b4085	b4241	b0243	b0493	b1685	b2293	b0900	b4277
942	b1503	b3208	b4071	b2472	b0708	b4139	b2472	b1360	b0414	b4218	b4218	b2721	b1915	b0688	b2507	b0711	b3210	b0676	b1566	b0711	b0335	b2206	b2472	b3148	b1350	b0726	b0676	b4380	b2472	b1685	b2721	b0522	b0711	b1167
943	b4160	b1784	b0122	b2379	b0783	b3894	b2379	b4218	b3651	b0475	b0475	b4085	b3188	b1523	b0333	b2169	b0043	b4024	b1698	b2169	b0482	b2528	b2379	b3998	b1946	b3294	b4024	b0785	b2379	b1071	b4085	b0200	b2169	b4194
944	b1589	b0750	b1306	b0027	b2185	b4039	b0027	b3993	b3842	b2059	b2059	b4395	b0564	b2553	b4006	b0086	b0133	b0578	b2769	b0086	b3634	b0639	b0027	b2584	b1886	b1215	b0578	b1334	b0027	b2206	b4395	b2023	b0086	b0570
945	b4268	b3196	b2416	b1851	b4399	b4117	b1851	b0564	b1288	b3008	b3008	b0382	b3287	b2343	b1650	b1916	b0521	b1812	b0975	b1916	b3905	b2309	b1851	b1881	b0413	b2614	b1812	b3825	b1851	b2011	b0382	b4118	b1916	b0390
946	b1097	b0240	b1617	b1093	b0172	b1297	b1093	b3008	b0687	b0320	b0320	b0492	b3621	b3741	b0085	b3807	b2667	b2721	b1285	b3807	b3041	b0809	b1093	b0522	b0827	b2342	b2721	b1879	b1093	b1159	b0492	b0228	b3807	b1201
947	b4252	b2438	b1883	b0086	b3991	b0109	b0086	b0475	b0113	b4040	b4040	b2905	b3789	b2411	b0094	b2949	b4040	b3670	b0400	b2949	b3287	b0763	b0086	b0003	b0481	b3509	b4079	b1129	b0086	b2137	b2905	b2527	b1881	b2292
948	b2305	b1564	b0827	b3999	b3895	b2568	b3999	b0521	b1983	b0086	b0086	b0047	b0146	b1827	b2925	b1881	b1883	b4079	b1912	b1881	b1324	b0493	b3999	b1850	b1883	b3945	b3670	b3634	b3999	b0425	b0047	b1876	b2949	b0531
949	b3495	b1072	b0828	b3008	b4118	b0900	b3008	b2059	b1710	b1851	b1851	b0260	b3616	b1712	b3137	b3522	b2990	b2907	b1399	b3522	b3731	b0174	b3008	b4395	b4112	b1478	b2907	b0082	b3008	b4235	b0260	b0133	b3522	b0101
950	b1991	b3622	b1222	b0475	b1137	b3882	b0475	b0320	b0474	b2959	b2959	b1511	b1846	b0826	b2114	b4269	b4293	b3416	b0947	b4269	b0086	b4372	b0475	b3749	b0785	b1286	b3416	b0905	b0475	b2993	b1511	b1126	b4269	b1636
951	b1587	b0011	b2920	b4380	b0732	b4267	b4380	b3651	b2951	b0564	b0564	b0662	b2951	b0729	b0086	b3356	b2206	b0173	b2290	b3356	b2287	b3418	b4380	b0200	b0829	b2329	b0173	b1942	b4380	b1916	b0662	b1441	b3356	b3911
952	b0641	b4114	b0864	b4040	b2798	b2211	b4040	b2959	b0891	b0027	b0027	b0632	b2759	b0200	b0397	b0794	b1360	b1731	b4388	b0794	b2036	b2665	b4040	b3524	b2416	b0675	b1731	b2710	b4040	b3416	b0632	b1507	b0794	b3477
953	b1447	b3879	b0408	b2959	b3500	b3492	b2959	b4040	b2794	b3651	b3651	b1279	b4378	b3453	b4317	b3482	b0713	b0047	b3526	b3482	b1851	b2924	b2959	b0156	b2213	b1054	b0047	b0636	b2959	b1324	b1279	b3515	b3213	b0876
954	b2394	b3147	b0416	b0320	b0522	b0482	b0320	b0027	b0311	b1484	b1484	b3464	b1817	b0970	b2298	b3213	b2472	b1865	b2687	b3213	b2399	b1003	b0320	b1246	b0082	b1074	b1865	b3259	b0320	b1846	b3464	b0485	b3482	b1296
955	b3690	b0239	b1541	b4293	b0187	b2790	b4293	b1685	b1468	b1685	b1685	b0644	b0243	b2599	b0139	b0221	b3651	b3152	b2838	b0221	b3635	b3643	b4293	b2180	b1176	b3842	b3152	b3282	b4293	b2946	b0644	b1225	b0221	b2500
956	b4154	b2263	b0838	b3651	b3850	b3926	b3651	b1967	b0489	b2370	b2370	b0647	b4025	b3942	b1783	b2615	b0564	b0048	b0674	b2615	b1048	b1100	b3651	b1876	b2515	b2565	b0048	b4299	b3651	b1356	b0647	b3609	b2615	b3404
957	b1890	b3938	b0835	b2059	b3697	b2212	b2059	b1484	b3071	b3132	b3132	b4078	b3425	b2916	b0469	b4354	b0037	b1886	b2094	b4354	b4235	b0967	b2059	b4170	b1133	b0859	b1886	b2249	b2059	b2568	b4078	b2234	b4354	b3128
958	b3958	b4213	b1107	b0333	b0072	b4005	b0333	b3132	b2411	b0923	b0923	b1940	b3842	b0175	b4386	b0408	b2379	b0644	b2032	b0408	b3849	b3888	b0333	b1544	b2710	b2266	b0644	b4117	b0333	b0578	b1940	b4079	b0408	b4011
959	b0120	b3600	b3696	b0272	b3540	b2507	b0272	b2786	b1855	b3235	b3235	b3559	b3074	b0029	b0876	b2243	b2005	b0647	b3945	b2243	b3656	b0089	b0272	b4167	b2392	b2799	b0647	b0859	b0272	b2687	b3559	b3148	b2243	b2568
960	b0544	b1973	b0878	b0564	b1544	b0998	b0564	b3235	b4258	b2299	b2299	b1781	b3235	b0054	b4005	b0523	b3924	b4078	b1467	b0523	b2023	b3148	b0564	b1335	b0608	b4090	b4078	b0125	b0564	b3017	b1781	b0394	b0523	b0219
961	b0445	b0738	b2074	b4220	b2221	b4149	b4220	b0923	b0325	b4220	b4220	b2907	b3465	b0121	b0616	b1106	b1957	b0041	b2469	b1106	b4063	b0241	b4220	b2260	b3540	b0088	b0041	b1250	b4220	b4090	b2907	b2048	b1106	b0368
962	b1317	b1083	b2569	b1484	b2284	b3967	b1484	b0004	b0613	b4082	b4082	b0109	b4219	b1197	b1664	b2916	b3634	b0947	b0449	b2916	b3454	b1591	b1484	b0680	b4019	b2524	b0947	b1812	b1484	b3235	b0109	b3022	b2916	b2667
963	b2209	b3696	b2485	b4145	b0537	b2237	b4145	b3621	b0997	b1093	b1093	b1770	b4218	b4005	b1484	b0829	b1019	b0084	b1286	b0829	b2206	b3202	b4145	b0025	b2951	b3995	b0084	b4154	b4145	b1753	b1770	b2342	b0628	b1711
964	b0268	b0223	b1342	b4082	b1075	b4183	b4082	b2299	b4269	b3416	b3416	b3416	b2304	b0891	b1707	b0628	b4220	b2203	b1301	b0628	b4299	b1778	b4082	b1950	b2727	b2893	b2203	b4399	b4082	b0356	b3416	b2727	b0829	b4469
965	b2662	b3713	b4032	b3634	b0003	b1161	b3634	b3416	b2206	b4293	b4293	b2415	b0335	b1114	b2223	b4335	b2296	b3239	b3929	b4335	b4139	b0771	b3634	b4238	b0578	b0956	b3239	b2239	b3634	b2763	b2415	b2359	b4335	b1256
966	b2392	b2324	b2748	b1019	b1273	b2565	b1019	b1093	b1545	b3621	b3621	b4386	b3429	b1635	b2376	b3549	b2750	b2829	b3215	b3549	b0430	b1279	b1019	b0564	b1440	b4178	b2829	b2291	b1019	b1174	b4386	b4260	b3549	b0446
967	b2268	b1080	b1727	b1048	b0659	b2805	b1048	b4293	b1129	b0268	b0268	b4005	b0419	b4241	b3967	b4380	b3287	b1680	b0124	b4380	b2990	b1623	b1048	b3005	b2495	b2959	b1680	b2748	b1048	b3454	b4005	b0323	b4380	b0844
968	b2675	b0277	b3713	b0268	b0451	b2036	b0268	b4220	b4178	b4380	b4380	b0166	b1225	b3825	b0394	b0712	b2790	b3894	b0312	b0712	b3003	b3998	b0268	b0594	b0798	b0038	b3005	b2220	b0268	b0234	b0166	b3082	b0712	b3826
969	b1345	b1681	b0009	b2296	b2180	b3156	b2296	b4094	b4220	b1048	b1048	b0453	b1035	b3634	b0809	b2320	b0775	b3005	b1624	b2320	b1792	b4260	b2296	b0386	b2528	b0028	b3894	b4192	b2296	b3906	b0453	b3092	b2320	b1583
970	b0635	b1833	b3643	b0923	b2920	b4048	b0923	b3105	b2433	b3105	b3105	b3894	b2005	b3282	b0166	b0492	b0493	b4395	b2905	b0492	b2032	b3771	b0923	b3697	b0041	b3833	b4395	b2362	b0923	b4214	b3894	b1055	b0492	b3967
971	b0476	b0885	b0546	b2990	b0399	b3430	b2990	b4082	b0131	b0272	b0272	b4079	b0369	b4299	b0453	b1736	b2565	b1474	b3350	b1736	b0711	b0905	b2990	b2194	b1697	b2232	b1474	b2804	b2990	b1225	b4079	b4167	b4034	b0810
972	b0187	b4362	b0286	b1350	b1881	b2622	b1350	b4380	b4146	b1188	b1188	b0871	b3779	b1812	b2243	b1831	b4082	b1892	b3235	b1831	b2259	b4040	b1350	b0083	b2770	b2742	b1892	b0923	b1350	b3252	b0871	b3866	b3432	b3403
973	b2581	b1746	b2679	b0493	b0386	b0810	b0493	b0493	b4160	b1135	b1135	b0635	b1792	b2291	b2264	b3432	b1350	b0149	b0588	b3432	b0522	b2727	b0493	b1075	b2662	b2206	b0149	b2399	b0493	b0819	b0635	b0537	b1736	b1670
974	b0345	b0209	b2674	b1135	b0871	b3432	b1135	b1048	b0723	b2296	b2296	b0872	b2946	b2220	b0005	b4034	b0173	b2415	b0592	b4034	b2593	b3299	b1135	b0981	b1812	b3588	b2415	b2667	b1135	b1957	b0872	b3344	b1831	b1227
975	b0517	b3160	b0172	b1188	b1876	b0546	b1188	b2296	b3034	b1399	b1399	b1803	b0711	b4192	b1925	b0477	b0145	b1705	b4472	b0477	b3213	b0975	b1188	b4263	b4399	b1285	b1705	b4063	b1188	b3003	b1803	b2742	b0477	b1709
976	b1067	b2312	b4266	b3235	b3749	b3401	b3235	b1399	b4382	b1350	b1350	b2296	b4384	b2362	b1076	b1675	b0475	b0651	b1279	b1675	b1863	b1671	b3235	b4258	b3005	b0053	b0651	b3736	b3235	b3006	b2296	b0779	b4145	b1304
977	b3068	b0772	b1350	b2299	b4113	b0999	b2299	b1350	b2025	b2827	b2827	b1790	b1387	b2804	b0006	b4145	b3671	b3857	b2700	b4145	b2243	b4125	b2299	b2851	b0450	b2563	b3857	b0478	b2299	b3779	b1790	b1343	b1675	b0068
978	b2951	b2060	b2947	b3592	b3302	b3638	b3592	b0268	b0114	b1019	b1019	b1886	b0123	b0923	b3643	b0335	b4029	b2838	b2061	b0335	b2233	b3082	b3592	b4175	b2143	b0185	b2838	b1968	b3592	b4384	b1886	b2717	b1479	b4076
979	b0344	b2203	b2173	b4094	b0304	b1257	b4094	b4269	b4384	b0004	b0004	b0827	b1699	b2399	b0918	b1479	b1267	b2727	b0644	b1479	b4149	b0835	b4094	b2216	b2343	b0003	b2727	b1937	b4094	b3412	b0827	b3195	b0335	b2058
980	b3178	b1621	b4352	b3105	b4175	b4354	b3105	b2990	b3105	b0493	b0493	b0604	b0134	b2667	b2235	b0472	b3592	b0662	b0647	b0472	b2951	b0240	b3105	b0684	b2291	b0918	b0662	b1285	b3105	b0335	b0604	b2513	b0472	b0487
981	b3737	b0270	b0168	b1399	b2559	b0800	b1399	b0272	b1968	b3634	b3634	b1865	b1967	b0478	b3699	b0296	b4011	b4506	b4078	b0296	b4301	b0407	b1399	b1848	b0173	b3526	b4506	b0400	b1399	b0477	b1865	b2916	b0296	b1938
982	b3529	b0498	b2075	b2827	b3775	b2947	b2827	b2827	b0128	b2061	b2061	b3857	b0632	b1937	b3560	b3428	b4219	b0453	b0093	b3428	b4211	b3671	b2827	b0228	b2976	b4472	b1664	b4033	b2827	b4139	b3857	b1066	b3428	b2494
983	b0046	b1249	b1675	b3287	b4149	b3282	b3287	b1135	b4399	b1967	b1967	b1226	b1960	b0233	b1225	b2262	b0320	b1664	b2690	b2262	b3926	b2431	b3287	b0785	b2461	b0121	b0453	b0233	b3287	b0233	b1226	b2669	b2262	b4012
984	b0884	b1063	b1684	b1563	b1235	b0718	b1563	b3634	b2769	b2990	b2990	b0027	b1174	b3170	b1098	b0600	b2838	b0871	b3479	b0600	b0504	b0148	b1563	b3500	b2520	b2180	b0871	b3170	b1563	b1244	b0027	b0389	b0600	b2162
985	b0423	b3521	b0729	b0037	b2717	b4214	b0037	b0757	b4517	b4145	b4145	b1198	b2895	b0741	b0091	b2893	b1484	b3806	b4034	b2893	b3235	b0172	b0037	b3540	b1363	b1662	b3806	b0570	b0037	b1350	b1198	b2149	b2893	b2867
986	b0592	b0278	b0089	b4361	b1842	b1917	b4361	b2061	b2895	b3592	b3592	b1334	b1190	b2825	b3176	b2764	b3967	b2468	b1190	b2764	b0632	b0914	b0009	b2502	b4118	b2521	b2468	b2078	b0009	b2827	b1334	b3941	b2764	b0953
987	b2793	b3583	b0088	b2061	b0955	b3642	b2061	b1188	b1827	b4269	b4269	b2281	b2427	b2184	b4137	b0134	b2093	b0973	b2873	b0134	b4260	b1430	b4361	b1192	b3612	b2951	b0973	b1609	b4361	b1511	b2281	b0093	b0134	b4120
988	b1539	b4092	b3393	b2206	b2373	b0601	b2206	b1019	b1133	b0009	b0009	b3806	b2458	b1637	b0420	b2296	b2959	b0635	b0077	b2296	b4380	b2763	b0145	b0072	b1724	b3105	b0635	b1833	b0145	b0482	b3806	b0714	b2296	b0030
989	b0800	b4294	b1886	b0145	b4263	b3438	b0145	b4145	b2282	b2220	b2220	b0082	b0430	b0143	b1703	b3072	b4301	b4201	b1335	b3072	b2672	b3912	b2061	b1273	b3239	b1073	b4201	b0741	b2061	b1248	b0082	b2665	b1511	b2874
990	b0960	b1584	b2948	b4029	b0684	b1389	b4029	b0009	b0304	b0037	b0037	b3155	b1248	b1876	b4194	b0878	b3905	b2383	b4153	b0878	b2759	b3354	b2565	b4131	b1180	b1912	b2495	b3331	b2565	b4219	b3155	b2502	b3072	b2663
991	b2534	b3871	b2946	b0009	b0025	b1635	b0009	b3287	b4211	b3287	b3287	b3259	b3132	b1241	b2994	b1511	b1279	b2495	b0121	b1511	b0794	b2320	b2220	b1225	b1705	b1470	b2383	b2825	b2220	b2762	b3259	b0662	b0878	b3564
992	b3352	b2730	b2547	b2565	b2502	b0752	b2565	b3592	b0675	b2786	b2786	b0676	b3905	b2892	b2093	b1235	b4378	b0631	b1680	b1235	b2059	b4112	b2206	b2905	b2100	b0388	b0631	b1033	b2206	b2920	b0676	b0080	b1235	b0958
993	b1168	b4204	b3693	b2220	b3912	b1302	b2220	b0522	b1334	b0757	b0757	b2727	b3416	b2183	b0199	b1884	b0794	b3965	b2912	b1884	b0891	b2426	b4029	b1707	b1566	b3189	b3965	b2913	b4029	b3617	b2727	b2053	b1884	b0139
994	b0922	b2910	b1587	b3905	b3148	b2717	b3905	b2086	b1131	b4094	b4094	b0578	b0721	b1773	b2234	b2593	b2059	b1858	b2955	b2593	b2200	b3816	b3905	b0528	b0078	b3931	b1858	b2290	b3905	b0173	b0578	b2834	b0475	b4151
995	b3966	b2151	b3162	b0004	b1192	b3661	b0004	b0037	b0219	b4361	b4361	b2186	b0320	b1842	b0262	b0475	b1188	b2213	b3559	b0475	b0819	b3642	b0775	b1235	b3670	b0568	b2213	b2379	b0775	b0504	b2186	b0321	b2593	b2482
996	b0978	b4021	b3878	b0674	b1246	b1790	b0674	b2220	b3902	b0522	b0522	b0435	b2464	b3463	b2496	b1431	b3999	b2869	b2237	b1431	b3906	b3032	b4011	b0451	b0975	b2836	b2869	b4139	b4011	b2351	b0435	b0063	b1431	b2220
997	b0782	b2179	b2901	b3621	b0907	b3700	b3621	b4361	b1566	b3941	b3941	b0651	b2804	b0835	b3745	b2042	b0967	b1703	b0323	b2042	b3416	b1978	b3621	b0923	b3486	b2069	b1703	b3965	b3621	b4025	b0651	b2321	b2042	b2439
998	b3822	b0613	b0873	b3941	b2260	b0655	b3941	b1197	b0945	b1640	b1640	b0798	b3271	b3932	b0631	b4094	b1399	b0758	b0417	b4094	b0123	b3131	b4219	b3035	b1285	b1092	b0758	b2476	b4219	b1931	b0798	b2329	b4094	b4066
999	b0448	b2755	b2497	b4396	b4131	b2203	b4396	b0231	b3212	b2306	b2306	b1697	b2206	b3998	b4378	b3779	b1048	b1741	b0945	b3779	b2525	b4153	b0004	b3991	b0400	b2526	b1741	b1685	b0004	b3429	b1697	b1848	b3779	b0584
1000	b0449	b1056	b3542	b4219	b4167	b0425	b4219	b3905	b0351	b2565	b2565	b2770	b0321	b1204	b0855	b3052	b3105	b3917	b2073	b3052	b1926	b2407	b0674	b4293	b0471	b2496	b3917	b3945	b0674	b1863	b2770	b0003	b3052	b1629
1001	b0234	b1243	b3654	b0775	b4472	b2103	b0775	b4219	b3772	b2086	b2086	b2662	b0891	b3313	b1126	b3617	b4361	b3559	b1300	b3617	b0449	b1915	b4396	b0779	b1248	b1095	b3559	b3617	b4396	b0321	b2662	b0573	b3617	b0722
1002	b1135	b1113	b3708	b0173	b1290	b4145	b0173	b0145	b0175	b4219	b4219	b4399	b1916	b0957	b1441	b0732	b4396	b1093	b1054	b0732	b2762	b2552	b0173	b1842	b1912	b4211	b1093	b0807	b0173	b2005	b4399	b0641	b4350	b1878
1003	b2626	b3881	b0365	b4011	b3197	b2412	b4011	b1563	b3187	b3905	b3905	b3005	b1267	b0388	b3476	b4350	b4352	b1083	b4314	b4350	b4378	b2096	b3941	b4472	b1322	b3019	b1083	b0196	b3941	b0711	b3005	b3072	b0732	b3610
1004	b3011	b0895	b0679	b0967	b3035	b1870	b0967	b0967	b2776	b1563	b1563	b2291	b1685	b3652	b3266	b3848	b0009	b2905	b0935	b3848	b2249	b3515	b0967	b0830	b1399	b1854	b2905	b1018	b0967	b3671	b2291	b3895	b1225	b2153
1005	b1670	b1296	b3209	b1967	b0594	b0296	b1967	b2206	b3580	b0145	b0145	b0173	b0109	b2609	b3565	b1225	b2299	b4399	b2790	b1225	b2011	b0661	b1957	b0907	b4401	b0059	b4399	b3469	b1957	b0956	b0173	b3999	b3848	b4039
1006	b3448	b0860	b1622	b0757	b0156	b0465	b0757	b2565	b3924	b1197	b1197	b0973	b2200	b3983	b4565	b2894	b0268	b0588	b0875	b2894	b2568	b1467	b3671	b1774	b1474	b0642	b0588	b0786	b3671	b3074	b0973	b0037	b2894	b3904
1007	b1887	b3674	b1071	b1279	b0779	b0524	b1279	b1410	b3052	b3671	b3671	b2468	b4301	b0911	b3894	b3465	b1341	b0827	b2415	b3465	b3842	b1460	b0757	b4113	b2078	b0042	b0827	b0787	b0757	b0419	b2468	b1881	b3465	b1161
1008	b1344	b1463	b3642	b1640	b0610	b0101	b1640	b3941	b4109	b2206	b2206	b3239	b2990	b0002	b2206	b3018	b4299	b3234	b2507	b3018	b3026	b3689	b1640	b1430	b1609	b2676	b3234	b4232	b1640	b2458	b3239	b2194	b3018	b2443
1009	b1018	b2494	b2185	b2306	b4258	b0644	b2306	b0307	b4065	b0967	b0967	b0083	b4211	b0144	b4079	b2146	b1135	b0485	b3081	b2146	b1248	b3068	b1341	b0489	b1209	b0033	b0485	b1967	b1341	b0086	b0083	b0451	b2146	b0504
1010	b2744	b3472	b1073	b1341	b0713	b0647	b1341	b1640	b1761	b1248	b1248	b3152	b3731	b1761	b0197	b3005	b0674	b0121	b2684	b3005	b1685	b0871	b2306	b2798	b2310	b1692	b0121	b4395	b2306	b3105	b3152	b3524	b0323	b2107
1011	b0094	b3403	b4035	b1957	b4238	b4078	b1957	b4396	b2893	b0674	b0674	b2383	b4006	b0893	b0444	b0323	b2061	b0798	b0394	b0323	b1991	b1462	b1279	b2342	b0606	b1544	b0798	b0482	b1279	b3842	b2383	b2710	b3005	b1489
1012	b2061	b3350	b4033	b3671	b3999	b1685	b3671	b3671	b0956	b0231	b0231	b0485	b0086	b1693	b3465	b3524	b3428	b2310	b0453	b3524	b3875	b0897	b1967	b1363	b2290	b0074	b2310	b0187	b1967	b3925	b0485	b3850	b3615	b3331
1013	b1802	b1971	b3414	b4269	b3643	b1003	b4269	b1248	b4290	b3170	b3170	b1482	b3105	b0008	b1475	b4198	b0757	b2812	b1225	b4198	b4048	b2373	b0522	b3770	b3509	b2519	b2812	b3440	b0522	b0333	b1482	b1092	b3524	b0737
1014	b0438	b0996	b2676	b0522	b0830	b4012	b0522	b0173	b2834	b1279	b1279	b3452	b2287	b0640	b0871	b3615	b0469	b2951	b4137	b3615	b4218	b1235	b3967	b2717	b2687	b4280	b2951	b1511	b3967	b0475	b3452	b0025	b4198	b4043
1015	b1194	b3859	b2367	b4301	b0403	b1117	b4301	b0674	b0043	b0173	b0173	b0471	b0449	b3064	b0635	b2487	b4149	b0413	b2180	b2487	b0109	b1264	b2644	b2206	b2022	b0313	b2520	b0063	b2644	b1843	b0471	b3697	b0003	b4036
1016	b1101	b1619	b0678	b2644	b1363	b2917	b2644	b1279	b1866	b0142	b0142	b2512	b1350	b3260	b1341	b3842	b1686	b2520	b0199	b3842	b2417	b3932	b0794	b2185	b2838	b1068	b0413	b2146	b0794	b0268	b2512	b0732	b2487	b0535
1017	b2539	b1451	b4239	b0142	b2099	b3625	b0142	b2306	b1167	b2644	b2644	b1399	b1851	b1581	b1376	b0476	b0004	b1697	b3894	b0476	b1846	b4127	b3170	b2099	b3633	b3087	b1697	b0126	b3170	b2908	b1399	b1931	b0476	b1678
1018	b3895	b2543	b3437	b3967	b2206	b3939	b3967	b2146	b1180	b4396	b4396	b1474	b4178	b3635	b0575	b0003	b0333	b2770	b4079	b0003	b1563	b1900	b1267	b4118	b2094	b0043	b2770	b4472	b1267	b2990	b1474	b2206	b3842	b0227
1019	b1467	b3101	b2643	b2093	b4079	b3215	b2093	b3170	b3888	b0146	b0146	b0039	b4214	b0674	b0953	b4051	b2220	b0477	b0197	b4051	b2304	b3051	b0146	b2221	b3945	b0096	b0477	b1093	b0146	b0859	b0039	b0083	b4051	b0793
1020	b2894	b4084	b1932	b2370	b1225	b0383	b2370	b4301	b0413	b1341	b1341	b3279	b2827	b2032	b1130	b0876	b2827	b4118	b0871	b0876	b3429	b0441	b3188	b0172	b3359	b4384	b4118	b3454	b3188	b4145	b3279	b2216	b0876	b3981
1021	b4043	b0645	b3972	b1267	b1566	b0335	b1267	b1341	b2805	b0775	b0775	b2310	b0522	b3522	b1064	b0852	b3941	b2237	b0635	b0852	b1174	b2324	b4269	b1092	b3053	b1770	b2237	b3621	b4269	b2218	b2310	b1165	b2143	b2965
1022	b2559	b3828	b3452	b3188	b1197	b2200	b3188	b1892	b3426	b4011	b4011	b0947	b2137	b1048	b2726	b2143	b1614	b0608	b0149	b2143	b0712	b1127	b4301	b1566	b0480	b0333	b0608	b3011	b4301	b2433	b0947	b4113	b0852	b3157
1023	b1182	b1357	b2215	b0146	b0489	b1377	b0146	b4029	b0156	b4301	b4301	b1083	b3026	b2997	b3115	b2750	b0231	b3479	b0902	b2750	b3188	b0355	b0142	b2411	b2436	b0189	b3479	b3132	b0142	b2821	b1083	b2243	b2750	b3153
1024	b2769	b3765	b3223	b0794	b3530	b0213	b0794	b2243	b0614	b1892	b1892	b3450	b1356	b2568	b2778	b4219	b1640	b1912	b0084	b4219	b1190	b0585	b2093	b0304	b2469	b1397	b1912	b3148	b2093	b0320	b3450	b3429	b0382	b0602
1025	b2042	b1583	b1695	b3170	b3590	b1266	b3170	b1817	b0859	b4029	b4029	b1312	b0133	b1286	b1950	b0382	b0234	b2461	b3933	b0382	b3425	b0928	b2370	b3912	b0449	b1123	b2461	b4214	b2370	b2750	b1312	b2468	b4219	b0618
1026	b1716	b0532	b0039	b0713	b0564	b0121	b0713	b0146	b3736	b3188	b3188	b0600	b0268	b2519	b0134	b0054	b3235	b4139	b0405	b0054	b0146	b0053	b2838	b2710	b3469	b0472	b4139	b4167	b2838	b2287	b0600	b0381	b0054	b3345
1027	b0572	b1010	b0152	b2838	b3962	b1588	b2838	b0794	b4090	b1410	b1410	b2290	b0475	b0914	b0149	b3559	b1817	b1248	b0381	b3559	b3616	b3259	b0231	b1197	b0448	b1389	b1248	b3175	b0231	b2086	b2290	b1300	b3559	b2822
1028	b0759	b2365	b1210	b0231	b3770	b2761	b0231	b2202	b1732	b1817	b1817	b1581	b2993	b2023	b1397	b3789	b2378	b0600	b3284	b3789	b3789	b0231	b2378	b1591	b0484	b3857	b0600	b2097	b2378	b2980	b1581	b4149	b3789	b2888
1029	b0584	b4321	b3892	b2378	b2710	b2949	b2378	b0142	b0759	b0307	b0307	b3526	b1159	b2950	b2224	b1944	b0307	b0959	b1290	b1944	b2427	b0363	b2790	b2990	b0566	b1226	b0959	b3656	b2790	b3425	b3526	b0399	b4301	b2211
1030	b2896	b0195	b0154	b2790	b0819	b1244	b2790	b0775	b1697	b2243	b2243	b4139	b2750	b3615	b2342	b4301	b3170	b0082	b4029	b4301	b4384	b4219	b1843	b1356	b0914	b2668	b0082	b4034	b1843	b1851	b4139	b0174	b1944	b4484
1031	b0675	b1206	b2226	b1843	b1799	b2950	b1843	b2644	b2770	b2378	b2378	b3965	b0043	b4218	b3845	b2460	b3942	b1226	b2744	b2460	b2458	b0594	b0713	b0713	b0124	b1164	b1226	b1741	b0713	b4006	b3965	b0910	b4054	b4393
1032	b0475	b2412	b1888	b3929	b2905	b3972	b3929	b3779	b3593	b0794	b0794	b2094	b3671	b3439	b4209	b4054	b2907	b2180	b2467	b4054	b3850	b2705	b1389	b3775	b1624	b0526	b2180	b2937	b1389	b0134	b2094	b0489	b2460	b2901
1033	b3022	b0790	b0483	b3028	b3200	b1851	b3028	b3929	b0890	b3929	b3929	b2750	b3117	b1991	b0888	b2290	b2032	b2662	b3008	b2290	b3105	b0512	b4299	b0712	b2898	b3259	b2662	b2912	b4299	b1991	b2750	b3035	b2290	b2175
1034	b0601	b3029	b4373	b0349	b2342	b0878	b0349	b0369	b1698	b1957	b1957	b0477	b2146	b3927	b0902	b3128	b3440	b4029	b0854	b3128	b0419	b0183	b0349	b0453	b2905	b0296	b4029	b3559	b0349	b0123	b0477	b4131	b3128	b2801
1035	b2470	b0870	b0383	b0686	b0923	b2533	b0686	b4011	b0383	b3779	b3779	b2869	b2362	b0958	b3848	b3621	b2146	b1883	b1096	b3621	b3465	b1541	b0686	b2435	b0260	b0798	b1883	b2011	b0686	b0522	b2869	b3540	b3621	b3156
1036	b0521	b0496	b1857	b1232	b3247	b0777	b1232	b1957	b3805	b2146	b2146	b0448	b1883	b2200	b3904	b3764	b2644	b3105	b3770	b3764	b0405	b0662	b0307	b0174	b3235	b0207	b3105	b0323	b0307	b1699	b0448	b2783	b3764	b1244
1037	b4398	b3076	b1698	b1659	b2566	b2067	b1659	b3188	b1408	b0349	b0349	b0914	b3592	b1614	b0084	b2676	b1389	b0260	b1381	b2676	b1350	b1982	b1817	b2559	b0588	b3012	b0260	b0945	b1817	b3616	b0914	b3912	b2676	b3669
1038	b2045	b1129	b3947	b0307	b1662	b1267	b0307	b1686	b1758	b0686	b0686	b3187	b1563	b1960	b0145	b1183	b0923	b0312	b1051	b1183	b1035	b2748	b3929	b0677	b4472	b1778	b0312	b3158	b3929	b0449	b3187	b2095	b1183	b2558
1039	b1633	b2273	b1978	b1197	b2742	b0730	b1197	b3213	b3929	b1659	b1659	b3439	b3213	b0476	b0369	b1741	b1238	b3540	b2053	b1741	b2674	b0088	b2137	b2527	b3700	b2079	b3540	b0721	b2137	b1190	b3439	b2784	b1741	b3458
1040	b3916	b2426	b4120	b2137	b1092	b0113	b2137	b4260	b2237	b2893	b2893	b0124	b2379	b3981	b1782	b3606	b0711	b1399	b0413	b3606	b2895	b2450	b1892	b1133	b1279	b3152	b1399	b2042	b1892	b3592	b0124	b0628	b3606	b0951
1041	b1629	b2795	b3172	b4352	b1430	b4378	b4352	b3428	b2279	b1232	b1232	b0312	b0675	b2543	b2817	b2421	b3621	b1322	b3642	b2421	b1957	b3624	b2086	b2742	b3956	b3452	b1322	b3906	b2086	b0712	b0312	b3833	b1279	b2794
1042	b1342	b0571	b3721	b1389	b0419	b3465	b1389	b1792	b2579	b0369	b0369	b3350	b0754	b3101	b3446	b1275	b3926	b2710	b0123	b1275	b2005	b1220	b3925	b0890	b4361	b2895	b2710	b1194	b3925	b2472	b3350	b2021	b2421	b0760
1043	b2569	b0149	b3418	b1892	b0083	b3601	b1892	b0356	b1033	b3028	b3028	b3235	b1957	b0900	b0872	b1861	b2306	b3848	b1587	b1861	b1613	b0712	b2893	b1799	b2061	b1247	b3848	b3812	b2893	b0721	b3235	b2237	b1275	b2455
1044	b4260	b1782	b1380	b2086	b0785	b0477	b2086	b2893	b2501	b1792	b1792	b3234	b2435	b4051	b1392	b1279	b1843	b0124	b1635	b1279	b1699	b4301	b1248	b0955	b0644	b0640	b0124	b2908	b1248	b0794	b3234	b2920	b1861	b1267
1045	b2243	b1385	b4243	b4299	b1133	b1511	b4299	b2378	b0999	b3156	b3156	b2812	b1704	b0043	b1803	b1018	b3252	b3011	b2155	b1018	b3132	b3941	b1232	b0610	b0647	b2552	b3011	b1200	b1232	b0243	b2812	b1566	b2032	b2840
1046	b3315	b1644	b1805	b1817	b2634	b4220	b1817	b0711	b3774	b1686	b1686	b0959	b2781	b1863	b1380	b2032	b2137	b3452	b4380	b2032	b1960	b0459	b1659	b3643	b4078	b3319	b3452	b3416	b1659	b0905	b0959	b2433	b1018	b3601
1047	b4098	b2492	b2260	b3925	b1633	b2710	b3925	b3440	b0382	b4260	b4260	b0592	b2472	b0096	b4045	b1197	b0953	b1381	b3857	b1197	b2946	b4041	b4352	b0407	b3195	b0386	b1381	b0684	b4352	b0369	b0592	b1197	b1197	b4291
1048	b3507	b3163	b1701	b2893	b1774	b4058	b2893	b1843	b1374	b3213	b3213	b4472	b3753	b0675	b0381	b1912	b0522	b3187	b1226	b1912	b2993	b1608	b1197	b4301	b3479	b1136	b3187	b2949	b1197	b2057	b4472	b1799	b4029	b0349
1049	b3509	b3547	b4029	b1248	b2541	b2784	b1248	b0349	b1922	b3925	b3925	b1093	b1484	b2955	b0426	b4029	b3929	b2078	b4003	b4029	b2750	b0888	b3028	b3875	b1190	b0586	b2078	b4177	b3028	b3271	b1093	b2050	b1912	b0686
1050	b1452	b1890	b3567	b3779	b2038	b3917	b3779	b0686	b0922	b1843	b1843	b3011	b4035	b4384	b0773	b3008	b0349	b0592	b0785	b3008	b0321	b3635	b2243	b3290	b2873	b3230	b2061	b0505	b2243	b4029	b3011	b2525	b3008	b3391
1051	b1225	b0657	b0223	b0711	b2527	b0578	b0711	b2093	b1680	b2137	b2137	b2061	b2416	b2472	b0881	b1095	b0686	b2061	b0363	b1095	b0145	b1937	b3428	b1467	b0221	b3648	b0592	b1316	b3428	b4301	b2061	b4348	b1095	b3422
1052	b0439	b4152	b3957	b2146	b2852	b2499	b2146	b1659	b3475	b0711	b0711	b2351	b0173	b0425	b3917	b1071	b0430	b0875	b0777	b1071	b1892	b1774	b0711	b3866	b0048	b2235	b0875	b2137	b0711	b0167	b2351	b0156	b1071	b2480
1053	b0175	b2219	b0516	b0351	b2216	b0449	b0351	b2137	b3606	b2093	b2093	b3479	b2296	b1704	b3284	b3477	b0732	b3235	b0829	b3477	b3671	b0181	b2146	b3200	b1335	b1262	b3235	b4006	b2146	b2781	b3479	b3749	b3477	b2306
1054	b2175	b1075	b0518	b2834	b0712	b3034	b2834	b3156	b3635	b3428	b3428	b1858	b4260	b0419	b4253	b2467	b2362	b1176	b1563	b2467	b3008	b2026	b4378	b0403	b2937	b0650	b1176	b3967	b4378	b0675	b1858	b4355	b2467	b0160
1055	b0949	b2975	b2327	b4013	b0174	b4181	b4013	b1232	b2509	b2834	b2834	b1741	b2351	b3429	b3609	b1848	b4269	b4401	b2212	b1848	b0320	b2571	b1686	b1266	b2912	b1276	b4401	b0809	b1686	b3753	b1741	b3388	b1848	b2647
1056	b2069	b0741	b0037	b0469	b2166	b0484	b0469	b3731	b1764	b3967	b3967	b0121	b2103	b4040	b1078	b2867	b0356	b2507	b2416	b2867	b1883	b1536	b4013	b1098	b2829	b2294	b2507	b0197	b4013	b1272	b0121	b4388	b2867	b4221
1057	b0189	b4016	b1901	b2243	b3952	b2531	b2243	b3925	b0684	b1389	b1389	b2237	b0521	b0504	b4159	b1967	b1197	b1003	b3842	b1967	b2827	b1686	b1792	b0419	b3559	b1079	b1003	b0635	b1792	b1809	b2237	b2634	b1967	b1785
1058	b1730	b3670	b3051	b4378	b0639	b0189	b4378	b4214	b4317	b1267	b1267	b4235	b1892	b1917	b3625	b0426	b2330	b2993	b1129	b0426	b0721	b2023	b3779	b4079	b0323	b2831	b2993	b0149	b3779	b0405	b4235	b1192	b0426	b1360
1059	b1644	b4124	b3825	b0369	b3211	b3148	b0369	b3028	b2183	b4013	b4013	b3017	b2752	b0754	b4174	b4317	b1967	b0854	b0089	b4317	b0173	b0560	b1787	b2566	b0945	b1435	b0854	b0133	b1787	b3745	b3017	b1130	b4317	b0707
1060	b2492	b2367	b0035	b3567	b2237	b2895	b3567	b1389	b3481	b0351	b0351	b1200	b3008	b3753	b0520	b2687	b0142	b1541	b0082	b2687	b2296	b1557	b2834	b2100	b2073	b3461	b1541	b3609	b2834	b2022	b1200	b3559	b2687	b1217
1061	b3163	b1070	b2438	b2786	b3838	b0628	b2786	b3967	b0872	b3440	b3440	b2282	b0794	b1659	b0577	b0469	b2243	b2351	b2710	b0469	b4178	b1381	b0234	b3211	b1300	b1724	b2351	b1290	b0234	b3117	b2282	b1297	b3731	b0376
1062	b3547	b4248	b2439	b1686	b3839	b2296	b1686	b3041	b1803	b4299	b4299	b4201	b0695	b2378	b0618	b3731	b0712	b1350	b3671	b3731	b2804	b0516	b0351	b1633	b1054	b1392	b1350	b1790	b0351	b3213	b4201	b0923	b0469	b0428
1063	b0830	b2147	b1914	b3213	b2801	b2073	b3213	b2838	b0757	b2790	b2790	b0875	b0405	b0189	b0784	b1484	b3925	b1082	b0636	b1484	b1356	b2342	b0369	b2166	b3017	b1757	b1082	b3887	b0369	b4233	b0875	b0564	b1484	b2378
1064	b1640	b0305	b1846	b0234	b4192	b4051	b0234	b2834	b1238	b3731	b3731	b2507	b4145	b1484	b0891	b0480	b3213	b2291	b1082	b0480	b1301	b1886	b0469	b3197	b3507	b3282	b2291	b0678	b0469	b3008	b2507	b4373	b0480	b3271
1065	b3893	b3535	b3253	b3428	b2329	b3279	b3428	b1267	b1609	b2838	b2838	b1664	b3925	b1476	b1290	b2370	b1787	b0740	b3401	b2370	b1267	b2600	b3567	b3590	b1200	b3255	b2821	b3751	b3567	b0588	b1664	b0907	b2370	b0452
1066	b4318	b1483	b3258	b1787	b4348	b1883	b1787	b1787	b2673	b0356	b0356	b4137	b1843	b3465	b1321	b1851	b0146	b2821	b0608	b1851	b2137	b0463	b2786	b1662	b2282	b3251	b0740	b4219	b2786	b1895	b4137	b1415	b1851	b3993
1067	b4320	b1526	b3902	b1792	b2411	b0678	b1792	b2790	b1741	b1787	b1787	b1703	b0234	b1341	b1957	b0311	b3567	b1609	b2607	b0311	b2362	b1226	b3213	b4388	b2790	b3256	b1609	b3856	b3213	b3621	b1703	b2752	b0311	b2881
1068	b4129	b1988	b4365	b3440	b1098	b4040	b3440	b3926	b1555	b3567	b3567	b2180	b0712	b0134	b0223	b0228	b3779	b0400	b3540	b0228	b3271	b3005	b3926	b0088	b1088	b0911	b0400	b0123	b3926	b3492	b2180	b0078	b0228	b1687
1069	b0102	b2718	b0405	b4214	b3846	b0117	b4214	b0351	b2329	b2202	b2202	b0631	b1753	b4029	b1637	b3026	b2200	b0241	b4019	b3026	b2351	b1082	b1410	b2247	b2415	b3414	b0241	b3661	b1410	b2296	b0631	b1850	b3026	b2758
1070	b0946	b3395	b4322	b2038	b1130	b1748	b2038	b4299	b0881	b4214	b4214	b4506	b3849	b0456	b0398	b0145	b1659	b2290	b1848	b0145	b2379	b1725	b3440	b2237	b2507	b3517	b2290	b3857	b3440	b3731	b4506	b3940	b0145	b2698
1071	b1816	b1040	b0082	b3731	b0890	b0775	b3731	b3567	b1222	b2427	b2427	b2778	b1216	b2765	b3778	b4149	b1926	b0914	b2951	b4149	b0475	b2897	b4149	b3008	b4386	b2763	b0914	b1226	b4149	b1967	b2778	b2373	b4149	b2677
1072	b3830	b1398	b0135	b1410	b2990	b0945	b1410	b4013	b1161	b2038	b2038	b3848	b3812	b1096	b2744	b2022	b1232	b0471	b1066	b2022	b1916	b3470	b3731	b2156	b0394	b2890	b0471	b1466	b3731	b2166	b3848	b0417	b2022	b2041
1073	b2867	b4266	b3438	b1944	b4388	b3284	b1944	b2427	b2559	b3990	b3990	b3917	b0009	b1385	b2467	b2990	b4013	b0448	b4243	b2990	b2143	b0752	b1944	b3942	b0453	b0637	b0448	b4145	b1944	b2672	b3917	b3038	b2990	b2221
1074	b0400	b2605	b2517	b4260	b2730	b2951	b4260	b4149	b2155	b0469	b0469	b4029	b1341	b2057	b3008	b1783	b1944	b1919	b4350	b1783	b0043	b3927	b4214	b0628	b4137	b0049	b1919	b3752	b4214	b2330	b4029	b1290	b1783	b0790
1075	b0473	b0150	b2056	b3926	b3866	b4082	b3926	b0469	b1864	b3041	b3041	b0456	b0145	b0775	b2794	b0643	b3028	b2521	b2727	b0643	b0578	b2293	b4260	b0009	b3480	b3740	b2521	b0890	b4260	b0521	b0456	b1976	b0643	b3869
1076	b4293	b3243	b2161	b4149	b1707	b2436	b4149	b1387	b1324	b0234	b0234	b2020	b0578	b1055	b1710	b0522	b4260	b0891	b2186	b0522	b2435	b1787	b2038	b1071	b2093	b4373	b0891	b2392	b2038	b3993	b2020	b0781	b0522	b4403
1077	b3933	b3668	b1424	b0732	b3290	b3764	b0732	b0732	b0123	b4352	b4352	b0854	b2893	b1389	b0639	b1614	b1410	b4127	b0408	b1614	b0905	b2343	b0732	b2329	b2180	b0032	b4127	b1131	b0732	b2893	b0854	b1273	b1614	b4327
1078	b2443	b2443	b2821	b2362	b4301	b4069	b2362	b4352	b1389	b1944	b1944	b1662	b0956	b1930	b2020	b2528	b1792	b0123	b1148	b2528	b2210	b2282	b2362	b3894	b2844	b3064	b0123	b3401	b2362	b0145	b1662	b0890	b2838	b0614
1079	b1682	b1302	b1654	b2330	b0567	b0905	b2330	b1944	b3960	b1035	b1035	b1350	b1093	b2615	b0854	b2838	b3188	b2094	b0545	b2838	b0009	b1415	b3990	b3962	b0902	b2184	b2094	b4019	b3990	b3875	b1350	b4192	b2528	b1659
1080	b3281	b1480	b2844	b0356	b4318	b4241	b0356	b2038	b1879	b3926	b3926	b1381	b4040	b1465	b0424	b3481	b0369	b1968	b1440	b3481	b2329	b4243	b3156	b2917	b0891	b2465	b1968	b0243	b3156	b3018	b1381	b2232	b0776	b1431
1081	b4172	b0740	b4162	b1614	b4320	b1950	b1614	b1301	b1248	b0064	b0064	b0413	b1360	b0777	b0508	b0776	b1387	b3480	b0859	b0776	b2700	b3804	b2427	b0819	b1290	b0094	b3480	b2427	b2427	b0009	b0413	b0145	b3481	b2067
1082	b0721	b2634	b0777	b0064	b2320	b3610	b0064	b3990	b2759	b0490	b0490	b0009	b2039	b2166	b2673	b4233	b1301	b3259	b2349	b4233	b0675	b2826	b0356	b4310	b2744	b3168	b3507	b2951	b0356	b2379	b0009	b2435	b1822	b0252
1083	b2425	b1428	b1591	b0490	b1467	b0054	b0490	b1035	b0688	b0765	b0765	b2795	b1279	b1164	b2296	b0784	b1892	b3507	b1608	b0784	b1279	b3328	b1614	b2020	b3008	b1120	b3259	b3503	b1614	b2243	b2795	b2320	b4233	b4297
1084	b2745	b2601	b3836	b0765	b3560	b2137	b0765	b2032	b0794	b1766	b1766	b0123	b2243	b1563	b2480	b3462	b0351	b3350	b0651	b3462	b1484	b3329	b0430	b3388	b2020	b3687	b3350	b0408	b0430	b2154	b0123	b0712	b0784	b1825
1085	b4159	b0865	b3006	b1766	b1257	b0150	b1766	b0871	b3146	b2346	b2346	b1883	b0307	b1829	b2765	b4066	b0859	b1279	b1541	b4066	b3592	b3330	b1035	b4348	b0854	b0073	b1279	b2565	b1035	b0754	b1883	b2099	b3462	b2562
1086	b1198	b0976	b4173	b3990	b2096	b3076	b3990	b4063	b3992	b3262	b3262	b2155	b4029	b0526	b3153	b1822	b4214	b3017	b0798	b1822	b0732	b3740	b0064	b1200	b2673	b1479	b3017	b2622	b0064	b0469	b2155	b1662	b4066	b0909
1087	b2395	b3131	b3074	b2346	b1591	b0522	b2346	b0234	b2593	b4063	b4063	b2521	b2022	b3462	b3610	b3745	b3731	b0083	b2203	b3745	b4349	b0875	b0490	b1257	b1381	b0048	b1088	b2133	b0490	b0043	b2521	b2411	b3745	b0267
1088	b0650	b0487	b0551	b3262	b0088	b0055	b3262	b0430	b1203	b0732	b0732	b1003	b1926	b0465	b3881	b3503	b1082	b1088	b2435	b3503	b1093	b2781	b0765	b3302	b2053	b3887	b0083	b1915	b0765	b2922	b1003	b2730	b0807	b0865
1089	b1753	b0355	b1347	b2427	b2234	b2359	b2427	b2700	b4335	b2895	b2895	b2542	b0871	b4354	b1872	b0807	b2834	b0484	b1250	b0807	b0871	b3605	b1766	b2541	b2210	b3314	b0484	b1681	b1766	b2732	b2542	b0187	b3503	b0150
1090	b3114	b1767	b1275	b0430	b1356	b0448	b0430	b2895	b1881	b1387	b1387	b2213	b0859	b4475	b3553	b4043	b3074	b2155	b1780	b4043	b0268	b1452	b2346	b2038	b3642	b2600	b2155	b3651	b2346	b1484	b2213	b3700	b4043	b0348
1091	b1454	b2204	b3462	b1035	b1165	b2435	b1035	b1174	b2920	b0871	b0871	b1176	b2821	b1851	b1387	b4352	b2821	b2186	b2799	b4352	b1341	b0854	b3262	b2634	b2795	b0794	b0009	b1652	b3262	b4061	b1176	b1209	b2021	b4292
1092	b4392	b0947	b2929	b3156	b3567	b4253	b3156	b2362	b0441	b4149	b4149	b2710	b0674	b0272	b1096	b2021	b3520	b0009	b4162	b2021	b1159	b3054	b2330	b2320	b0123	b3705	b2186	b1141	b2330	b4194	b2710	b3670	b4352	b1423
1093	b3126	b1953	b0646	b2895	b2247	b0331	b2895	b0064	b0424	b0340	b0340	b3671	b2818	b1259	b3770	b2559	b0871	b4472	b4154	b2559	b2781	b0038	b2895	b1812	b1587	b4017	b4472	b4152	b2895	b2359	b3671	b2990	b2559	b0814
1094	b2548	b2310	b4351	b1301	b0573	b3359	b1301	b0490	b1350	b2259	b2259	b1082	b3745	b2259	b3588	b1300	b2804	b1792	b3005	b1300	b0469	b0784	b3942	b1165	b2155	b3733	b2020	b3922	b3942	b3764	b1082	b4472	b1300	b3555
1095	b3802	b3769	b2054	b3942	b1220	b1957	b3942	b0765	b3148	b1174	b1174	b0608	b4090	b4094	b3106	b2908	b3990	b2020	b0450	b2908	b1843	b0489	b2907	b3802	b3857	b1654	b1792	b2453	b2907	b1106	b0608	b2284	b2908	b1830
1096	b3454	b1352	b1876	b2907	b1976	b0382	b2907	b1766	b2024	b2362	b2362	b3540	b3252	b3850	b3794	b0008	b2038	b1482	b3105	b0008	b0754	b4399	b1301	b2422	b4003	b3686	b3620	b2799	b1301	b2146	b3540	b1246	b0008	b0262
1097	b0862	b2766	b3875	b0871	b2156	b0386	b0871	b2346	b0628	b0430	b0430	b2951	b4233	b4243	b1662	b4025	b0064	b3620	b1776	b4025	b2239	b4254	b3041	b3846	b1281	b0095	b1482	b3589	b3041	b4352	b2951	b2559	b4025	b0855
1098	b3627	b1270	b3374	b4048	b0628	b3633	b4048	b3262	b2086	b2700	b2700	b4243	b2672	b2727	b1385	b0124	b0490	b4137	b2143	b0124	b1704	b1842	b0871	b2801	b0363	b3870	b4137	b4061	b0871	b1389	b4243	b3451	b0124	b2746
1099	b1063	b1140	b1923	b3041	b1770	b2812	b3041	b2259	b4520	b1356	b1356	b0739	b0789	b3875	b0431	b4012	b0765	b2093	b2081	b4012	b2752	b0120	b4048	b3235	b0777	b4059	b2093	b1861	b4048	b3812	b0739	b1137	b4012	b4016
1100	b3521	b2384	b0612	b2032	b1266	b1764	b2032	b1356	b1781	b0789	b0789	b1608	b1194	b0296	b1444	b2786	b1766	b3633	b2291	b2786	b4029	b1376	b4063	b0711	b1757	b3303	b3633	b2143	b4063	b1216	b1608	b0955	b2786	b0254
1101	b1931	b0863	b0770	b1926	b3388	b4171	b1926	b3942	b3469	b1614	b1614	b2495	b1106	b2803	b2455	b2291	b2346	b2436	b2878	b2291	b4145	b3499	b0712	b0639	b1563	b0728	b2436	b0732	b0712	b1183	b2495	b0736	b2291	b4387
1102	b0144	b2767	b0818	b1387	b0711	b0408	b1387	b0340	b0644	b1301	b1301	b1119	b1019	b3538	b2057	b4194	b3262	b2512	b2748	b4194	b2821	b1695	b0340	b1968	b1829	b3637	b2512	b0088	b0340	b4040	b1119	b3359	b4194	b4124
1103	b2501	b1622	b3063	b0340	b3359	b2251	b0340	b1614	b0647	b0713	b0713	b1541	b0905	b1035	b3024	b4475	b2249	b0166	b2524	b4475	b2871	b1059	b2032	b3838	b2212	b3988	b0166	b3668	b2032	b3565	b1541	b1075	b4475	b2705
1104	b1581	b1694	b3124	b0712	b1834	b0782	b0712	b0789	b4078	b2759	b2759	b2064	b3993	b1541	b4069	b4076	b2893	b4243	b1295	b4076	b2103	b1832	b1387	b3839	b1003	b2400	b4243	b2878	b1387	b2103	b2064	b0333	b4076	b1270
1105	b1276	b4067	b1765	b1356	b3008	b2074	b1356	b2759	b2268	b4378	b4378	b3105	b0242	b2202	b0486	b0189	b3041	b1174	b0173	b0189	b2472	b3189	b1926	b0134	b1129	b4226	b1174	b3156	b1926	b1019	b3105	b1133	b0189	b2944
1106	b1084	b0078	b0481	b1174	b0009	b1770	b1174	b0713	b0935	b3942	b3942	b1073	b2525	b2359	b1790	b4167	b2674	b1662	b1462	b4167	b3753	b2354	b1356	b2730	b3634	b0928	b1662	b1545	b1356	b0089	b1073	b1335	b4349	b1232
1107	b3697	b1251	b1310	b1159	b1071	b1960	b1159	b4378	b0431	b2032	b2032	b3668	b1244	b0207	b1386	b0068	b4350	b3671	b2821	b0068	b2893	b1247	b1159	b4218	b3671	b1109	b2073	b3905	b1159	b3849	b3668	b2801	b4167	b1421
1108	b2114	b1397	b4475	b4063	b2961	b1034	b4063	b2907	b4219	b2951	b2951	b1787	b2700	b3012	b2458	b4349	b4048	b2073	b2520	b4349	b0956	b3871	b1174	b3247	b0636	b2699	b3671	b3995	b1174	b2369	b1787	b0711	b0068	b2060
1109	b2000	b4125	b1389	b1467	b2020	b0976	b1467	b2951	b0810	b2907	b2907	b2048	b0469	b0546	b1381	b4235	b1809	b3053	b4049	b4235	b4040	b1133	b1238	b3567	b1082	b1375	b3053	b0852	b1238	b0262	b2048	b1591	b1335	b3343
1110	b0450	b2058	b3839	b1238	b0333	b2383	b1238	b4079	b2320	b4079	b4079	b2821	b3071	b0841	b1864	b1787	b1467	b2806	b2299	b1787	b0521	b0126	b2259	b1822	b3259	b1939	b2806	b1377	b2259	b0855	b2821	b4371	b4235	b3355
1111	b0890	b0186	b2577	b2200	b3289	b3503	b2200	b0405	b0776	b1159	b1159	b2461	b0233	b1278	b1114	b1335	b2086	b1180	b3905	b1335	b2022	b2207	b2200	b0567	b2607	b0783	b1180	b1924	b2200	b1126	b2461	b0454	b1787	b3188
1112	b2200	b0410	b1594	b2700	b2784	b2469	b2700	b0712	b4117	b2304	b2304	b2520	b2980	b2174	b1123	b1652	b0905	b2022	b3995	b1652	b2039	b2154	b1467	b3530	b1848	b2297	b2022	b3973	b1467	b1441	b2520	b3008	b1652	b3446
1113	b2259	b3449	b0239	b0756	b4310	b4377	b0756	b2330	b1127	b3018	b3018	b4118	b1920	b3821	b1253	b0465	b2491	b2844	b2468	b0465	b3812	b0884	b0756	b3952	b1066	b0755	b2844	b4011	b0756	b2354	b4118	b1978	b0424	b2747
1114	b1732	b1581	b2417	b0953	b3942	b3396	b0953	b1926	b3011	b2330	b2330	b1180	b4361	b0055	b1884	b0424	b2427	b0859	b3612	b0424	b3933	b0134	b0405	b3359	b4243	b0072	b0859	b1180	b0405	b2416	b1180	b1835	b0465	b3811
1115	b3332	b0120	b0343	b0405	b4269	b0207	b0405	b4006	b0476	b4048	b4048	b2993	b1389	b2531	b1928	b4243	b2895	b4065	b2717	b4243	b0859	b2336	b2951	b4192	b2186	b3360	b1829	b2993	b2951	b3549	b2993	b3211	b2218	b2534
1116	b2761	b2888	b1101	b2259	b0145	b3012	b2259	b3018	b1896	b0756	b0756	b1705	b4094	b4090	b1941	b2218	b2022	b1829	b1180	b2218	b3925	b0572	b2700	b1130	b0408	b3205	b4065	b4082	b2700	b1341	b1705	b2820	b4243	b3033
1117	b2327	b3638	b3599	b2951	b1204	b3651	b2951	b2304	b0276	b0405	b0405	b1919	b2306	b1836	b1946	b3565	b2370	b1295	b2993	b3565	b0674	b2222	b0859	b2234	b0545	b1235	b1295	b3188	b0859	b1279	b1919	b2471	b3565	b2321
1118	b1605	b0874	b3417	b0859	b0453	b0240	b0859	b2993	b0465	b2946	b2946	b3071	b1787	b1817	b3140	b2726	b1248	b3071	b3999	b2726	b1467	b2433	b0953	b2282	b0859	b2514	b3071	b1919	b0953	b0006	b3071	b4139	b2726	b1495
1119	b0708	b0232	b2415	b3018	b2310	b1781	b3018	b0756	b0537	b2993	b2993	b1968	b2894	b1677	b1421	b4153	b1848	b4386	b2806	b4153	b1861	b3244	b3018	b2471	b2349	b1882	b0803	b3152	b3018	b1360	b1968	b0413	b4153	b2946
1120	b2130	b0618	b1327	b2304	b0407	b2362	b2304	b1159	b2827	b0712	b0712	b0241	b4220	b2081	b1764	b2763	b2786	b0803	b0083	b2763	b1216	b1609	b0109	b2515	b2133	b0724	b4386	b0485	b0109	b2039	b0241	b1184	b2763	b2204
1121	b2178	b4088	b3282	b0109	b2450	b0632	b0109	b3074	b3500	b1926	b1926	b0400	b3018	b2524	b1074	b0262	b1035	b2282	b1919	b0262	b0784	b2913	b3252	b3999	b1608	b3895	b2282	b4366	b3252	b2838	b0400	b2156	b4388	b2049
1122	b3543	b2540	b4290	b4079	b2435	b3862	b4079	b1467	b0957	b0859	b0859	b1248	b2433	b4517	b1886	b0855	b0756	b0945	b3152	b0855	b0187	b1841	b2202	b4537	b3620	b3390	b0945	b0740	b2202	b4094	b1248	b2618	b4384	b2644
1123	b0159	b0921	b0215	b1569	b3235	b1189	b1569	b4048	b0091	b1467	b1467	b4127	b0037	b1308	b2975	b1126	b0109	b1073	b2100	b1126	b1290	b0628	b1569	b0145	b0651	b1493	b1073	b2893	b1569	b3082	b4127	b3875	b0262	b3485
1124	b3202	b1849	b3935	b0905	b2917	b0564	b0905	b2946	b0125	b0109	b0109	b1912	b1188	b1295	b3751	b1441	b1569	b1054	b0485	b1441	b0234	b3518	b2304	b4318	b1541	b0008	b1054	b1566	b2304	b0871	b1912	b3026	b0855	b0763
1125	b0179	b2497	b4145	b1082	b0677	b1232	b1082	b2672	b1887	b2922	b2922	b1322	b2202	b1462	b2215	b1082	b4243	b2469	b0794	b1082	b3071	b3337	b0905	b4320	b2203	b1274	b2469	b1482	b0905	b4350	b1322	b0830	b1126	b1333
1126	b0435	b3542	b0584	b3074	b2615	b1829	b3074	b0109	b2764	b4006	b4006	b4084	b2057	b0889	b2676	b4384	b3359	b2795	b4022	b4384	b2878	b3060	b3074	b1915	b1780	b2290	b2744	b0241	b3074	b4035	b4084	b4022	b1441	b1321
1127	b3607	b3654	b1925	b2202	b0736	b1967	b2202	b4211	b1912	b1667	b1667	b4401	b3567	b3250	b0729	b4388	b4049	b2744	b2373	b4388	b1753	b3336	b2821	b1770	b2799	b3350	b2795	b2407	b2821	b0546	b4401	b2600	b1082	b4340
1128	b2557	b1062	b3207	b2821	b3894	b1176	b2821	b0859	b1863	b1569	b1569	b4065	b1467	b1174	b3172	b0006	b3481	b2827	b0331	b0006	b0825	b2392	b1082	b3152	b4162	b3234	b2827	b4211	b1082	b4361	b4065	b3730	b0006	b3910
1129	b2585	b3611	b0537	b3252	b3802	b2418	b3252	b1290	b2669	b1290	b1290	b2078	b3941	b4048	b4036	b4277	b0426	b3956	b0078	b4277	b4090	b1398	b4079	b1297	b4154	b1093	b3956	b0869	b4079	b4565	b2078	b0143	b0512	b0159
1130	b1773	b1990	b1853	b2759	b3875	b2806	b2759	b0905	b0041	b3074	b3074	b1609	b2907	b1843	b4352	b0512	b3018	b2873	b3670	b0512	b1787	b3388	b2759	b2450	b2827	b1098	b2873	b3809	b2759	b1704	b1609	b4301	b4277	b3126
1131	b1749	b1247	b3114	b0789	b1406	b1863	b0789	b2922	b1162	b4211	b4211	b3472	b2922	b2732	b2053	b3700	b2304	b2048	b0422	b3700	b2907	b2194	b0789	b0333	b0803	b3848	b1624	b2730	b0789	b0471	b3472	b3200	b3700	b2760
1132	b0316	b3516	b0645	b1290	b0080	b3412	b1290	b2200	b1957	b0905	b0905	b2379	b4149	b3520	b0413	b4565	b2951	b1624	b0478	b4565	b0450	b3708	b1667	b1905	b2064	b1790	b2048	b3356	b1667	b2818	b2379	b4054	b2036	b0058
1133	b1215	b3086	b3933	b1667	b4139	b2009	b1667	b2249	b2726	b2672	b2672	b3509	b1861	b4066	b1765	b2036	b2672	b0674	b1482	b2036	b0789	b4395	b2922	b4214	b3105	b1350	b0674	b1408	b2922	b0878	b3509	b0945	b4565	b2399
1134	b2074	b0875	b2817	b2672	b1018	b0754	b2672	b1569	b1699	b2200	b2200	b2687	b1183	b2867	b3430	b2661	b1356	b2790	b3071	b2661	b1942	b3847	b2993	b1976	b2081	b0413	b2790	b1758	b2993	b1883	b2687	b4218	b2661	b0087
1135	b3811	b0336	b2788	b0777	b3465	b3385	b0777	b2821	b2557	b2821	b2821	b2022	b0784	b0146	b4238	b2568	b0405	b2212	b1968	b2568	b1096	b2668	b2672	b0827	b2748	b0123	b2212	b1912	b2672	b0775	b2022	b4177	b2568	b3506
1136	b1248	b2009	b1066	b2166	b0945	b0875	b2166	b1667	b2528	b0777	b0777	b3635	b4352	b1244	b4219	b3074	b0340	b2687	b0238	b3074	b0829	b3400	b2804	b0177	b2524	b1334	b2687	b1759	b2804	b3520	b3635	b2711	b1290	b1188
1137	b3772	b0084	b1273	b2922	b2095	b4137	b2922	b0777	b3973	b1106	b1106	b3633	b0777	b1792	b3831	b1290	b2728	b3279	b0471	b1290	b1106	b0451	b2946	b3669	b1295	b0082	b3279	b2512	b2946	b3356	b3633	b2615	b3074	b3374
1138	b3752	b1091	b2283	b4243	b0134	b0241	b4243	b2674	b2379	b1082	b1082	b0674	b0732	b3606	b1846	b3538	b0635	b4084	b1248	b3538	b4361	b1814	b1290	b0736	b1462	b2291	b4162	b1805	b1290	b2894	b0674	b0639	b3538	b2805
1139	b2078	b2488	b2281	b2804	b1684	b0441	b2804	b1082	b2947	b2166	b2166	b3945	b2154	b3034	b3201	b0321	b1290	b4162	b4127	b0321	b1360	b1253	b4243	b0166	b2821	b1248	b4084	b0120	b4243	b0732	b3945	b3952	b0321	b0895
1140	b0579	b3599	b2787	b2993	b3833	b3905	b2993	b2166	b0710	b2249	b2249	b3359	b1290	b3485	b2149	b1259	b2560	b3999	b1408	b1259	b1822	b1942	b2460	b3560	b2299	b0947	b3999	b0947	b2460	b1275	b3359	b2721	b1259	b2254
1141	b0171	b3811	b4541	b2460	b1200	b3765	b2460	b1106	b1093	b4243	b4243	b3053	b0775	b4178	b3405	b3149	b1159	b1587	b1758	b3149	b2818	b3017	b0777	b0975	b3905	b2942	b1587	b4316	b0777	b1194	b3053	b3205	b2033	b0496
1142	b1537	b0087	b2000	b2946	b2100	b0480	b2946	b4243	b3184	b2460	b2460	b0480	b2166	b3492	b1830	b2033	b1225	b1608	b4198	b2033	b3745	b1450	b2166	b1220	b0973	b2318	b1608	b1701	b2166	b4211	b0480	b2247	b3149	b2025
1143	b1916	b2564	b1076	b2022	b0781	b2726	b2022	b1861	b3113	b1861	b1861	b2436	b3926	b1258	b2797	b3939	b2460	b1581	b4401	b3939	b2838	b4317	b1848	b3731	b2468	b2140	b1581	b4520	b1848	b1944	b2436	b1834	b3939	b0792
1144	b0612	b1214	b3299	b0518	b3794	b3942	b0518	b0784	b3524	b0784	b0784	b2469	b0349	b2894	b2421	b2011	b3529	b0545	b1474	b2011	b3252	b1427	b3520	b1322	b1174	b4269	b0545	b0679	b3520	b0829	b2469	b2912	b2011	b0601
1145	b0770	b3981	b0005	b2249	b1048	b1350	b2249	b1848	b4378	b0977	b0977	b0484	b0686	b2312	b3642	b2094	b0578	b0636	b2720	b2094	b4233	b4211	b2249	b2615	b2717	b1923	b0636	b4318	b2249	b2752	b0484	b1908	b2094	b0195
1146	b0818	b3129	b2540	b1848	b2993	b0025	b1848	b2460	b2531	b1848	b1848	b1931	b0262	b0535	b0009	b4119	b0643	b1200	b4065	b4119	b0037	b0333	b2674	b2961	b2993	b1693	b1200	b4320	b2674	b0307	b1931	b1812	b4119	b1451
1147	b3063	b0101	b0887	b2674	b0413	b2484	b2674	b2210	b4025	b2674	b2674	b1624	b0855	b0792	b0827	b4393	b1667	b2799	b2078	b4393	b0471	b2312	b4211	b1684	b3999	b3706	b2799	b1199	b4211	b0133	b1624	b1698	b4393	b3626
1148	b1656	b1107	b0912	b3520	b2218	b2243	b3520	b2351	b1707	b0518	b0518	b2898	b1809	b1636	b1222	b0777	b2202	b3526	b2556	b0777	b3942	b3895	b0518	b2310	b2806	b0774	b3526	b4151	b0518	b2306	b2898	b1356	b0167	b1487
1149	b2994	b1805	b3653	b4211	b4218	b2081	b4211	b0518	b4218	b3253	b3253	b3723	b0825	b1831	b1727	b0167	b4063	b2955	b1609	b0167	b0233	b0659	b1106	b1834	b0083	b1100	b2955	b1581	b1106	b4220	b3723	b3737	b0777	b2879
1150	b3310	b3912	b3828	b1106	b1950	b2415	b1106	b0578	b0177	b2804	b2804	b3956	b1848	b4127	b2795	b3146	b1226	b2299	b0039	b3146	b1019	b1924	b2022	b0573	b1919	b0174	b2299	b3509	b2022	b1787	b3956	b2166	b2937	b2777
1151	b2232	b2270	b0708	b4006	b1968	b4350	b4006	b0977	b3153	b2351	b2351	b4361	b2330	b0878	b3856	b2937	b3156	b0238	b2310	b2937	b2980	b3228	b4049	b0945	b0485	b3470	b0238	b3635	b4049	b1920	b4361	b1467	b3146	b2755
1152	b0926	b0951	b1165	b4238	b4355	b2690	b4238	b2435	b3429	b3252	b3252	b2169	b1944	b4032	b0037	b0545	b3875	b0777	b1695	b0545	b2599	b3237	b1809	b0413	b4022	b0421	b0777	b0674	b1809	b1892	b2169	b0819	b0545	b1040
1153	b1375	b2265	b4403	b0977	b0827	b3809	b0977	b3253	b3665	b2435	b2435	b0476	b2838	b3196	b0123	b0449	b4079	b1300	b1833	b0449	b1389	b2193	b4238	b2852	b0331	b4207	b1300	b2094	b4238	b4149	b0476	b0403	b0449	b2063
1154	b4063	b2224	b0133	b1809	b2515	b3620	b1809	b2804	b1328	b1238	b1238	b0403	b2329	b1272	b0159	b0307	b4238	b2720	b0606	b0307	b3018	b0170	b0578	b1672	b0752	b3783	b2720	b2032	b0578	b3522	b0403	b3917	b2887	b4045
1155	b2237	b1321	b0131	b0578	b4537	b3479	b0578	b3252	b1341	b0578	b0578	b3195	b1640	b1106	b0320	b0243	b2166	b3195	b1033	b0243	b1194	b3553	b1861	b1541	b1482	b1957	b3195	b3522	b1861	b1848	b3195	b3567	b3656	b3516
1156	b3337	b1076	b0902	b1861	b1415	b1334	b1861	b0632	b3742	b1183	b1183	b1190	b1126	b2946	b0340	b3656	b2700	b3945	b0870	b3656	b0777	b4396	b0977	b2912	b3071	b1114	b3945	b1048	b0977	b3034	b1190	b2282	b0307	b3028
1157	b0109	b4195	b0134	b4049	b0177	b0526	b4049	b1238	b1392	b0953	b0953	b2873	b1441	b0113	b0452	b2887	b0518	b0331	b2379	b2887	b4146	b2708	b4006	b4139	b1968	b1133	b0331	b2997	b4006	b0037	b2873	b4263	b0243	b1834
1158	b3317	b1797	b1872	b3359	b2471	b0772	b3359	b0891	b1226	b1809	b1809	b0221	b2239	b0038	b0472	b3995	b3764	b1780	b1581	b3995	b1392	b3738	b0784	b3794	b0658	b1566	b1780	b2568	b0784	b2907	b0221	b1707	b3995	b3713
1159	b1252	b0730	b2785	b3481	b1297	b2057	b3481	b1809	b1285	b2022	b2022	b1335	b0340	b0722	b0481	b1945	b0891	b1787	b3509	b1945	b2154	b2540	b3481	b1581	b0238	b2319	b1787	b1286	b3481	b0777	b1335	b2260	b1945	b0498
1160	b2497	b3601	b3689	b0426	b2173	b4063	b0426	b2022	b2728	b0632	b0632	b2810	b4194	b3449	b0521	b4162	b1174	b4022	b3635	b4162	b2894	b2171	b3253	b2993	b3452	b3421	b4022	b0477	b3253	b1861	b2810	b2422	b4162	b3177
1161	b3542	b3032	b2241	b0784	b2232	b2421	b0784	b2154	b3601	b2154	b2154	b2955	b3356	b1271	b0775	b1322	b2993	b2673	b1905	b1322	b1920	b2918	b4350	b3736	b4127	b2114	b2673	b2519	b4350	b0784	b2955	b0594	b3906	b3951
1162	b3654	b3102	b2224	b3253	b2820	b3115	b3253	b1183	b0601	b0891	b0891	b0945	b0878	b1247	b0851	b3906	b2922	b2607	b3522	b3906	b1244	b4180	b0426	b4269	b4198	b2379	b2607	b0914	b0426	b3567	b0945	b1272	b2439	b3136
1163	b1159	b0873	b1397	b4350	b1343	b0687	b4350	b4238	b1583	b4238	b4238	b2073	b1942	b0163	b0894	b2439	b0784	b4198	b3359	b2439	b3993	b4175	b2435	b3450	b2720	b3635	b4198	b2023	b2435	b1614	b2073	b3794	b1322	b0232
1164	b4020	b1444	b3845	b2435	b2422	b3205	b2435	b0953	b2311	b2210	b2210	b1300	b0471	b0763	b0977	b1253	b0632	b3359	b2330	b1253	b3567	b3869	b3359	b0449	b2556	b1624	b3359	b2950	b3359	b1290	b1300	b2496	b1253	b0142
1165	b3935	b3033	b0071	b2154	b3152	b1130	b2154	b0471	b2211	b4049	b4049	b1054	b1659	b2424	b1012	b3003	b4090	b2349	b0285	b3003	b0089	b0154	b2154	b1406	b0039	b2955	b2349	b3615	b2154	b3941	b1054	b3288	b0674	b3769
1166	b0790	b3910	b4209	b0632	b0975	b1051	b0632	b4049	b2913	b0471	b0471	b3507	b2378	b0462	b1019	b0674	b4239	b2064	b0480	b0674	b2922	b0122	b0632	b4373	b3847	b0945	b2064	b4218	b0632	b2378	b3507	b2541	b3003	b4263
1167	b3162	b2513	b1661	b1225	b1812	b3462	b1225	b2525	b1695	b3520	b3520	b2790	b0142	b0793	b1055	b2673	b0575	b0456	b2533	b2673	b1848	b2126	b0891	b1638	b1137	b1341	b0456	b3439	b0891	b1093	b2790	b4238	b2673	b4346
1168	b0027	b4306	b2129	b0891	b1905	b0219	b0891	b3520	b0356	b0878	b0878	b1088	b3565	b4319	b1071	b3878	b3939	b2717	b3469	b3878	b3187	b2308	b0878	b3833	b1083	b2844	b2717	b0313	b0878	b0674	b1088	b1552	b2491	b1814
1169	b3241	b3177	b1733	b2210	b1112	b1127	b2210	b3850	b0929	b1012	b1012	b3102	b2644	b2826	b1178	b2491	b1244	b4361	b2519	b2491	b0878	b1743	b2210	b2173	b2379	b3751	b4361	b1991	b2210	b0426	b3102	b1770	b3878	b0192
1170	b1131	b1870	b2742	b3529	b0329	b3170	b3529	b0878	b3196	b1222	b1222	b1316	b0756	b3328	b1294	b0521	b1106	b3450	b0448	b0521	b2166	b0558	b3529	b1204	b1581	b0894	b3450	b0336	b3529	b1082	b1316	b0631	b0521	b3553
1171	b1757	b0658	b2616	b0878	b1672	b4395	b0878	b2464	b3017	b2525	b2525	b4317	b1895	b3329	b1389	b3926	b0878	b3642	b0475	b3926	b2887	b2328	b1225	b4177	b3635	b3344	b3642	b2905	b1225	b3482	b4317	b0713	b3117	b1992
1172	b3071	b1257	b1823	b4349	b1272	b0756	b4349	b1225	b0369	b1753	b1753	b3480	b4232	b3330	b1439	b3117	b2210	b3439	b0566	b3117	b2306	b2196	b2351	b1079	b0674	b0463	b0480	b1263	b2351	b2460	b3480	b1406	b3926	b0828
1173	b2543	b0697	b3626	b2351	b3669	b3429	b2351	b2218	b3440	b0452	b0452	b2093	b0351	b1683	b1587	b3850	b2369	b0480	b0914	b3850	b1809	b0886	b2684	b2838	b3522	b0408	b3439	b3234	b2684	b2949	b2093	b2310	b3933	b1901
1174	b3101	b3455	b3496	b2684	b1822	b1233	b2684	b1226	b0084	b1225	b1225	b1341	b3041	b2758	b1588	b3933	b4349	b2898	b2487	b3933	b4352	b4485	b1226	b0454	b2330	b2827	b2898	b3927	b1226	b2262	b1341	b2812	b1389	b3051
1175	b0167	b1045	b3627	b1222	b4373	b2912	b1222	b4025	b2998	b1226	b1226	b0516	b1272	b1375	b1611	b1389	b2684	b0408	b4171	b1389	b2330	b1388	b0471	b3028	b1286	b1295	b0408	b0632	b0471	b2467	b0516	b1950	b3850	b0910
1176	b2742	b2078	b1620	b1226	b1638	b2742	b1226	b1222	b3610	b4350	b4350	b2844	b3187	b4200	b1635	b0819	b2259	b1312	b1931	b0819	b4220	b1396	b3764	b2232	b2533	b1377	b2542	b0352	b3764	b3848	b2844	b1071	b0819	b0955
1177	b3428	b4115	b0515	b2491	b3917	b3995	b2491	b1012	b3995	b1439	b1439	b2744	b1614	b4203	b1639	b2428	b2435	b2542	b0482	b2428	b4154	b1438	b1183	b4382	b2487	b2759	b1312	b1279	b1183	b0852	b2744	b1163	b2428	b3333
1178	b4012	b4132	b0841	b3764	b2282	b4380	b3764	b1942	b2463	b3549	b3549	b0639	b1232	b1109	b1667	b2321	b1861	b1253	b3439	b2321	b2433	b4539	b2491	b0592	b4218	b0878	b1253	b0958	b2491	b1659	b0639	b4310	b2321	b1091
1179	b0178	b3343	b1278	b1753	b1004	b3234	b1753	b4349	b2103	b3850	b3850	b2673	b2467	b0930	b1865	b4211	b0789	b3847	b4280	b4211	b3941	b1802	b1222	b2976	b1931	b3236	b1190	b2200	b1222	b3481	b2673	b0177	b2728	b3191
1180	b4353	b0766	b2174	b1183	b4054	b1983	b1183	b4350	b3844	b3529	b3529	b1253	b3875	b2498	b1883	b2728	b3253	b1190	b0313	b2728	b1285	b4158	b1753	b1018	b4537	b2286	b3847	b1614	b1753	b4335	b1253	b1430	b3794	b1243
1181	b4352	b1281	b0381	b0471	b3028	b3071	b0471	b3875	b2462	b2684	b2684	b3751	b2359	b3639	b1892	b3794	b3850	b1848	b0638	b3794	b1183	b3513	b4349	b1112	b3439	b3317	b1848	b2150	b4349	b1783	b3751	b0567	b4211	b1857
1182	b3670	b0117	b2086	b0635	b2708	b0349	b0635	b3359	b3376	b4178	b4178	b4238	b3764	b3357	b1916	b0879	b0807	b1335	b0355	b0879	b1079	b3324	b0635	b3289	b3412	b3929	b1335	b2700	b0635	b3026	b4238	b1684	b0879	b2548
1183	b0047	b1209	b0918	b0575	b4177	b0686	b0575	b2684	b0126	b3359	b3359	b2149	b1624	b0304	b1923	b4355	b2351	b2435	b3412	b4355	b2057	b1932	b0452	b3385	b0789	b3741	b2435	b1960	b0452	b4260	b2149	b0419	b4355	b0641
1184	b2732	b1857	b4124	b0159	b0631	b0595	b0159	b0452	b0632	b1942	b1942	b3642	b3942	b2319	b1930	b0945	b2154	b4293	b3087	b0945	b1944	b2043	b1012	b2431	b1584	b0444	b4293	b2061	b1012	b0340	b3642	b3385	b3234	b3243
1185	b2897	b1033	b1649	b0452	b3940	b1479	b0452	b1753	b0870	b0426	b0426	b0037	b1301	b3746	b2024	b3234	b0977	b0403	b0789	b3234	b3360	b4273	b0575	b2784	b2304	b3651	b0403	b2315	b0575	b0408	b0037	b4069	b0945	b4114
1186	b0098	b2056	b2292	b1012	b1322	b3640	b1012	b4178	b3878	b2218	b2218	b0894	b2834	b3281	b2155	b2462	b0777	b1377	b2898	b2462	b0756	b1736	b4090	b1387	b2165	b3652	b1377	b0476	b4090	b4243	b0894	b1638	b2462	b1955
1187	b4039	b2161	b4001	b3850	b1809	b3540	b3850	b0426	b3588	b4025	b4025	b1587	b1275	b4168	b2414	b2239	b0159	b1931	b1584	b2239	b1188	b2513	b0159	b1252	b1614	b0071	b1931	b3981	b0159	b0349	b1587	b3942	b2239	b3676
1188	b3781	b1618	b2987	b4090	b2912	b2818	b4090	b1439	b1886	b3481	b3481	b2768	b2871	b4372	b2418	b3592	b1275	b0516	b0260	b3592	b0872	b1799	b3850	b2096	b2150	b0893	b0516	b2543	b3850	b0686	b2768	b4214	b0871	b0574
1189	b1750	b0909	b3493	b2728	b1184	b3611	b2728	b2287	b1836	b2464	b2464	b4003	b3028	b1638	b2707	b0871	b3549	b0363	b2304	b0871	b1803	b1784	b1439	b0973	b0756	b1175	b0363	b3101	b1439	b4232	b4003	b3282	b3592	b1603
1190	b3527	b3141	b0652	b3234	b1079	b0505	b3234	b3549	b4139	b2467	b2467	b0363	b1667	b1905	b2783	b3359	b2759	b1462	b3700	b3359	b1624	b0430	b3939	b0080	b0403	b0085	b1462	b2059	b3939	b4354	b0363	b0134	b3359	b1192
1191	b2511	b0486	b2625	b1439	b3731	b3634	b1439	b3529	b1484	b2399	b2399	b0777	b0518	b0219	b3227	b0369	b1753	b3634	b3454	b0369	b0262	b2232	b3234	b3098	b2690	b1128	b3634	b0900	b3234	b1188	b0777	b0771	b0369	b1320
1192	b3184	b3680	b0655	b1942	b1541	b2097	b1942	b3481	b4253	b4090	b4090	b1829	b2216	b3665	b3253	b2920	b1222	b4014	b2165	b2920	b0855	b1931	b1942	b0431	b1863	b1925	b4014	b4051	b1942	b1640	b1829	b1511	b2920	b1542
1193	b2011	b0593	b2392	b3875	b0449	b3753	b3875	b2467	b1079	b4349	b4349	b2212	b2369	b1238	b3293	b1301	b0852	b1799	b1614	b1301	b1082	b1638	b3875	b1004	b2810	b3746	b1799	b0043	b3875	b3005	b2212	b0400	b1301	b1291
1194	b2663	b1901	b2571	b0643	b0592	b2024	b0643	b4090	b2498	b0159	b0159	b3344	b4349	b1525	b3529	b1148	b3745	b1374	b3132	b1148	b1614	b1129	b1244	b1606	b0675	b0127	b1374	b1863	b1244	b1667	b3344	b2769	b2873	b1406
1195	b1202	b3669	b1183	b3939	b2812	b2867	b3939	b0635	b1685	b0635	b0635	b1129	b1392	b2036	b3551	b3928	b2048	b2081	b4361	b3928	b4243	b0890	b2728	b2095	b2955	b3296	b2081	b0096	b2728	b4043	b1129	b0221	b3928	b2242
1196	b2847	b1351	b3601	b1244	b4214	b0347	b1244	b2399	b1843	b3234	b3234	b3634	b2460	b2330	b3567	b2873	b0471	b2565	b0756	b2873	b1275	b4336	b0643	b3737	b0417	b1103	b2565	b0675	b0643	b0242	b3634	b1048	b1148	b3061
1197	b2541	b0038	b3838	b3549	b1915	b0807	b3549	b3234	b1431	b0575	b0575	b1799	b0006	b0268	b3592	b2005	b1942	b3102	b0403	b2005	b1363	b2094	b3549	b1048	b4040	b2285	b3102	b2955	b3549	b2744	b1799	b1915	b2005	b2751
1198	b3722	b0543	b0123	b2560	b1163	b0312	b2560	b0575	b2818	b3875	b3875	b0636	b2032	b2005	b3873	b3454	b4211	b1119	b2097	b3454	b2467	b0956	b2560	b0329	b1900	b1800	b1119	b4384	b2560	b2644	b0636	b3519	b3454	b1002
1199	b2095	b2041	b2328	b0807	b4382	b1831	b0807	b3939	b1830	b2287	b2287	b2607	b1082	b2750	b4055	b2023	b1829	b1198	b3195	b2023	b0775	b2615	b4239	b1415	b3510	b0169	b0639	b2237	b4239	b1912	b2607	b1774	b2023	b1284
1200	b2634	b2293	b1845	b2467	b0383	b0081	b2467	b0159	b1463	b3939	b3939	b2156	b0089	b3960	b4111	b4239	b3234	b0639	b1863	b4239	b3234	b3289	b1275	b0593	b0935	b2523	b1198	b2472	b1275	b3187	b2156	b3802	b2165	b0066
1201	b1400	b1670	b3624	b2218	b0454	b1865	b2218	b3764	b0352	b3764	b3764	b1848	b3492	b0276	b4150	b2165	b4006	b1316	b0096	b2165	b1226	b1535	b2525	b3940	b2906	b1719	b1316	b0425	b2525	b1232	b1848	b1790	b4239	b4367
1202	b1051	b3821	b0683	b4239	b1035	b2416	b4239	b0956	b0189	b0956	b0956	b0463	b3549	b0475	b4241	b0980	b3115	b3668	b2810	b0980	b1272	b2241	b2048	b2150	b4381	b1945	b3668	b1704	b2048	b0296	b0463	b0431	b0980	b1097
1203	b1945	b4517	b2574	b2525	b3385	b3167	b2525	b3187	b3252	b3187	b3187	b0408	b4243	b2025	b4471	b2575	b0452	b0878	b0675	b2575	b0349	b2255	b2399	b2239	b3003	b1004	b0878	b0419	b2399	b3926	b0408	b2905	b2575	b1768
1204	b2052	b1167	b0750	b3146	b4069	b3965	b3146	b1275	b2464	b2433	b2433	b2565	b0829	b2801	b0292	b2674	b1183	b0752	b2937	b2674	b1640	b0676	b2467	b2218	b3102	b3924	b0752	b3429	b2467	b0756	b2565	b0449	b1324	b3631
1205	b2667	b0579	b1799	b1275	b1926	b3904	b1275	b2048	b1684	b1244	b1244	b0545	b2249	b3862	b3857	b1324	b2946	b3509	b2829	b1324	b0686	b3024	b3146	b1797	b1316	b4219	b0221	b4040	b3146	b2834	b0545	b0430	b2674	b2929
1206	b0251	b2897	b1513	b2048	b1781	b0337	b2048	b2433	b3640	b3146	b3146	b0859	b3850	b1301	b1221	b3752	b2467	b0221	b4040	b3752	b1126	b4056	b2218	b4355	b4317	b0890	b3509	b0504	b2218	b1926	b0859	b4537	b3752	b0099
1207	b2302	b3486	b1982	b2369	b1606	b3132	b2369	b1588	b1019	b1275	b1275	b2349	b4013	b0277	b1226	b0320	b1012	b2556	b1117	b0320	b1441	b3287	b2433	b1272	b2684	b2239	b2556	b1917	b2433	b3942	b2349	b0382	b0268	b2872
1208	b2251	b0782	b0148	b2399	b0312	b2224	b2399	b1244	b3700	b1588	b1588	b3600	b2674	b0585	b1227	b0268	b3522	b2748	b3425	b0268	b0914	b1377	b0807	b4099	b1484	b3030	b2748	b0754	b0807	b0518	b3600	b2515	b0320	b2930
1209	b0774	b2534	b3083	b2433	b1883	b2427	b2433	b3146	b2803	b2321	b2321	b3620	b3234	b4254	b1023	b0969	b2218	b4235	b3017	b0969	b4194	b3722	b2369	b3616	b0166	b0585	b4235	b3753	b2369	b2094	b3620	b1822	b0969	b1889
1210	b0067	b4135	b4259	b3522	b1581	b1209	b3522	b0829	b0878	b2491	b2491	b1684	b2354	b0312	b1465	b0662	b3752	b0976	b1900	b0662	b3356	b0420	b2287	b0312	b4378	b0389	b0976	b1659	b2287	b0142	b1684	b0590	b2560	b0286
1211	b3260	b0840	b3176	b1588	b3737	b0394	b1588	b2491	b4040	b2048	b2048	b2435	b3522	b4512	b1466	b2560	b1064	b2450	b3510	b2560	b1912	b2751	b4178	b4069	b1341	b4512	b2450	b2378	b4178	b2169	b2435	b4288	b0662	b1277
1212	b2821	b0917	b1829	b2287	b4387	b3848	b2287	b2321	b0903	b0829	b0829	b1273	b3990	b0601	b3713	b2790	b2878	b0923	b0211	b2790	b4232	b1252	b1588	b0781	b0516	b1699	b0923	b4314	b1588	b3028	b1273	b4289	b2790	b0284
1213	b1378	b2187	b1734	b4178	b2976	b3806	b4178	b3117	b3486	b2560	b2560	b1780	b2790	b2887	b2470	b2311	b1783	b3736	b1200	b2311	b3946	b2166	b3522	b4054	b2224	b4122	b3736	b2477	b3522	b2464	b1780	b2976	b2311	b0573
1214	b1588	b1836	b3091	b2321	b1846	b2893	b2321	b2417	b0296	b2894	b2894	b2799	b2744	b0351	b0027	b3077	b3146	b1051	b2282	b3077	b0093	b1944	b2321	b3465	b0426	b1612	b1051	b4255	b2321	b4349	b2799	b1200	b3077	b4070
1215	b2058	b2616	b4362	b1783	b1252	b2299	b1783	b1322	b3638	b2369	b2369	b4014	b0872	b0592	b4035	b0083	b0929	b2690	b2906	b0083	b2369	b0469	b1783	b2081	b3284	b0311	b2690	b2907	b1783	b0807	b4014	b2450	b3942	b3721
1216	b0483	b2415	b3442	b0852	b4371	b4293	b0852	b0914	b3811	b3522	b3522	b4162	b1803	b0347	b0101	b3942	b1439	b3284	b4381	b3942	b2241	b4361	b0852	b3917	b2467	b2559	b3284	b0109	b0852	b2032	b4162	b4005	b2907	b3225
1217	b2669	b3533	b2155	b4025	b2150	b1301	b4025	b2894	b3849	b0914	b0914	b2827	b0914	b1699	b3891	b2907	b2094	b1635	b3003	b2907	b2291	b3428	b3187	b2496	b0639	b2103	b1635	b2906	b3187	b0351	b2827	b1905	b0083	b4056
1218	b4053	b4003	b2151	b3187	b2496	b0781	b3187	b2728	b0323	b1322	b1322	b0803	b2038	b1328	b1939	b1727	b3665	b1622	b3102	b1727	b2094	b1594	b1322	b1926	b1662	b2818	b1622	b1953	b1322	b2305	b0803	b2173	b1727	b2556
1219	b2514	b1168	b0767	b0809	b2600	b3387	b0809	b2369	b2543	b0643	b0643	b1275	b4565	b4361	b0687	b3115	b0829	b3098	b1316	b3115	b0340	b0145	b3115	b1846	b3024	b1324	b1684	b1297	b3115	b4076	b1275	b1387	b4386	b2564
1220	b1888	b3153	b2183	b3745	b0973	b3935	b3745	b3522	b3101	b0809	b0809	b2273	b3520	b4122	b1062	b0133	b4354	b1684	b0189	b0133	b1659	b1341	b4025	b0383	b2458	b2593	b3098	b3006	b4025	b4013	b2273	b3290	b3115	b3809
1221	b3076	b1333	b1158	b3115	b3072	b2869	b3115	b2291	b4177	b2783	b2783	b1075	b1912	b1612	b4003	b2944	b3422	b4049	b4386	b2944	b2378	b1968	b3745	b1082	b1253	b3941	b4049	b2507	b3745	b0953	b1075	b3887	b0133	b3745
1222	b0975	b2803	b1943	b2783	b2468	b2844	b2783	b2560	b3234	b4239	b4239	b2081	b0064	b1537	b1198	b4386	b1588	b0593	b1484	b4386	b2528	b3463	b2783	b0658	b1051	b0888	b0593	b4317	b2783	b3529	b2081	b1781	b2944	b4233
1223	b0060	b1661	b2804	b0829	b0431	b4213	b0829	b2239	b1624	b2359	b2359	b2748	b0490	b2644	b1081	b1377	b1328	b0417	b0166	b1377	b1776	b0444	b0829	b2407	b1074	b4174	b0417	b0189	b0829	b1942	b2748	b1004	b1377	b3764
1224	b3418	b0830	b3208	b0608	b2407	b2220	b0608	b0809	b2414	b2291	b2291	b2524	b0765	b3184	b4266	b2902	b0526	b3751	b4378	b2902	b0351	b2898	b0608	b1883	b3751	b0508	b3751	b1484	b0608	b2867	b2524	b2993	b2547	b2433
1225	b2698	b1315	b4059	b1322	b1082	b2795	b1322	b0643	b2239	b2728	b2728	b1295	b1766	b0311	b2009	b2547	b2287	b0463	b1341	b2547	b0142	b1221	b0809	b2893	b0009	b3106	b0463	b0394	b0809	b2143	b1295	b0335	b2902	b0687
1226	b0188	b0927	b3447	b3665	b3519	b2910	b3665	b2783	b0480	b3117	b3117	b1462	b2346	b2559	b4204	b2844	b0608	b2467	b0516	b2844	b2790	b1603	b1639	b2472	b1635	b3430	b2467	b2243	b1639	b4162	b1462	b1940	b2844	b1705
1227	b0378	b1658	b3748	b0914	b2711	b2732	b0914	b2359	b3515	b0894	b0894	b3098	b3262	b0077	b1281	b3849	b2525	b2684	b1397	b3849	b3565	b0232	b2291	b0635	b2768	b1019	b2684	b4378	b2291	b1736	b3098	b4375	b3849	b2057
1228	b0648	b1068	b3746	b4232	b3736	b1259	b4232	b4239	b3941	b2239	b2239	b0593	b2094	b2103	b2672	b1341	b0424	b3842	b2224	b1341	b2744	b1022	b3752	b1184	b3567	b1569	b3842	b1476	b3752	b3990	b0593	b3235	b1341	b4299
1229	b2047	b1924	b0613	b2464	b2239	b1263	b2464	b0894	b1183	b2417	b2417	b1374	b0113	b4220	b4112	b0575	b2433	b4380	b0426	b0575	b2644	b0798	b0956	b2426	b4380	b2783	b4380	b3465	b0956	b3524	b1374	b1809	b0575	b3615
1230	b1908	b3736	b2098	b1064	b0477	b1759	b1064	b2878	b1106	b0852	b0852	b2299	b2732	b3993	b0782	b0009	b3187	b3401	b3625	b0009	b1895	b2899	b1064	b1343	b2166	b3237	b3401	b1341	b1064	b3939	b2299	b2938	b0009	b0196
1231	b4161	b3951	b2406	b1639	b3616	b2496	b1639	b0608	b2453	b2354	b2354	b1962	b3082	b0349	b1971	b2416	b0189	b1286	b0891	b2416	b2359	b0335	b2359	b2820	b2922	b0879	b1286	b3115	b2359	b3809	b1962	b0785	b2416	b3524
1232	b0999	b0357	b0444	b1829	b1474	b1555	b1829	b2354	b3589	b0608	b0608	b4293	b1226	b0686	b0785	b3857	b1639	b2524	b0639	b3857	b3005	b3924	b1829	b1474	b2521	b1982	b2524	b1880	b1829	b1301	b4293	b0677	b1707	b2804
1233	b1282	b0677	b1764	b3752	b0180	b3752	b3752	b0852	b2079	b4232	b4232	b1377	b3933	b1360	b0010	b1707	b2726	b0935	b2020	b1707	b0431	b4168	b0914	b1484	b3842	b3712	b0935	b0134	b0914	b2528	b1377	b2150	b3857	b4335
1234	b3901	b1323	b0924	b2354	b4022	b2140	b2354	b4232	b2687	b0807	b0807	b4389	b4238	b1324	b0993	b2086	b2399	b2369	b2673	b2086	b1232	b1199	b2878	b2711	b1850	b3495	b4350	b3845	b2878	b2871	b4389	b1082	b2086	b0679
1235	b0773	b1137	b3571	b2359	b1861	b3106	b2359	b0807	b0800	b1783	b1783	b1174	b2949	b2306	b3210	b4263	b2528	b4350	b1662	b4263	b3588	b0741	b4232	b2600	b2129	b2354	b2369	b0405	b4232	b2038	b1174	b2552	b3993	b2642
1236	b1950	b1545	b2077	b2291	b1248	b4118	b2291	b1783	b4475	b1639	b1639	b2717	b4146	b1232	b1372	b3993	b2944	b0037	b1444	b3993	b3764	b0238	b2464	b1861	b1879	b2572	b0037	b4029	b2464	b0876	b2717	b1672	b0953	b3170
1237	b2137	b1400	b3259	b2878	b2472	b0676	b2878	b0187	b2993	b2024	b2024	b0923	b2210	b2781	b2370	b3515	b1322	b3995	b3024	b3515	b3522	b2471	b2354	b0516	b3806	b4213	b3995	b0456	b2354	b0064	b0923	b0088	b4263	b1476
1238	b3601	b2608	b0629	b0956	b1797	b3605	b0956	b0627	b3559	b2878	b2878	b2759	b1569	b2834	b1334	b0953	b2783	b1614	b2458	b0953	b0518	b0655	b3665	b2438	b3972	b1870	b1614	b2020	b3665	b0490	b2759	b4117	b3515	b1306
1239	b1651	b0982	b0084	b3117	b1511	b1093	b3117	b1639	b3857	b3752	b3752	b3999	b4076	b2593	b2218	b1408	b3117	b2768	b1123	b1408	b1794	b1764	b0894	b1163	b3462	b1302	b2768	b2765	b0894	b0765	b3999	b1926	b1328	b3999
1240	b3680	b2663	b2412	b2094	b4352	b1623	b2094	b2024	b3609	b4043	b4043	b2806	b0970	b2762	b2786	b1758	b0914	b1408	b1253	b1758	b2460	b1356	b0424	b1622	b1799	b1507	b1408	b1096	b0424	b1766	b2806	b0041	b2507	b3356
1241	b3038	b2156	b2910	b0929	b0448	b1940	b0929	b2143	b2291	b0187	b0187	b2154	b0187	b3789	b0777	b3326	b4232	b1758	b1928	b3326	b2834	b3187	b2417	b1809	b1809	b0643	b1758	b1385	b2417	b2346	b2154	b1079	b3326	b3925
1242	b3902	b2936	b2141	b0189	b0166	b3188	b0189	b3752	b0969	b3115	b3115	b3736	b0426	b3941	b3058	b2507	b4317	b0422	b1074	b2507	b3520	b0200	b2094	b4336	b3401	b3611	b0422	b2057	b2094	b3262	b3736	b2407	b1408	b4022
1243	b0571	b3997	b4455	b0424	b1978	b0958	b0424	b3215	b0055	b0424	b0424	b4022	b2291	b0103	b2163	b1328	b0809	b2330	b2210	b1328	b0400	b1206	b0929	b0448	b1070	b3252	b2330	b4069	b0929	b0575	b4022	b2838	b1758	b2074
1244	b1523	b1074	b1811	b2417	b1790	b0508	b2417	b3115	b0197	b1064	b1064	b0331	b1829	b2917	b0011	b3376	b2212	b4003	b0009	b3376	b3215	b0339	b3117	b3847	b4350	b1675	b4003	b1074	b3117	b0914	b0331	b3894	b1019	b1033
1245	b0814	b3040	b3049	b0894	b1484	b0292	b0894	b2980	b2799	b2980	b2980	b0752	b0546	b1707	b2696	b1019	b2321	b2533	b0827	b1019	b4238	b0652	b0189	b1781	b1148	b2460	b2533	b0037	b0189	b2790	b0752	b3731	b3376	b1080
1246	b0198	b3867	b4137	b2024	b1387	b3480	b2024	b1829	b3945	b3960	b3960	b0976	b0977	b3481	b1686	b4035	b2354	b0739	b2795	b4035	b1322	b2091	b2239	b2895	b2565	b2595	b0739	b0472	b2239	b2674	b0976	b3669	b4035	b2052
1247	b0840	b1536	b0052	b2239	b2838	b1731	b2239	b0424	b2407	b3745	b3745	b0238	b4061	b3894	b2922	b1226	b2417	b2362	b0320	b1226	b3492	b2081	b2024	b1350	b0435	b1748	b2362	b0775	b2024	b3850	b0238	b1883	b1926	b3620
1248	b0917	b1046	b3448	b3960	b2721	b0677	b3960	b4043	b2780	b3215	b3215	b1622	b4350	b0575	b0829	b1926	b4119	b0789	b0472	b1926	b2728	b2752	b2726	b1511	b1119	b0081	b0789	b0894	b2726	b2239	b1622	b0453	b1226	b1135
1249	b2187	b1212	b0094	b2726	b2893	b4512	b2726	b3745	b0101	b1829	b1829	b0878	b0400	b2726	b3871	b2129	b2291	b2154	b1389	b2129	b3028	b0296	b3960	b2468	b1684	b1183	b2959	b1055	b3960	b4317	b0878	b4382	b1863	b4051
1250	b3055	b0407	b0044	b0526	b0593	b0708	b0526	b3960	b2033	b4076	b4076	b4198	b1322	b1938	b2668	b4140	b4178	b2959	b2768	b4140	b0006	b3018	b3422	b0400	b2435	b2340	b2154	b1389	b3422	b1652	b4198	b1252	b2129	b1463
1251	b0150	b3154	b0543	b3422	b2137	b0859	b3422	b1064	b3360	b2057	b2057	b2450	b2262	b3904	b1757	b0390	b3995	b1148	b3567	b0390	b2392	b1833	b2894	b2427	b1250	b1618	b1148	b1930	b2894	b0545	b2450	b0383	b4140	b4082
1252	b2131	b0348	b1664	b2262	b1258	b0351	b2262	b0189	b0526	b2262	b2262	b2720	b3005	b0145	b2521	b1863	b1928	b2810	b1466	b1863	b3082	b3520	b2262	b0531	b4014	b3149	b1863	b2418	b2262	b3052	b2720	b3935	b0390	b3879
1253	b0195	b2917	b3967	b2894	b0335	b2146	b2894	b2262	b2912	b0189	b0189	b2288	b2417	b2817	b0279	b2340	b0894	b1863	b4145	b2340	b1078	b0123	b0526	b4219	b4090	b0158	b2810	b2615	b0526	b0189	b2288	b0644	b3391	b3451
1254	b0199	b0160	b3983	b1328	b2607	b1703	b1328	b2528	b0826	b2143	b2143	b2556	b1012	b3625	b0335	b3391	b2024	b4099	b1281	b3391	b1667	b0595	b2528	b1248	b1073	b2924	b4099	b3592	b2528	b0424	b2556	b0647	b2340	b3503
1255	b0911	b3610	b1531	b1294	b0895	b2888	b1294	b2057	b3432	b3356	b3356	b3847	b0807	b0520	b0800	b1093	b0089	b2150	b2166	b1093	b1829	b0592	b1328	b0334	b0088	b2251	b2150	b1465	b1328	b3752	b3847	b4078	b1093	b3495
1256	b1930	b3642	b0454	b2528	b0078	b0537	b2528	b2727	b2166	b2726	b2726	b0921	b0452	b0577	b1164	b0504	b2262	b1129	b2922	b0504	b1608	b2052	b4043	b0809	b1736	b2499	b1129	b0777	b4043	b3234	b0921	b1717	b0504	b1677
1257	b4094	b1900	b4293	b2980	b4099	b0520	b2980	b1608	b1915	b3422	b3422	b3361	b3253	b0618	b1538	b0123	b2887	b2156	b1757	b0123	b0635	b2906	b3005	b0631	b1787	b1725	b0426	b2166	b3005	b3146	b3361	b2020	b0333	b0339
1258	b3319	b1834	b3939	b3005	b2427	b1872	b3005	b4076	b3152	b1608	b1608	b4099	b1608	b2467	b1829	b0333	b2673	b0426	b2521	b0333	b3549	b1731	b1294	b1035	b2048	b3035	b2156	b2668	b1294	b3503	b4099	b0161	b0123	b0272
1259	b0817	b3847	b1678	b2944	b4219	b4167	b2944	b3005	b1387	b3665	b3665	b2711	b2241	b3008	b2212	b1942	b4162	b0039	b1164	b1942	b0381	b2440	b2980	b0902	b3098	b0757	b2224	b1164	b2980	b3115	b2711	b0407	b0394	b2263
1260	b2496	b2216	b4061	b3995	b0771	b0174	b3995	b2094	b2460	b2528	b2528	b3522	b2887	b2794	b2411	b0400	b3928	b2224	b2491	b0400	b2354	b3235	b2944	b4112	b2369	b1651	b0039	b1563	b2944	b1392	b3522	b1334	b1942	b3492
1261	b1174	b3087	b3710	b4043	b1942	b0459	b4043	b2887	b3848	b1294	b1294	b2330	b4162	b3610	b2416	b0394	b3878	b3412	b1850	b0394	b0566	b1957	b3995	b4040	b0593	b1623	b3412	b1829	b3995	b1467	b2330	b2287	b0400	b1385
1262	b4204	b4159	b3644	b3215	b2565	b1013	b3215	b3356	b1330	b2094	b2094	b2997	b3359	b4484	b2454	b1781	b2464	b1275	b2129	b1781	b4085	b1807	b2867	b1790	b1374	b1779	b1275	b3385	b2867	b1569	b2997	b1968	b1238	b3196
1263	b0741	b2455	b2609	b0187	b1622	b3992	b0187	b2726	b3959	b2727	b2727	b3749	b0575	b2458	b3054	b4253	b3524	b3522	b1003	b4253	b4401	b3058	b3215	b2565	b1356	b3888	b3522	b3842	b3215	b0970	b3749	b1614	b1781	b0852
1264	b2365	b0963	b3477	b2887	b1863	b2461	b2887	b3665	b1805	b3005	b3005	b1286	b3529	b0707	b3237	b1238	b2359	b1273	b1879	b1238	b0113	b1861	b4076	b1942	b3939	b4052	b1273	b0526	b4076	b1675	b1286	b0009	b4253	b1555
1265	b4321	b0520	b1444	b4317	b4112	b1704	b4317	b0242	b0399	b2867	b2867	b2533	b3481	b1253	b3244	b1684	b2143	b4381	b2785	b1684	b0970	b1566	b4317	b0477	b4049	b1233	b4381	b3462	b4317	b1829	b2533	b4352	b1684	b3465
1266	b2874	b3655	b4219	b4354	b0430	b1203	b4354	b3422	b1525	b0233	b0233	b0970	b0953	b4352	b3344	b0431	b0408	b0756	b3806	b0431	b0426	b3152	b0187	b1978	b3995	b1827	b0756	b0465	b0187	b2726	b0970	b0477	b0431	b0786
1267	b1960	b0290	b3416	b2867	b3450	b1397	b2867	b0233	b0618	b1328	b1328	b2487	b2528	b2053	b3385	b1759	b2516	b1266	b0526	b1759	b3848	b2507	b2887	b4352	b4293	b4129	b1266	b4354	b2887	b3995	b2487	b0036	b1759	b1259
1268	b2231	b0986	b4256	b4076	b3052	b0506	b4076	b1624	b3856	b2887	b2887	b3018	b2143	b1846	b3498	b4361	b1294	b1484	b3634	b4361	b0975	b1098	b4354	b4022	b1377	b2582	b1484	b4475	b4354	b2291	b3018	b2687	b4361	b3115
1269	b1902	b1292	b1464	b4146	b0417	b4022	b4146	b0566	b2036	b1624	b1624	b4218	b4401	b3405	b3645	b2450	b2947	b2149	b3972	b2450	b0608	b0578	b1928	b2392	b1924	b0194	b2149	b1851	b1928	b1624	b4218	b2239	b0450	b2023
1270	b2614	b3377	b1372	b3928	b1334	b2597	b3928	b3995	b1872	b0627	b0627	b4537	b1238	b1222	b3752	b0450	b4233	b2922	b3462	b0450	b4350	b4348	b4162	b3857	b2362	b3389	b2922	b0272	b4162	b0643	b4537	b1295	b1134	b3076
1271	b2151	b2988	b0180	b3391	b3065	b2908	b3391	b1294	b3845	b3995	b3995	b3412	b1439	b1019	b3842	b1134	b2239	b0478	b1799	b1134	b4162	b3833	b2143	b2132	b1843	b0949	b0478	b1082	b2143	b2491	b3412	b0592	b2450	b3538
1272	b3326	b1537	b1201	b2057	b3098	b2804	b2057	b2867	b3343	b0526	b0526	b0789	b0852	b1588	b3878	b2684	b4043	b4090	b1809	b2684	b3359	b1201	b0233	b0895	b0923	b0432	b4090	b1259	b0233	b2329	b0789	b2913	b0713	b3825
1273	b2462	b2720	b1199	b1928	b3847	b0577	b1928	b4146	b2354	b2944	b2944	b1584	b2684	b1639	b4183	b3215	b1377	b1809	b2233	b3215	b4013	b3092	b4146	b1258	b3520	b3406	b1809	b2259	b4146	b3359	b1584	b3779	b3215	b2259
1274	b3102	b4155	b2827	b3227	b1056	b3869	b3227	b1328	b1614	b3227	b3227	b0594	b0713	b1916	b1080	b3464	b3960	b1250	b3259	b3464	b4167	b0590	b2212	b2795	b2154	b3453	b1250	b4094	b2212	b2728	b0594	b1257	b3464	b3481
1275	b0953	b4181	b2418	b3551	b1614	b0610	b3551	b4162	b1792	b0566	b0566	b2304	b3034	b2024	b1161	b0713	b4025	b3404	b1070	b0713	b3990	b4288	b2727	b2290	b1450	b2594	b3404	b3850	b2727	b2525	b2304	b1018	b2684	b0969
1276	b3616	b1650	b1636	b2212	b2687	b1664	b2212	b0526	b3807	b0929	b0929	b2165	b1285	b2783	b1296	b2485	b4146	b2379	b2475	b2485	b2038	b4289	b3149	b4306	b2383	b2323	b2379	b0463	b3149	b1238	b2165	b2073	b2781	b2950
1277	b1785	b2837	b0398	b4119	b3038	b1236	b4119	b4035	b4152	b4162	b4162	b1614	b1079	b1227	b1549	b0775	b3391	b0921	b2565	b0775	b2949	b0778	b3928	b0771	b3736	b2745	b1074	b4243	b3928	b0872	b1614	b0635	b0139	b2005
1278	b0907	b1841	b1462	b0089	b2392	b0156	b0089	b0929	b2668	b3551	b3551	b2150	b3848	b0101	b1670	b0139	b0956	b1074	b2133	b0139	b4565	b0494	b2057	b1863	b0740	b3260	b0921	b2727	b2057	b1803	b2150	b1846	b0775	b3480
1279	b2609	b3845	b2673	b2727	b0809	b2803	b2727	b2212	b1174	b2212	b2212	b0756	b1222	b2009	b1850	b2781	b0187	b2273	b1234	b2781	b0785	b0495	b3227	b0124	b0655	b3522	b4218	b0393	b3227	b3606	b0756	b2427	b2485	b3838
1280	b1554	b3452	b3610	b0408	b2081	b0080	b0408	b0450	b1942	b1928	b1928	b2690	b0608	b0782	b2545	b1430	b4253	b4218	b1022	b1430	b2727	b1727	b3391	b2351	b2893	b2997	b2273	b0578	b3391	b2321	b2690	b2917	b1430	b3839
1281	b3848	b3143	b1118	b4162	b3154	b3507	b4162	b2944	b0780	b3149	b3149	b1863	b3946	b2922	b2992	b3429	b3005	b1070	b0435	b3429	b1569	b3609	b4119	b0335	b0956	b4025	b1070	b3875	b4119	b1226	b1863	b2565	b3429	b2412
1282	b3155	b1061	b1710	b2143	b2895	b2667	b2143	b1613	b1250	b4146	b4146	b0675	b3360	b2491	b3076	b1167	b3149	b0970	b1119	b1167	b2732	b4213	b3551	b3154	b0422	b4218	b0970	b0296	b3551	b2673	b0675	b1266	b0675	b3549
1283	b0732	b4473	b0969	b0233	b4029	b2311	b0233	b3227	b2761	b2673	b2673	b0321	b0635	b3878	b4119	b0675	b3794	b0435	b0758	b0675	b0064	b1343	b0089	b4371	b0478	b1614	b0435	b2803	b0089	b4198	b0321	b3465	b1252	b0577
1284	b1095	b2221	b2234	b3149	b4040	b0970	b3149	b1928	b1591	b0242	b0242	b3429	b3752	b4183	b4469	b1252	b3227	b2312	b1684	b1252	b0490	b4263	b0408	b2812	b0241	b2150	b2312	b3538	b0408	b1012	b3429	b0975	b1167	b1238
1285	b2474	b3900	b1059	b4233	b3857	b2175	b4233	b3149	b4032	b3391	b3391	b0417	b1783	b1161	b1901	b3017	b3857	b2906	b1273	b3017	b0765	b1070	b3356	b0078	b0976	b1863	b2906	b1035	b3356	b2560	b0417	b0089	b0419	b0035
1286	b3258	b2211	b1062	b2673	b0480	b3656	b2673	b3551	b1569	b4317	b4317	b3158	b3939	b3076	b3825	b4209	b3538	b3911	b1501	b4209	b1766	b2516	b2673	b2137	b2312	b3429	b3911	b0651	b2673	b0713	b3158	b1858	b3017	b1302
1287	b3754	b1831	b3821	b0851	b0658	b1082	b0851	b3026	b1511	b3026	b3026	b4040	b4043	b1003	b1737	b0419	b2867	b1833	b0207	b0419	b2346	b0051	b1608	b3519	b1937	b4040	b1833	b1541	b1608	b2887	b4040	b1190	b4209	b2033
1288	b4359	b1263	b4292	b1178	b0400	b0785	b1178	b2673	b0577	b0851	b0851	b2039	b1794	b0718	b2129	b2475	b1079	b1879	b3012	b2475	b3262	b0153	b2947	b3806	b1622	b2906	b1879	b2202	b2947	b3041	b2039	b0789	b3665	b3252
1289	b0145	b0125	b1611	b3293	b0635	b1624	b3293	b4317	b1271	b1178	b1178	b1900	b3960	b2482	b2660	b3665	b0627	b1450	b4014	b3665	b0546	b2477	b4233	b1056	b0878	b1484	b1450	b1591	b4233	b2700	b1900	b1861	b2475	b2302
1290	b3253	b0081	b2867	b3873	b2426	b1392	b3873	b0408	b4260	b3293	b3293	b3510	b4085	b2412	b1003	b1066	b1672	b2427	b2064	b1066	b2284	b1106	b0851	b0651	b1408	b4378	b2304	b2435	b0851	b1831	b3510	b3052	b1066	b4366
1291	b0482	b4122	b1908	b4055	b0531	b0393	b4055	b0089	b0408	b3873	b3873	b0935	b2867	b2910	b0454	b3438	b3551	b2304	b1073	b3438	b4061	b3939	b1178	b4387	b1758	b2224	b2427	b2359	b1178	b3128	b0935	b2607	b3438	b3581
1292	b0035	b1697	b0810	b4111	b1350	b1732	b4111	b0975	b1197	b4055	b4055	b2906	b3215	b1799	b0718	b1931	b3439	b0675	b0088	b1931	b4382	b3338	b3293	b0480	b1266	b0426	b0675	b0207	b3293	b3960	b2906	b3736	b1931	b2803
1293	b0048	b2770	b4000	b4150	b2431	b4066	b4150	b3391	b0894	b4111	b4111	b4381	b0450	b1809	b0892	b3041	b3848	b2711	b2079	b3041	b1263	b2948	b3873	b3451	b2959	b2166	b2711	b3012	b3873	b0452	b4381	b2290	b2762	b0153
1294	b2584	b1291	b2296	b4471	b1126	b3924	b4471	b1079	b3522	b4150	b4150	b1400	b2321	b3671	b1343	b2762	b3215	b1850	b1736	b2762	b2684	b2165	b4055	b2415	b2450	b3462	b1850	b0546	b4055	b0789	b1400	b3152	b3041	b1199
1295	b1727	b2364	b4006	b1608	b1441	b3172	b1608	b3439	b1258	b4471	b4471	b3003	b1096	b0234	b1879	b2247	b1776	b0476	b1787	b2247	b0394	b3345	b4111	b1320	b2277	b1070	b0476	b4149	b4111	b1822	b3003	b3717	b2392	b3143
1296	b1733	b4280	b1388	b2947	b0124	b1938	b2947	b1672	b3910	b4035	b4035	b2684	b0545	b3495	b2086	b2392	b0851	b0822	b2048	b2392	b3738	b1190	b4150	b3032	b2278	b2260	b0822	b0841	b4150	b0608	b2684	b0773	b2247	b4475
1297	b3869	b1200	b1390	b3356	b0006	b1070	b3356	b0970	b3520	b0408	b0408	b1484	b3146	b1848	b2542	b2525	b1178	b3567	b3098	b2525	b2053	b3564	b4471	b4029	b2288	b1077	b2948	b1278	b4471	b1322	b1484	b4219	b2525	b1701
1298	b0651	b0973	b3141	b1079	b0516	b0852	b1079	b3928	b4472	b0450	b0450	b3893	b2728	b2354	b2785	b1427	b3293	b2948	b3292	b1427	b0575	b2810	b0627	b3634	b4065	b0889	b3567	b2174	b0627	b1374	b3893	b3924	b0425	b0424
1299	b2413	b0337	b2220	b1624	b1190	b1639	b1624	b2079	b2844	b1672	b1672	b4378	b1613	b2805	b3806	b3381	b3873	b3939	b2369	b3381	b0977	b0047	b3794	b4241	b3404	b1843	b3939	b3821	b3794	b3149	b4378	b1013	b1427	b2947
1300	b3991	b3698	b0445	b3794	b2290	b4079	b3794	b0851	b2937	b3928	b3928	b1950	b1374	b0676	b0183	b3858	b4055	b3520	b0593	b3858	b2262	b1717	b1624	b1614	b3911	b3520	b3520	b0055	b1624	b3538	b1950	b1322	b3381	b2571
1301	b2129	b4381	b2662	b0627	b0334	b1246	b0627	b1178	b1489	b0970	b0970	b2224	b0809	b3113	b2060	b0425	b4111	b0120	b1374	b0425	b4076	b0082	b1079	b4383	b2050	b2312	b0120	b2531	b1079	b3477	b2224	b1248	b3858	b3960
1302	b2727	b3204	b0634	b0566	b1552	b2233	b0566	b3293	b4151	b0089	b0089	b0426	b2392	b4113	b2113	b3495	b4150	b3344	b3939	b3495	b0545	b1113	b0566	b0430	b3279	b0677	b3344	b4090	b0566	b2249	b0426	b2895	b3495	b3698
1303	b2414	b0041	b0145	b3439	b3205	b0935	b3439	b3873	b0004	b2079	b2079	b3284	b0408	b0376	b2213	b1624	b4471	b1075	b4293	b1624	b0807	b3416	b2079	b2721	b0120	b4097	b1075	b1776	b2079	b3794	b3284	b2871	b1624	b2276
1304	b3930	b0478	b3213	b3723	b2351	b0456	b3723	b4055	b1315	b3439	b3439	b2467	b0894	b4213	b0526	b0526	b2980	b1341	b0973	b0526	b1374	b2325	b3482	b1003	b1695	b1266	b1341	b2712	b3482	b1431	b2467	b1093	b0526	b2280
1305	b2273	b2193	b4174	b2150	b2438	b3888	b2150	b4111	b1846	b4354	b4354	b3024	b4335	b0614	b1129	b3567	b1148	b0240	b1377	b3567	b2507	b2907	b3723	b2687	b1833	b1106	b0240	b1778	b3723	b4238	b3024	b2038	b0482	b3430
1306	b4124	b0864	b1302	b3848	b1093	b3927	b3848	b4150	b1083	b0975	b0975	b2458	b0566	b2107	b3213	b2131	b3482	b3003	b1924	b2131	b3253	b4131	b1672	b2343	b0921	b2325	b3003	b1836	b1672	b2684	b2458	b0448	b3567	b3831
1307	b0432	b1440	b0558	b2311	b4005	b3850	b2311	b4471	b3117	b1613	b1613	b1051	b2844	b2674	b2482	b1196	b0233	b3024	b2362	b1196	b2281	b2993	b3439	b3072	b3771	b1676	b3024	b1817	b3439	b1328	b1051	b0166	b1196	b0029
1308	b2437	b1679	b0461	b3878	b4117	b1258	b3878	b4233	b2283	b4233	b4233	b1074	b0643	b2203	b3972	b0482	b2241	b1584	b1843	b0482	b0408	b1987	b2150	b2922	b4099	b0835	b1584	b1677	b2150	b2428	b1074	b1942	b2131	b1035
1309	b1072	b0535	b1113	b0450	b3026	b1222	b0450	b1776	b2888	b2947	b2947	b3405	b1588	b2980	b0089	b2948	b4076	b1106	b0923	b2948	b3939	b0043	b3878	b3464	b2279	b0720	b1106	b1075	b3878	b2024	b3405	b0352	b2948	b3175
1310	b3622	b0601	b3513	b2079	b2132	b4177	b2079	b3794	b0426	b3794	b3794	b1635	b3995	b2033	b2412	b2472	b2150	b0655	b1135	b2472	b0713	b1010	b3848	b1334	b2276	b1713	b0655	b2081	b3848	b0977	b1635	b1112	b2472	b3623
1311	b2889	b1615	b3816	b3482	b0161	b2907	b3482	b2947	b2443	b1079	b1079	b3567	b2727	b0998	b2910	b3422	b0450	b1900	b4063	b3422	b4395	b0221	b2311	b2708	b2280	b3732	b1900	b2524	b2311	b1439	b3567	b0849	b2210	b1991
1312	b2617	b0252	b1866	b1672	b0714	b0173	b1672	b4354	b0981	b2150	b2150	b4380	b2878	b3438	b3114	b2048	b3344	b2893	b2175	b2048	b0894	b1071	b0450	b0006	b1033	b0595	b2893	b4517	b0450	b1222	b4380	b1484	b3422	b2765
1313	b1765	b0238	b2642	b1377	b4241	b0636	b1377	b2150	b2040	b4119	b4119	b2166	b0189	b3146	b0783	b2210	b2311	b4378	b2154	b2210	b0448	b1204	b1377	b3052	b0870	b2707	b1924	b1308	b1377	b4012	b2166	b2461	b2048	b2236
1314	b0214	b1202	b0160	b0970	b3670	b3379	b0970	b3723	b0478	b2311	b2311	b2922	b0424	b2305	b0890	b1432	b2727	b1924	b1450	b1432	b1012	b2290	b2902	b2507	b0713	b2086	b4378	b1295	b2902	b0113	b2922	b0827	b1432	b1807
1315	b2684	b2712	b1783	b4253	b3282	b4290	b4253	b4119	b2061	b3723	b3723	b3842	b2507	b1302	b0879	b3753	b1652	b3510	b1658	b3753	b2048	b1406	b4253	b1698	b1905	b2920	b3510	b2260	b4253	b1064	b3842	b3634	b3753	b4287
1316	b2563	b4512	b3511	b3857	b0352	b3356	b3857	b2311	b0393	b3482	b3482	b1850	b4317	b3005	b1261	b1450	b0566	b4238	b2383	b1450	b3464	b4054	b0242	b4117	b1048	b3987	b2325	b1462	b0242	b2210	b1850	b0593	b1450	b2933
1317	b1274	b1950	b1864	b4035	b4336	b3422	b4035	b3848	b1385	b1776	b1776	b2129	b3115	b2827	b1270	b1467	b2902	b2325	b3736	b1467	b2844	b0684	b3026	b2512	b2036	b2779	b4238	b3052	b3026	b3253	b2129	b1377	b1467	b0929
1318	b4322	b3972	b0824	b0242	b1324	b3902	b0242	b3482	b2435	b2949	b2949	b1879	b0975	b1275	b1799	b2249	b3723	b2487	b2893	b2249	b1783	b0415	b1776	b4384	b3749	b3734	b2487	b3098	b1776	b0635	b1879	b1035	b2249	b0521
1319	b2595	b4389	b2107	b3026	b0143	b1636	b3026	b2165	b1189	b2165	b2165	b3972	b3052	b0150	b2515	b0037	b2165	b1937	b0956	b0037	b3034	b3972	b3857	b4127	b0285	b3849	b1937	b1077	b3857	b3928	b3972	b1474	b3412	b2127
1320	b3188	b3250	b4237	b1776	b2507	b0043	b1776	b3857	b2074	b3848	b3848	b3462	b1363	b1878	b3641	b3412	b2079	b2516	b0752	b3412	b3481	b2349	b2516	b2607	b2750	b2268	b2516	b0889	b2516	b0159	b3462	b0124	b0037	b3789
1321	b2421	b4469	b2114	b2516	b1062	b0627	b2516	b3464	b0313	b2902	b2902	b1809	b0448	b1507	b0465	b3290	b3464	b3972	b3486	b3290	b0452	b3751	b0970	b1920	b2519	b0369	b3972	b3250	b0970	b4066	b1809	b3428	b3290	b0775
1322	b0183	b0810	b4238	b2902	b4306	b2727	b2902	b2949	b0109	b1374	b1374	b3401	b2673	b4362	b0780	b1672	b4194	b0038	b0241	b1672	b1238	b2060	b4035	b1093	b0970	b0489	b0038	b1174	b4035	b4239	b3401	b3032	b1672	b2485
1323	b2089	b2331	b1164	b1613	b0651	b2000	b1613	b1374	b0643	b3857	b3857	b2438	b2024	b0981	b1767	b3271	b0970	b4537	b0658	b3271	b4317	b0779	b2165	b4005	b0475	b0708	b4537	b4048	b2165	b0787	b2438	b4387	b3271	b0981
1324	b0405	b3784	b3181	b0638	b0382	b1109	b0638	b0825	b0166	b0638	b0638	b1070	b3482	b2671	b1809	b2744	b3898	b0594	b4015	b2744	b1439	b0675	b3524	b2251	b3018	b1881	b0594	b1843	b3524	b0465	b1070	b4401	b2744	b4483
1325	b3294	b2113	b0284	b2165	b2073	b0031	b2165	b0638	b2066	b3464	b3464	b2427	b2048	b3555	b1890	b0608	b1822	b2166	b0240	b0608	b0177	b0825	b0975	b2287	b4171	b3281	b2166	b2717	b0975	b1377	b2427	b1350	b0608	b1589
1326	b0636	b2127	b4178	b3464	b1698	b0872	b3464	b2241	b0134	b0825	b0825	b4350	b4354	b1736	b1908	b3344	b0638	b1356	b0869	b3344	b0852	b2219	b3464	b4084	b4254	b3433	b1356	b2732	b3464	b2241	b4350	b2100	b3344	b2837
1327	b3425	b0158	b0117	b2241	b0789	b1803	b2241	b2902	b1740	b2241	b2241	b1148	b1078	b0643	b1982	b2901	b2053	b3771	b2312	b2901	b0047	b4306	b1613	b0241	b0482	b3835	b3771	b2759	b1613	b3462	b1148	b0329	b3439	b3665
1328	b2286	b1496	b3342	b3524	b1704	b4025	b3524	b0331	b0167	b3878	b3878	b1250	b0787	b3611	b2989	b1045	b3077	b3018	b1937	b1045	b2219	b3590	b0638	b3486	b4280	b0063	b3018	b3520	b0638	b0809	b1250	b4234	b2901	b0276
1329	b2458	b0602	b3588	b0975	b3464	b1866	b0975	b2053	b0428	b0331	b0331	b4090	b0431	b2048	b4108	b0315	b4035	b1736	b1622	b0315	b0953	b1878	b2241	b0041	b0313	b0156	b1736	b4066	b2241	b1639	b4090	b4029	b0315	b1707
1330	b2839	b2748	b2769	b2053	b3634	b1541	b2053	b1822	b3905	b2428	b2428	b0088	b0159	b2976	b4354	b3439	b2057	b4040	b0878	b3439	b2673	b4537	b3538	b3287	b0638	b2829	b4040	b2867	b3538	b0228	b0088	b2343	b1045	b2762
1331	b3632	b0925	b4175	b3538	b2618	b3407	b3538	b2329	b1378	b3082	b3082	b1736	b2783	b2821	b4483	b2947	b1066	b1695	b1266	b2947	b3752	b0454	b3376	b1552	b0355	b0383	b1695	b0146	b3376	b2902	b1736	b1581	b0588	b4021
1332	b3062	b0869	b0489	b4061	b3032	b4258	b4061	b3082	b0475	b3376	b3376	b2547	b2491	b1895	b2392	b0588	b1608	b3749	b1322	b0588	b1222	b0877	b2053	b2265	b1068	b1288	b3749	b2383	b2053	b3227	b2547	b3857	b2947	b2472
1333	b2987	b1077	b2016	b1374	b0221	b2745	b1374	b3878	b3526	b4061	b4061	b2260	b1408	b3477	b1661	b0340	b1613	b1077	b4084	b0340	b3529	b2518	b1374	b0782	b3087	b1081	b1077	b1244	b1374	b0825	b2260	b0006	b0340	b3878
1334	b3493	b4014	b2349	b0331	b3906	b1300	b0331	b3849	b2421	b2053	b2053	b2369	b1758	b1236	b4475	b0693	b3376	b4317	b0233	b0693	b1066	b2729	b0331	b0161	b0594	b1942	b2169	b0186	b0331	b3878	b2369	b1587	b1190	b1252
1335	b0420	b3167	b0868	b3376	b3713	b3195	b3376	b1377	b3172	b2732	b2732	b1356	b3588	b1356	b2745	b1374	b1538	b2169	b2959	b1374	b4399	b2608	b4061	b2073	b3454	b2392	b4317	b1792	b4061	b1253	b1356	b2392	b0635	b0505
1336	b3019	b4267	b2053	b1822	b0241	b0714	b1822	b4061	b3006	b0276	b0276	b1077	b0296	b3939	b1851	b1555	b3498	b0088	b2450	b1555	b3439	b2236	b2949	b1653	b0619	b2231	b0088	b0956	b2949	b1588	b1077	b0311	b1555	b1695
1337	b3615	b3458	b0469	b2949	b2461	b1618	b2949	b3376	b3344	b1377	b1377	b3939	b1822	b2040	b3671	b1190	b0242	b3723	b3170	b1190	b3995	b3631	b1652	b3282	b3132	b2553	b3723	b3606	b1652	b3933	b3939	b3098	b1374	b0654
1338	b1273	b4112	b4177	b1652	b2922	b3068	b1652	b2428	b1377	b2329	b2329	b4049	b2169	b2947	b4018	b0635	b4061	b3997	b2277	b0635	b0809	b0480	b1822	b2469	b2916	b3469	b3997	b3034	b1822	b1408	b4049	b2351	b0693	b0347
1339	b2580	b2905	b1488	b2732	b1920	b3155	b2732	b0545	b2783	b4253	b4253	b3211	b2281	b3167	b2569	b0241	b4393	b2407	b2278	b0241	b2913	b0708	b3082	b1106	b1537	b2255	b2407	b3805	b3082	b1758	b3211	b2893	b1883	b1249
1340	b0114	b0902	b1180	b3082	b0142	b1054	b3082	b2516	b1082	b0113	b0113	b3995	b0276	b3524	b0234	b1883	b3945	b4171	b2288	b1883	b3960	b0188	b2428	b0143	b2169	b1682	b4171	b3485	b2428	b4393	b3995	b1863	b0241	b1129
1341	b2179	b2385	b3844	b2428	b0902	b0134	b2428	b2732	b4243	b2516	b2516	b2516	b4395	b3612	b0272	b4237	b3492	b2175	b2488	b4237	b4388	b3147	b2732	b0221	b2097	b2411	b2175	b4178	b2732	b2844	b2516	b3154	b1064	b3475
1342	b0909	b2906	b3357	b4194	b2415	b0585	b4194	b1066	b0827	b0545	b0545	b0889	b0093	b3925	b1082	b1064	b2894	b4178	b3404	b1064	b2169	b0408	b4194	b1190	b0054	b3407	b4178	b3492	b4194	b2783	b0889	b2922	b4237	b2989
1343	b0174	b0435	b2545	b3344	b2795	b3999	b3344	b0113	b1953	b3524	b3524	b1924	b1652	b1675	b1267	b1699	b1624	b1135	b3911	b1699	b3857	b3072	b3344	b2383	b3656	b0356	b1135	b0752	b3344	b2507	b1924	b4040	b1699	b1358
1344	b2287	b2076	b1290	b1066	b2343	b1335	b1066	b0276	b0674	b1822	b1822	b2362	b3439	b0390	b1944	b0730	b1374	b1117	b0994	b0730	b1588	b2831	b3492	b0352	b0043	b3386	b1117	b0975	b3492	b3391	b2362	b0729	b0730	b1545
1345	b2467	b1327	b1957	b1148	b2913	b0931	b1148	b4253	b0347	b3849	b3849	b1843	b2428	b1159	b2233	b3529	b0975	b3361	b2050	b3529	b0083	b0697	b1148	b1062	b0096	b1685	b3170	b1258	b1148	b4388	b1843	b0312	b3529	b2726
1346	b0627	b3630	b1652	b0545	b4384	b0566	b0545	b3524	b2781	b1652	b1652	b3520	b3464	b1753	b3192	b1829	b0855	b3170	b1209	b1829	b4043	b3567	b0545	b0417	b4384	b0382	b3361	b0658	b0545	b2954	b3520	b1622	b1829	b0186
1347	b3289	b1962	b0424	b1736	b3451	b0277	b1736	b1652	b2476	b2475	b2475	b1450	b3503	b2154	b3282	b1892	b3026	b3132	b0120	b1892	b2867	b2411	b1066	b1377	b4235	b2905	b3132	b2894	b1066	b0894	b1450	b4112	b0219	b1661
1348	b0062	b4024	b2610	b3077	b2938	b2315	b3077	b2475	b0654	b3538	b3538	b2948	b3738	b2460	b3401	b0219	b3071	b2233	b3847	b0219	b2373	b0103	b1736	b3026	b0321	b0047	b2233	b2312	b1736	b3665	b2948	b0241	b1928	b1236
1349	b3086	b1161	b4179	b4393	b3806	b3842	b4393	b3052	b0998	b1066	b1066	b0655	b2560	b2433	b3422	b1928	b0262	b1430	b2597	b1928	b3927	b4355	b4393	b1073	b3158	b0632	b1430	b3452	b4393	b2392	b0655	b0600	b1892	b4253
1350	b3882	b1316	b4101	b3492	b2552	b1912	b3492	b3538	b0173	b3052	b3052	b2893	b0786	b2462	b3898	b3728	b1736	b2519	b3882	b3728	b0189	b0312	b3077	b2728	b1117	b0644	b2519	b0535	b3077	b3422	b2893	b1431	b3728	b2806
1351	b0760	b0965	b4396	b3945	b3288	b4061	b3945	b0787	b0039	b0787	b0787	b0830	b2212	b1256	b4299	b2871	b3356	b4145	b1137	b2871	b3146	b2556	b3052	b3670	b3425	b0647	b4145	b0792	b3052	b1707	b0830	b0480	b2871	b2936
1352	b2826	b2272	b3833	b0276	b1003	b2443	b0276	b3492	b3149	b3492	b3492	b3484	b0047	b3638	b1834	b4260	b1126	b3082	b0921	b4260	b1408	b0737	b2462	b1324	b3906	b4078	b3082	b1636	b2462	b2785	b3484	b1164	b0914	b2193
1353	b3328	b0827	b1243	b2329	b1377	b0200	b2329	b2392	b2094	b1736	b1736	b0956	b2079	b0655	b3495	b0914	b1441	b2458	b1083	b0914	b1758	b2788	b3945	b2516	b0103	b2217	b2458	b1831	b3945	b2311	b0956	b1062	b2329	b1051
1354	b3329	b1839	b2507	b0876	b0782	b0631	b0876	b3344	b0477	b3344	b3344	b2016	b4198	b1748	b4115	b2329	b0876	b1928	b3771	b2329	b4112	b1805	b3898	b2212	b0211	b1781	b1928	b0677	b3898	b0431	b2016	b0173	b4260	b4062
1355	b3330	b1844	b0376	b3898	b1908	b1489	b3898	b1736	b0635	b0448	b0448	b0422	b2726	b0810	b4132	b2878	b0545	b0475	b2236	b2878	b0643	b2265	b2475	b0675	b0208	b0635	b0475	b4127	b2475	b4167	b0422	b0895	b2079	b3753
1356	b2051	b2777	b0440	b2475	b0041	b4201	b2475	b0448	b1323	b1912	b1912	b0478	b1639	b0078	b1871	b2079	b0331	b0285	b2279	b2079	b3052	b4221	b0276	b2461	b2137	b0651	b0285	b4097	b0276	b4119	b0478	b1606	b2878	b3362
1357	b2210	b1636	b2557	b3052	b0036	b1858	b3052	b1912	b1034	b3034	b3034	b4178	b3149	b3670	b0252	b2016	b3082	b4063	b2276	b2016	b2321	b0644	b3071	b0655	b0189	b1482	b4063	b0878	b3071	b2462	b4178	b2426	b3898	b2761
1358	b0096	b1119	b0335	b2462	b0038	b4019	b2462	b3071	b2392	b2392	b2392	b0822	b3794	b4181	b0608	b3898	b0787	b1843	b2280	b3898	b1081	b0647	b2329	b0575	b0809	b3450	b1843	b4032	b2329	b2944	b0822	b2728	b2016	b1675
1359	b2143	b2173	b0270	b3071	b2265	b1088	b3071	b3945	b0679	b3071	b3071	b0240	b3227	b0131	b2607	b0721	b0296	b3405	b2560	b0721	b0453	b4078	b0876	b1957	b0575	b2316	b3405	b3196	b0876	b0786	b0240	b2137	b0721	b0146
1360	b0279	b1591	b3807	b4335	b1320	b2100	b4335	b3034	b1888	b2462	b2462	b2407	b4399	b3765	b2901	b1678	b1886	b0096	b0713	b1678	b2212	b2456	b4335	b2898	b1950	b3919	b0096	b1272	b4335	b2950	b2407	b2951	b2212	b1525
1361	b2454	b2665	b2784	b0787	b1439	b2026	b0787	b2462	b0578	b4393	b4393	b3082	b1736	b0613	b3533	b2212	b3565	b0677	b0807	b2212	b4335	b2457	b0787	b3945	b1397	b3363	b0677	b1106	b0787	b0566	b3082	b1704	b1678	b2040
1362	b0722	b2521	b3400	b0262	b3945	b2213	b0262	b4335	b4235	b4335	b4335	b2312	b1672	b0922	b3540	b3623	b2392	b3635	b1048	b3623	b1698	b0738	b0855	b3205	b3845	b2464	b3635	b2959	b0855	b1259	b2312	b1541	b2668	b1216
1363	b1140	b4383	b2235	b0855	b2597	b1163	b0855	b1799	b2310	b3945	b3945	b1937	b4382	b3811	b4328	b4120	b3052	b1962	b1606	b4120	b4198	b0074	b0113	b3789	b3625	b0932	b2785	b2946	b0113	b1727	b1937	b3616	b3623	b2462
1364	b2550	b1906	b0487	b0113	b2728	b1165	b0113	b4393	b1861	b3898	b3898	b0677	b0638	b3082	b3074	b2668	b0935	b2785	b2036	b2668	b2491	b0208	b0262	b2193	b0456	b0700	b0189	b0113	b0262	b0450	b0677	b0809	b4120	b1328
1365	b3144	b0958	b1376	b0825	b3779	b2959	b0825	b4194	b0088	b4194	b4194	b4097	b0627	b4012	b1922	b0368	b4140	b0189	b3728	b0368	b3482	b4292	b0825	b1609	b3794	b3440	b1962	b1474	b0825	b0068	b4097	b1624	b0368	b4119
1366	b0115	b0508	b3199	b0935	b1653	b0787	b0935	b3898	b0037	b1799	b1799	b1408	b2947	b2340	b0243	b3425	b2462	b2097	b3749	b3425	b0424	b3789	b1126	b2821	b1444	b1611	b2097	b1206	b1126	b0276	b1408	b1697	b3425	b1461
1367	b0015	b1757	b4261	b1126	b1073	b1855	b1126	b3806	b2871	b0546	b0546	b1758	b2950	b1431	b2156	b0242	b1525	b0472	b1018	b0242	b0296	b1236	b1441	b3713	b1123	b3608	b0472	b0038	b1441	b0980	b1758	b2770	b0242	b0885
1368	b2100	b1198	b4262	b1441	b4084	b2827	b1441	b0546	b1924	b1785	b1785	b1430	b1064	b3128	b2249	b0113	b3894	b1950	b2750	b0113	b3152	b1374	b3565	b0773	b1928	b2320	b0482	b0722	b3565	b1608	b1430	b3287	b3187	b0102
1369	b2491	b3175	b3201	b3565	b2212	b2094	b3565	b1148	b0777	b0786	b0786	b1266	b3462	b2211	b3843	b2992	b3034	b0482	b0787	b2992	b3115	b0128	b3034	b0789	b4352	b4139	b1950	b3449	b3034	b2048	b1266	b3156	b2992	b1538
1370	b0726	b2099	b3061	b2744	b0849	b3698	b2744	b2744	b4349	b0296	b0296	b1106	b0331	b3910	b4239	b3187	b2949	b1234	b0970	b3187	b0854	b4117	b3806	b0382	b1846	b2094	b1234	b1271	b3806	b3360	b1106	b4099	b0113	b3379
1371	b0090	b0587	b1895	b3806	b2898	b3845	b3806	b0296	b3698	b3077	b3077	b2959	b2053	b0117	b0046	b4181	b4387	b0320	b2954	b4181	b1886	b3207	b2392	b0038	b2149	b2207	b0320	b3450	b2392	b3857	b2959	b2045	b4181	b1258
1372	b0131	b2865	b3661	b1799	b3887	b0029	b1799	b3894	b0741	b1148	b1148	b2277	b3551	b1618	b2438	b4232	b1380	b2129	b3018	b4232	b0787	b3387	b0935	b3021	b3405	b3439	b2129	b1247	b0935	b3077	b2277	b4241	b4232	b1034
1373	b0919	b2765	b3156	b2392	b2762	b1216	b2392	b3077	b4006	b2744	b2744	b2278	b3857	b1430	b2173	b0998	b2329	b2750	b4218	b0998	b2024	b1217	b1799	b3906	b0037	b3011	b2750	b1489	b1799	b1294	b2278	b3486	b0998	b3871
1374	b4183	b2554	b3655	b0296	b2193	b2776	b0296	b0394	b3621	b3806	b3806	b3404	b3344	b4076	b1070	b2818	b4386	b0031	b4232	b2818	b2783	b2107	b2744	b4019	b0320	b3594	b0031	b0163	b2744	b3551	b3404	b1324	b2818	b1271
1375	b0487	b0046	b2606	b3034	b2251	b3580	b3034	b0786	b0213	b0935	b0935	b3911	b1776	b3376	b1259	b3192	b0592	b2260	b1323	b3192	b2976	b0173	b0296	b0676	b0472	b1741	b2260	b0763	b0296	b2165	b3911	b1957	b3192	b3146
1376	b3451	b0619	b4383	b0786	b1106	b2495	b0786	b0935	b3462	b0876	b0876	b4125	b3524	b2450	b1564	b3223	b3806	b0321	b0273	b3223	b0331	b2435	b1886	b2938	b0894	b2237	b0638	b2424	b1886	b3376	b4125	b0900	b0754	b3114
1377	b0903	b0103	b1790	b3849	b4383	b4475	b3849	b1785	b0186	b3894	b3894	b0038	b1377	b2428	b1848	b0754	b0276	b0638	b4254	b0754	b3344	b0508	b3894	b1704	b1055	b3017	b0321	b0462	b3894	b2212	b0038	b0231	b3512	b4049
1378	b3146	b1221	b2033	b0592	b1609	b2207	b0592	b0453	b1675	b0855	b0855	b0031	b0083	b3149	b2259	b3512	b0786	b1389	b4537	b3512	b1377	b2881	b1912	b2769	b1389	b1200	b1389	b0793	b1912	b3344	b0031	b2533	b3223	b1088
1379	b0993	b1386	b4202	b4386	b0773	b1077	b4386	b1886	b0463	b0262	b0262	b0120	b2219	b3515	b2301	b3581	b2844	b0233	b4512	b3581	b4354	b2574	b0786	b2762	b4241	b2020	b0233	b4319	b0786	b2439	b0120	b3028	b1886	b0772
1380	b1099	b1778	b1267	b0453	b4127	b0489	b0453	b0855	b1316	b0453	b0453	b1695	b1707	b0213	b2354	b1886	b2976	b1164	b1068	b1886	b1652	b3651	b3849	b0089	b1466	b2155	b1164	b2826	b3849	b0083	b1695	b4336	b3581	b0998
1381	b0492	b3203	b0397	b3894	b2287	b3440	b3894	b0262	b2980	b0394	b0394	b1833	b0854	b1629	b2475	b2379	b2732	b0869	b1315	b2379	b1736	b3157	b0592	b0142	b4145	b1082	b0869	b3328	b0592	b0526	b1833	b0047	b2379	b4267
1382	b0874	b1250	b4319	b2844	b3730	b0684	b2844	b0876	b2817	b1707	b1707	b4316	b2150	b1583	b2525	b3812	b0006	b2491	b0336	b3812	b3612	b3599	b0546	b2552	b1198	b4243	b1033	b3329	b0546	b3215	b4316	b2469	b2954	b0337
1383	b0882	b1495	b1450	b1886	b3486	b4280	b1886	b0592	b3942	b1886	b1886	b3997	b3391	b4039	b2805	b2954	b2744	b1033	b0594	b2954	b0159	b3158	b4387	b1594	b2668	b0450	b2491	b3330	b4387	b4146	b3997	b2507	b3812	b3804
1384	b1861	b0655	b2661	b0546	b3287	b1068	b0546	b0083	b0782	b0592	b0592	b2325	b3606	b0428	b2897	b1608	b1799	b0526	b3723	b1608	b1653	b1392	b0453	b1183	b1164	b3668	b0526	b1683	b0453	b3738	b2325	b2212	b1608	b3784
1385	b4192	b0207	b0159	b4387	b1940	b3087	b4387	b4395	b2150	b1126	b1126	b3771	b3128	b2484	b2951	b3616	b2475	b3462	b0619	b3616	b3503	b4015	b4386	b1908	b2491	b1180	b0207	b3802	b4386	b0851	b3771	b0035	b0970	b1113
1386	b2942	b3012	b0520	b1912	b0729	b4232	b1912	b4386	b0450	b1441	b1441	b2279	b3665	b4125	b3503	b0970	b4335	b0207	b1699	b0970	b2079	b0923	b2844	b2748	b3344	b2993	b3012	b2758	b2844	b1178	b2279	b1054	b3616	b1327
1387	b3700	b0606	b2243	b1525	b2383	b2516	b1525	b2844	b0150	b0083	b0083	b2276	b2954	b2564	b4260	b4376	b0453	b3012	b2150	b4376	b4024	b0571	b1785	b3105	b2660	b0241	b3462	b0606	b1785	b3293	b2276	b3651	b4376	b0546
1388	b0340	b2153	b0766	b0448	b0600	b3288	b0448	b1707	b2315	b3565	b3565	b2280	b2165	b0620	b4094	b4291	b0465	b2165	b2916	b4291	b2560	b2821	b3498	b2597	b2542	b4127	b2165	b4388	b3498	b3873	b2280	b2193	b1905	b4061
1389	b0851	b0652	b4350	b1785	b0644	b1227	b1785	b1126	b1662	b2844	b2844	b1033	b1328	b0158	b3850	b1905	b3192	b3454	b4122	b1905	b0276	b1606	b0083	b1439	b2785	b2529	b3454	b2687	b0083	b4055	b1033	b0838	b1613	b3198
1390	b1178	b0393	b4327	b2950	b0647	b0413	b2950	b1441	b3430	b4395	b4395	b0870	b1253	b0030	b2920	b1613	b2428	b0830	b0796	b1613	b1253	b4198	b1538	b2325	b0526	b0118	b1501	b4058	b1538	b4111	b0870	b1439	b4291	b3290
1391	b3293	b0821	b2409	b1707	b4078	b0423	b1707	b3565	b0133	b4386	b4386	b0713	b1294	b2162	b4117	b0687	b2997	b1501	b1612	b0687	b3462	b0192	b0448	b3131	b1261	b0325	b0830	b0713	b0448	b4150	b0713	b0472	b1667	b0693
1392	b3873	b0802	b2925	b0006	b4234	b2150	b0006	b2954	b3449	b2954	b2954	b1905	b0526	b2776	b0430	b0760	b3477	b1397	b1537	b0760	b3794	b1879	b1525	b1247	b3838	b3347	b1397	b1638	b1525	b4471	b1905	b1183	b0687	b2024
1393	b4055	b3685	b1316	b1538	b2469	b2475	b1538	b2950	b2907	b2950	b2950	b1048	b3422	b3564	b0463	b0034	b4395	b2016	b1960	b0034	b0592	b0066	b4140	b2618	b3839	b0184	b2016	b1905	b4140	b3439	b1048	b2955	b0034	b4517
1394	b4111	b4208	b1333	b3498	b0311	b4234	b3498	b2976	b0047	b1253	b1253	b1606	b4239	b3580	b0676	b1667	b0394	b1658	b2169	b1667	b3806	b4024	b1707	b0173	b2233	b2669	b1658	b0219	b1707	b2202	b1606	b0142	b0760	b0927
1395	b4150	b0208	b0881	b2976	b1013	b0613	b2976	b1078	b4352	b1272	b1272	b2036	b0876	b3742	b0697	b2531	b4388	b2079	b2059	b2531	b1672	b3437	b0006	b4234	b2156	b1922	b2079	b3359	b0006	b2947	b2036	b0902	b1991	b0465
1396	b4471	b2470	b1454	b4140	b1594	b3991	b4140	b1253	b3604	b2976	b2976	b0285	b0453	b2597	b1010	b2074	b0047	b0313	b0029	b2074	b0638	b2992	b2976	b3065	b2427	b2029	b0313	b3665	b2976	b1363	b0285	b2790	b0756	b2147
1397	b0710	b0651	b1297	b0083	b4019	b2180	b0083	b1272	b0524	b4387	b4387	b2519	b1928	b3604	b2151	b0043	b4167	b3211	b0311	b0043	b3149	b0410	b2950	b1937	b2475	b2592	b3211	b0654	b2950	b1759	b2519	b0027	b0043	b0351
1398	b3318	b1531	b1744	b2954	b0676	b2312	b2954	b2281	b2521	b1078	b1078	b0475	b2913	b0772	b3113	b1991	b0825	b3882	b0054	b1991	b0786	b3644	b0394	b3848	b0463	b3962	b1123	b0929	b0394	b0400	b0475	b0977	b1216	b2785
1399	b0014	b0451	b3197	b4395	b0173	b2202	b4395	b4387	b1257	b2668	b2668	b1449	b2284	b0228	b4243	b0756	b1912	b1123	b3656	b0756	b2150	b1883	b4395	b0035	b4113	b0098	b3882	b1238	b4395	b4386	b1449	b3416	b2531	b2197
1400	b2484	b3279	b2708	b0394	b3428	b2501	b0394	b2668	b2200	b2281	b2281	b4171	b4388	b3882	b4248	b1216	b1905	b1466	b0043	b1216	b2165	b1781	b2954	b0180	b0393	b0026	b1466	b1525	b2954	b1785	b4171	b3713	b2074	b2988
1401	b0564	b3770	b3770	b2281	b0675	b0835	b2281	b3588	b2712	b1895	b1895	b4254	b2599	b3804	b0984	b3956	b0083	b0211	b2103	b3956	b2428	b0574	b2281	b3779	b1234	b3916	b0211	b2036	b2281	b1672	b4254	b0643	b3956	b1564
1402	b3463	b4475	b3008	b4388	b1295	b1098	b4388	b0431	b0242	b0006	b0006	b0482	b1263	b3472	b3141	b2987	b0068	b3845	b4384	b2987	b4386	b3086	b1253	b3102	b1022	b3980	b3845	b2330	b1253	b0047	b0482	b1263	b1920	b1397
1403	b2029	b3438	b2308	b1905	b4401	b0352	b1905	b0006	b3452	b3498	b3498	b4280	b0394	b1257	b3599	b3493	b4036	b3158	b2011	b3493	b2132	b0822	b4066	b3147	b0758	b0015	b3158	b0268	b4066	b4253	b4280	b1920	b0981	b1679
1404	b3980	b1813	b2309	b2997	b2769	b3879	b2997	b1653	b1757	b3515	b3515	b0313	b1785	b2924	b4113	b1920	b3849	b2488	b0425	b1920	b4314	b1479	b1380	b0914	b0125	b1241	b2488	b0480	b1380	b3464	b0313	b1394	b2987	b0486
1405	b1188	b1034	b0307	b0047	b3021	b0808	b0047	b3498	b0732	b3588	b3588	b0638	b0102	b1446	b4350	b3738	b3405	b2288	b4235	b3738	b2726	b3629	b0068	b3038	b1591	b2579	b2288	b0819	b0068	b1148	b0638	b4383	b3493	b2279
1406	b3655	b0329	b2684	b1380	b0590	b3844	b1380	b1895	b0120	b0102	b0102	b0355	b1259	b2251	b2727	b0981	b1785	b3472	b1704	b0981	b3770	b3449	b1653	b0036	b1273	b2871	b2475	b2005	b1653	b4355	b0355	b3806	b3738	b3034
1407	b1397	b2164	b3938	b0431	b4288	b3887	b0431	b4085	b3439	b1538	b1538	b1068	b2305	b2499	b2041	b1569	b4012	b0956	b0321	b1569	b3723	b2566	b4388	b2913	b1501	b0628	b0956	b0449	b4388	b2607	b1068	b0469	b4146	b0925
1408	b2869	b3843	b2697	b1253	b4289	b1100	b1253	b4388	b0905	b1727	b1727	b3087	b3809	b0730	b1452	b4146	b0456	b2475	b3158	b4146	b1946	b1068	b3515	b4287	b0207	b1897	b3472	b2750	b3515	b4263	b3087	b2821	b1569	b1921
1409	b0646	b2913	b4320	b1727	b3105	b0729	b1727	b1096	b3904	b4066	b4066	b3454	b2311	b1167	b4348	b4387	b4183	b3425	b0754	b4387	b2607	b1074	b2668	b2499	b3012	b0481	b3425	b0523	b2668	b2129	b3454	b2472	b4387	b1140
1410	b4351	b0279	b4260	b2668	b1835	b2411	b2668	b1727	b3213	b4085	b4085	b0619	b0851	b3836	b0376	b1194	b2281	b4280	b1324	b1194	b3894	b2242	b3477	b0590	b1275	b4260	b4280	b2502	b3477	b1830	b0619	b0531	b1194	b1076
1411	b2411	b2454	b4245	b3477	b0655	b3053	b3477	b3515	b3003	b4012	b4012	b3132	b1178	b1711	b0393	b0566	b3728	b0994	b3906	b0566	b2020	b1350	b0431	b4288	b1778	b3973	b0994	b3779	b0431	b3326	b3132	b3284	b0566	b1012
1412	b3341	b1192	b3102	b4066	b1957	b3239	b4066	b4198	b4238	b1408	b1408	b2916	b3293	b0808	b0578	b2298	b0431	b2039	b2593	b2298	b0526	b0955	b4012	b4289	b2273	b0908	b2039	b3960	b4012	b0879	b2916	b1106	b2298	b1464
1413	b0111	b1946	b2378	b0068	b0756	b0658	b0068	b4167	b3922	b1758	b1758	b1537	b3873	b1330	b0969	b2898	b3515	b3292	b3812	b2898	b1928	b3868	b1905	b0600	b1075	b3829	b3292	b0276	b1905	b2575	b1537	b3464	b0273	b3599
1414	b2574	b2407	b0111	b1653	b2281	b1290	b1653	b1538	b2700	b4198	b4198	b2097	b4055	b3959	b2186	b1629	b4565	b2438	b0103	b1629	b1639	b1502	b1727	b0849	b2079	b4349	b2438	b0448	b1727	b4277	b2097	b0929	b2898	b2924
1415	b2606	b0999	b3260	b4012	b1247	b2744	b4012	b2020	b4280	b0431	b0431	b0054	b4111	b2571	b2579	b0273	b0546	b4352	b0208	b0273	b1799	b1517	b2997	b3972	b1672	b0537	b4352	b0475	b2997	b3515	b0054	b2383	b1629	b2311
1416	b2929	b1726	b1659	b3515	b1164	b0074	b3515	b1408	b2351	b4388	b4388	b3656	b4150	b0227	b0423	b3098	b1653	b3087	b2949	b3098	b2515	b3945	b0047	b2871	b3052	b1855	b3087	b0522	b0047	b1096	b3656	b0484	b0929	b1194
1417	b2530	b2583	b1831	b4167	b3332	b2472	b4167	b1758	b4267	b1525	b1525	b0043	b4471	b4290	b4392	b4040	b0113	b2597	b1953	b4040	b1780	b3442	b1078	b2281	b3292	b0149	b2597	b0566	b1078	b1928	b0043	b3848	b4040	b0213
1418	b3731	b3118	b0822	b4565	b1858	b0826	b4565	b2871	b1829	b1653	b1653	b0096	b2785	b1687	b2572	b0929	b2954	b3656	b2137	b0929	b2947	b0954	b3405	b3656	b1077	b1078	b3656	b2025	b3405	b0394	b0096	b4082	b3098	b1784
1419	b0399	b3572	b3385	b1078	b2826	b2822	b1078	b0102	b2340	b2020	b2020	b4384	b3152	b2209	b0910	b2607	b2950	b2997	b4317	b2607	b2950	b0990	b0803	b4401	b3211	b1764	b2997	b2801	b0803	b2079	b4384	b2265	b4062	b3859
1420	b3531	b0346	b3311	b4036	b3328	b1408	b4036	b4066	b1199	b4140	b4140	b1117	b2373	b0737	b1512	b1360	b2515	b1905	b1783	b1360	b3227	b1114	b4167	b0643	b2516	b4117	b3625	b3862	b4167	b2450	b1117	b2081	b1360	b2470
1421	b1928	b3292	b1466	b3405	b3329	b1758	b3405	b0854	b3359	b1380	b1380	b3425	b3927	b3035	b2608	b1392	b1684	b3625	b3967	b1392	b4003	b2313	b0465	b2528	b4192	b0423	b1905	b1301	b0465	b2878	b3425	b3939	b1392	b0864
1422	b2281	b0316	b1415	b0465	b3330	b1123	b0465	b0047	b1081	b0854	b0854	b3906	b1886	b2933	b4213	b4062	b0803	b3906	b0809	b4062	b2799	b2565	b3192	b0509	b1962	b0776	b3906	b1323	b3192	b0187	b3906	b3945	b2607	b4239
1423	b1004	b2677	b0446	b3192	b0643	b4506	b3192	b1525	b3087	b0803	b0803	b2752	b3928	b0494	b0296	b1079	b4066	b1846	b3745	b1079	b3945	b0213	b4198	b0756	b0889	b1387	b4015	b0277	b4198	b0969	b2752	b1258	b1079	b1439
1424	b0764	b0693	b0844	b0803	b0509	b3453	b0803	b4012	b3106	b1096	b1096	b2781	b2475	b0495	b2803	b2516	b2668	b4015	b4233	b2516	b3524	b3071	b4565	b2790	b1351	b4142	b1846	b0585	b4565	b2475	b2781	b2132	b4469	b3661
1425	b3438	b3512	b3826	b4198	b1183	b1581	b4198	b0803	b1206	b0047	b0047	b0103	b4167	b3902	b3926	b4469	b4085	b1261	b0575	b4469	b3606	b2527	b4036	b2487	b1135	b2551	b1261	b4254	b4036	b2033	b0103	b2213	b2516	b3765
1426	b0238	b3222	b0155	b3728	b2499	b0838	b3728	b2515	b2304	b4167	b4167	b0211	b4112	b2001	b0545	b0093	b1727	b1351	b3845	b0093	b2954	b0334	b1450	b1858	b4063	b0607	b1351	b3215	b1450	b1079	b0211	b2520	b0093	b0738
1427	b3498	b1430	b1592	b4085	b0035	b4127	b4085	b1380	b4029	b2871	b2871	b0208	b1675	b2198	b1440	b4399	b0342	b1444	b1380	b4399	b1707	b1097	b4085	b0046	b2175	b3891	b1444	b0382	b4085	b0448	b0208	b2296	b4220	b0782
1428	b3128	b0544	b3561	b4209	b3656	b3500	b4209	b3462	b1078	b3462	b3462	b2917	b0929	b2199	b0859	b1776	b3738	b0393	b0518	b1776	b2785	b2129	b2020	b0608	b1658	b2509	b0393	b4280	b2020	b4475	b2917	b0334	b4399	b4220
1429	b0052	b2542	b4230	b0456	b2520	b2450	b0456	b1780	b2458	b0980	b0980	b2137	b3723	b2756	b3538	b4220	b1759	b2036	b0456	b4220	b2769	b0383	b2515	b2349	b2948	b1131	b2036	b0312	b2515	b0929	b2137	b0516	b1776	b0520
1430	b2627	b2440	b0091	b2020	b4082	b0336	b2020	b4140	b0792	b1780	b1780	b1783	b2607	b2757	b0177	b3900	b0448	b0870	b0508	b3900	b1064	b0567	b3728	b3416	b3947	b3701	b0870	b0389	b3728	b2516	b1783	b2369	b3900	b3092
1431	b3770	b2797	b0675	b3588	b4375	b2011	b3588	b1905	b1266	b3477	b3477	b0189	b2902	b4098	b3883	b2378	b1078	b3052	b3106	b2378	b0935	b4381	b3588	b1295	b0830	b3927	b3052	b1624	b3588	b1613	b0189	b0272	b2700	b0972
1432	b3849	b1482	b2516	b2515	b1431	b0167	b2515	b0422	b2325	b1905	b1905	b0809	b0592	b3643	b2349	b0158	b1707	b0889	b3794	b0158	b3551	b0331	b1780	b0574	b3484	b3700	b2137	b4512	b1780	b1252	b0809	b0425	b2378	b3154
1433	b3313	b2881	b2515	b1780	b0977	b0188	b1780	b0980	b2730	b2063	b2063	b0575	b0785	b0680	b0153	b2700	b2794	b2137	b1386	b2700	b2475	b3464	b1272	b3997	b1792	b0352	b0889	b0601	b1272	b2053	b0575	b2898	b0158	b1754
1434	b3621	b1678	b3674	b1895	b2790	b0088	b1895	b3477	b0520	b2515	b2515	b1397	b2944	b0912	b2133	b2103	b2247	b1048	b3751	b2103	b2078	b1444	b4209	b3428	b2016	b3942	b1048	b1068	b4209	b4395	b1397	b0121	b0787	b2226
1435	b0334	b2383	b2311	b1450	b1624	b2320	b1450	b2129	b1475	b0422	b0422	b3845	b3538	b3186	b3600	b4366	b2020	b1537	b1765	b4366	b3665	b3713	b1408	b1640	b4178	b1680	b1537	b1315	b1408	b4140	b3845	b3450	b2103	b0869
1436	b0781	b2064	b0684	b1408	b2951	b1133	b1408	b3405	b0038	b3606	b3606	b3625	b0381	b0386	b0739	b0787	b4209	b1272	b3430	b0787	b1328	b2673	b1758	b0027	b0822	b1915	b1272	b3087	b1758	b1066	b3625	b2907	b4366	b0346
1437	b0221	b3645	b2058	b1758	b2871	b1235	b1758	b3933	b3485	b2129	b2129	b0223	b0935	b1004	b1608	b2039	b1450	b4384	b1846	b2039	b2129	b2696	b0456	b1462	b0451	b1812	b4384	b3287	b0456	b1078	b0223	b4084	b2039	b4232
1438	b2204	b0616	b3607	b1272	b0089	b3038	b1272	b3606	b3385	b3405	b3405	b3794	b1799	b1130	b1035	b0518	b3588	b1022	b2149	b0518	b4239	b4152	b1895	b0947	b4015	b1861	b1022	b2887	b1895	b2913	b3794	b0973	b0872	b1222
1439	b4000	b2223	b2413	b0102	b0608	b2471	b0102	b2063	b1068	b2325	b2325	b1444	b1780	b1757	b1619	b0872	b2575	b2236	b3405	b0872	b0606	b3856	b3462	b0113	b2894	b0740	b4241	b2304	b3462	b3898	b1444	b0651	b1803	b1535
1440	b1615	b2376	b2414	b3462	b0947	b3454	b3462	b2997	b1297	b0068	b0068	b1123	b4003	b0537	b1915	b1803	b2325	b4241	b1727	b1803	b3809	b1835	b2575	b2951	b0240	b1792	b2236	b0351	b2575	b3430	b1123	b2059	b0518	b2265
1441	b3209	b2388	b3752	b1684	b0027	b2997	b1684	b2325	b0975	b2997	b2997	b1928	b2129	b2421	b2495	b2785	b1408	b0575	b3856	b2785	b3391	b1794	b0422	b2955	b2407	b0975	b0575	b0588	b0422	b1776	b1928	b0632	b0351	b0316
1442	b1432	b1662	b3405	b0980	b2821	b3416	b0980	b1450	b1247	b1450	b1450	b4352	b2799	b0459	b1022	b0351	b1758	b2894	b0037	b0351	b3128	b4085	b0980	b0052	b0869	b0436	b2894	b0592	b0980	b2417	b4352	b3479	b2785	b1062
1443	b0185	b3956	b3609	b2575	b3588	b2482	b2575	b4382	b0344	b3192	b3192	b1846	b4024	b3781	b0435	b4183	b1830	b4125	b0894	b4183	b0312	b2499	b0102	b4254	b1536	b3117	b4125	b0347	b0102	b0854	b1846	b1056	b4183	b0046
1444	b1707	b1982	b3912	b3738	b1587	b2644	b3738	b0068	b0335	b4382	b4382	b3201	b3945	b0104	b0972	b2597	b0998	b0570	b1019	b2597	b3422	b0143	b1684	b2016	b4336	b4377	b0570	b3723	b1684	b3723	b3201	b4384	b3960	b3515
1445	b3314	b2033	b3495	b0422	b2512	b2906	b0422	b0456	b0207	b4565	b4565	b1727	b2462	b3338	b0651	b2950	b1780	b0113	b1055	b2950	b0876	b1677	b3738	b0714	b0677	b0525	b0113	b0619	b3738	b1427	b1727	b1653	b2950	b3680
1446	b0981	b0315	b1197	b2325	b2748	b1705	b2325	b3738	b3012	b4209	b4209	b0320	b0760	b0421	b1463	b3960	b3503	b2895	b2418	b3960	b3928	b0163	b2325	b3887	b1430	b2687	b2895	b3698	b2325	b1799	b0320	b2499	b2554	b0977
1447	b0886	b3024	b3169	b2063	b1780	b2462	b2063	b0465	b4058	b0456	b0456	b0472	b3430	b1633	b0614	b2554	b0422	b1783	b3592	b2554	b0102	b2986	b2063	b3234	b2324	b0674	b1783	b1699	b2063	b3495	b0472	b0675	b2597	b0571
1448	b0446	b3081	b2460	b0854	b2955	b2618	b0854	b1759	b2042	b0465	b0465	b1055	b2976	b3384	b1119	b2153	b2063	b3484	b3661	b2153	b1294	b2564	b3106	b0644	b2512	b3359	b3484	b1328	b3106	b3381	b1055	b4201	b2153	b3805
1449	b0844	b2597	b1261	b3106	b3789	b0736	b3106	b4565	b1833	b3933	b3933	b1389	b3376	b4245	b0758	b2099	b1253	b3794	b4241	b2099	b1259	b1495	b1759	b0647	b4084	b0480	b3794	b4361	b1759	b3858	b1389	b3847	b2099	b2574
1450	b3826	b3266	b0781	b2129	b3416	b1686	b2129	b4209	b0336	b1759	b1759	b1588	b2020	b3560	b0125	b2746	b0219	b0894	b1198	b2746	b1675	b4178	b0854	b4078	b1272	b2169	b0894	b4122	b0854	b1886	b1588	b2818	b3723	b0277
1451	b2700	b3431	b1871	b1454	b3234	b3189	b1454	b3192	b0575	b2575	b2575	b4241	b1081	b1343	b2107	b3723	b0822	b0355	b2668	b3723	b2311	b3775	b1454	b2520	b0233	b0476	b0355	b3464	b1454	b1684	b4241	b1794	b2150	b1010
1452	b2721	b2100	b0608	b1759	b2528	b1081	b1759	b3106	b1356	b4263	b4263	b1466	b2668	b1544	b2153	b1830	b0854	b1606	b3344	b1830	b0463	b2893	b2129	b0729	b1106	b4238	b1606	b1612	b2129	b2340	b1466	b3105	b1830	b0652
1453	b0887	b0347	b3727	b2871	b0422	b3098	b2871	b2575	b0337	b3106	b3106	b4145	b3806	b3168	b1541	b1639	b4198	b0054	b3752	b1639	b1785	b1291	b2794	b0469	b3170	b0037	b0054	b1537	b2794	b2150	b4145	b0575	b1639	b0807
1454	b2048	b3223	b3406	b0342	b2818	b3742	b0342	b1454	b0879	b4036	b4036	b2668	b1066	b2517	b1684	b2150	b3106	b4254	b2660	b2150	b2305	b1961	b2871	b1431	b0113	b0777	b4254	b1034	b2871	b4209	b2668	b0756	b2746	b0697
1455	b3870	b0063	b1406	b0926	b2533	b2525	b0926	b4263	b0713	b0505	b0505	b1164	b4066	b1925	b2528	b1012	b1454	b3600	b2542	b1012	b1812	b3431	b3606	b0977	b2488	b1829	b3600	b2644	b3606	b0926	b1164	b1479	b0047	b1257
1456	b0865	b1794	b0096	b0505	b0914	b2552	b0505	b0505	b1817	b0926	b0926	b2491	b1698	b3866	b2202	b2422	b4382	b1247	b2113	b2422	b0929	b1046	b2247	b3588	b0570	b2435	b1247	b4277	b2247	b2976	b2491	b2528	b0616	b3058
1457	b2503	b2302	b2259	b2794	b1462	b1861	b2794	b4036	b3250	b3738	b3738	b2660	b0228	b3406	b2674	b0739	b0505	b1805	b0879	b0739	b4472	b2281	b0342	b2818	b4125	b1075	b1805	b2169	b0342	b2668	b2660	b1073	b2223	b2194
1458	b3301	b3882	b4176	b2247	b0803	b0233	b2247	b1684	b3396	b1454	b1454	b2785	b4386	b3706	b2132	b2364	b0926	b1400	b1261	b2364	b0803	b1322	b0926	b1351	b0994	b2081	b1400	b3184	b0926	b0139	b2785	b4127	b2376	b1045
1459	b2062	b1358	b1010	b3606	b2349	b1197	b3606	b0926	b2020	b3326	b3326	b0526	b1727	b3137	b3073	b0117	b1675	b1672	b3838	b0117	b0851	b0156	b0505	b2533	b0038	b1462	b1672	b2351	b0505	b4085	b0526	b3599	b1012	b1871
1460	b1913	b0485	b1326	b1606	b2296	b1175	b1606	b1261	b1683	b3128	b3128	b1261	b3878	b4180	b2677	b0616	b2129	b2547	b3839	b0616	b1178	b0161	b4183	b4090	b1805	b3098	b2547	b0756	b4183	b3806	b1261	b1917	b0739	b1640
1461	b2367	b3996	b3515	b1096	b0121	b0786	b1096	b2599	b2260	b1684	b1684	b3838	b4119	b2195	b0874	b2223	b1606	b4336	b4475	b2223	b3293	b1165	b1261	b3730	b0620	b1174	b4336	b2544	b1261	b0463	b3838	b3842	b2422	b1594
1462	b2920	b0695	b1897	b4183	b4254	b0323	b4183	b3326	b2908	b1261	b1261	b3839	b4393	b0191	b1454	b2376	b2992	b4113	b0272	b2376	b3873	b0252	b3503	b2304	b0031	b0752	b4113	b3879	b3503	b2727	b3839	b0416	b0117	b0823
1463	b2060	b4120	b3870	b1261	b0469	b4198	b1261	b3128	b2169	b2247	b2247	b1944	b4012	b3072	b1589	b0047	b2871	b1536	b4299	b0047	b4055	b0124	b4382	b1681	b2597	b4198	b1536	b0311	b4382	b1450	b1944	b4306	b2364	b3376
1464	b2339	b2987	b4051	b3503	b3935	b1315	b3503	b3728	b1539	b3728	b3728	b2233	b2439	b0084	b0895	b2662	b1261	b1727	b3533	b2662	b4111	b2524	b1606	b1814	b0741	b2450	b1727	b2021	b1606	b2948	b2233	b0914	b1704	b0336
1465	b0700	b3493	b1280	b4382	b3924	b2095	b4382	b2373	b3564	b0760	b0760	b2475	b3077	b4391	b1591	b1704	b3462	b0296	b2156	b1704	b4150	b2078	b4263	b3288	b3882	b4099	b0296	b2559	b4263	b1629	b2475	b1797	b2662	b1308
1466	b0059	b0904	b3461	b4263	b3425	b3895	b4263	b2247	b1074	b4062	b4062	b2897	b3894	b1860	b2980	b4108	b0980	b0128	b3843	b4108	b4471	b2677	b1096	b4082	b3997	b2764	b0128	b0077	b1096	b2485	b2897	b4233	b1799	b3898
1467	b1235	b1474	b4407	b1830	b0472	b3105	b1830	b0093	b1290	b2373	b2373	b4113	b0463	b3414	b1652	b1799	b1629	b0713	b2259	b1799	b2668	b3205	b1830	b1780	b3450	b0474	b0713	b2103	b1830	b2547	b4113	b2036	b4108	b2834
1468	b2046	b0213	b2660	b2531	b0632	b3152	b2531	b1392	b2424	b1606	b1606	b0393	b3477	b1908	b2435	b4039	b3606	b4192	b2427	b4039	b3538	b0052	b3326	b1374	b2325	b0439	b4192	b4220	b3326	b0390	b0393	b3656	b4039	b3131
1469	b0140	b0995	b2425	b1675	b1640	b0732	b1675	b1606	b1612	b1392	b1392	b0296	b2078	b2764	b0188	b0873	b1272	b2324	b3503	b0873	b3430	b0927	b3128	b3599	b1247	b1983	b2324	b3993	b3128	b4401	b0296	b0038	b0873	b2608
1470	b3603	b2607	b1198	b3326	b0052	b4299	b3326	b0760	b0564	b2794	b2794	b1234	b4253	b2217	b2359	b0544	b0102	b0741	b0463	b0544	b0676	b0711	b1675	b1083	b2236	b3212	b0741	b4235	b1675	b0975	b1234	b3588	b0544	b1251
1471	b4100	b0509	b2211	b3128	b2516	b1135	b3128	b2132	b4198	b3503	b3503	b1022	b0980	b3870	b0840	b0789	b4062	b1068	b0984	b0789	b2944	b0878	b1629	b1727	b2711	b3772	b1068	b0349	b1629	b1432	b1022	b3520	b0789	b2665
1472	b4269	b2805	b2210	b1629	b2325	b3176	b1629	b4062	b4318	b2599	b2599	b0125	b0177	b1740	b0917	b4336	b1096	b2752	b4113	b4336	b1482	b0352	b2531	b3520	b0128	b0713	b0451	b2818	b2531	b1134	b0125	b2597	b3152	b4506
1473	b0471	b3198	b3991	b4062	b3972	b0131	b4062	b0785	b4320	b0093	b0093	b1681	b1759	b3725	b1844	b3152	b0981	b0451	b0393	b3152	b2902	b2427	b0822	b2907	b2560	b1905	b2752	b0686	b0822	b3192	b1681	b4090	b4336	b4152
1474	b1779	b2372	b2593	b1765	b3102	b4094	b1765	b3503	b1588	b2799	b2799	b1591	b0465	b3390	b2187	b0422	b2131	b0043	b0125	b0422	b1727	b0604	b4062	b0311	b0807	b2036	b0043	b1360	b4062	b0695	b1591	b3234	b3941	b2059
1475	b4299	b0368	b1480	b2131	b0575	b0707	b2131	b2507	b3495	b0739	b0739	b2980	b1431	b1203	b2440	b4383	b1765	b3893	b1870	b4383	b0241	b1780	b2131	b2296	b1606	b0475	b3893	b1324	b2131	b0093	b2980	b2304	b4238	b2918
1476	b1136	b0946	b2365	b0822	b0113	b3829	b0822	b0739	b3708	b2507	b2507	b1501	b0312	b2297	b4124	b3941	b1462	b4355	b1454	b3941	b2462	b2487	b1765	b0422	b2997	b4254	b4355	b2306	b1765	b2131	b1501	b1003	b4383	b2384
1477	b3593	b1816	b4321	b0219	b2907	b0492	b0219	b2799	b1227	b1427	b1427	b0207	b1830	b4375	b2292	b4238	b1895	b1134	b1591	b4238	b0063	b3359	b0998	b2894	b3728	b4395	b1134	b1216	b0998	b0331	b0207	b0604	b0422	b1782
1478	b2217	b3830	b2614	b3933	b2059	b2399	b3933	b2794	b2822	b1675	b1675	b3012	b0803	b3305	b3674	b2468	b1432	b2759	b1652	b2468	b2516	b3885	b0219	b0803	b0819	b1511	b2759	b1232	b0219	b3728	b3012	b2431	b2976	b0996
1479	b2186	b2298	b3205	b1392	b1083	b1004	b1392	b1675	b2672	b2132	b2132	b1778	b4039	b0004	b2033	b2976	b2132	b3429	b1302	b2976	b3376	b0970	b2132	b3924	b1018	b0619	b3429	b3017	b2132	b3946	b1778	b0574	b2468	b2513
1480	b0511	b4366	b2903	b0739	b3867	b1860	b0739	b0381	b3821	b0822	b0822	b2079	b2516	b0870	b0627	b2497	b4355	b1778	b2385	b2497	b3081	b1537	b1427	b1940	b0787	b1537	b1778	b2781	b1427	b0760	b2079	b1685	b0342	b3717
1481	b2303	b3361	b1232	b2132	b3147	b1248	b2132	b0822	b2671	b3381	b3381	b4362	b0422	b3053	b0996	b3542	b2149	b3947	b0055	b3542	b0422	b2799	b3933	b0777	b2954	b4258	b3947	b2834	b3933	b0638	b4362	b0608	b1943	b1303
1482	b4097	b4277	b2899	b0998	b2487	b4484	b0998	b2169	b1308	b3858	b3858	b1352	b2948	b0285	b0998	b3654	b0577	b2277	b2531	b3654	b1968	b0025	b2799	b0976	b4232	b3559	b2277	b2593	b2799	b1794	b1352	b3615	b2076	b1849
1483	b4049	b1266	b4192	b2799	b0046	b0474	b2799	b2531	b1482	b0785	b0785	b1672	b1653	b2436	b0999	b1943	b3430	b2278	b1275	b1943	b0760	b3034	b1462	b1013	b1323	b2781	b2278	b2762	b1462	b4039	b1672	b4361	b2497	b3021
1484	b0724	b3927	b1408	b1462	b1232	b1687	b1462	b1427	b2525	b2169	b2169	b3052	b0505	b2533	b2293	b2076	b3237	b0809	b4090	b2076	b2948	b2040	b3381	b4375	b0273	b0103	b0809	b3789	b3381	b3588	b3052	b2748	b3542	b3994
1485	b1079	b3353	b1758	b1427	b4361	b4373	b1427	b2431	b2491	b2531	b2531	b3292	b1831	b2869	b1273	b0342	b0260	b2667	b4061	b0342	b3077	b1951	b3858	b4361	b0585	b2907	b2667	b3941	b3858	b4024	b3292	b0638	b3654	b2099
1486	b3401	b0796	b3634	b3381	b0777	b0313	b3381	b3381	b2997	b2431	b2431	b4355	b4154	b3018	b0399	b1659	b2531	b2220	b2712	b1659	b2282	b3393	b1392	b3379	b4512	b0109	b2220	b0103	b1392	b3956	b4355	b2762	b1785	b2371
1487	b3512	b0560	b4394	b3858	b3997	b0659	b3858	b3858	b4395	b1629	b1629	b2431	b4263	b4171	b0532	b2777	b2599	b1055	b1778	b2777	b1003	b1476	b0739	b1624	b1315	b2917	b1055	b0307	b0739	b4237	b2431	b3906	b1659	b1112
1488	b1281	b0055	b0752	b1432	b2036	b3891	b1432	b2450	b4069	b0342	b0342	b4192	b2340	b3235	b1168	b1785	b1234	b3967	b1836	b1785	b4019	b4401	b1432	b1164	b0336	b0575	b3967	b2790	b1432	b2063	b4192	b3425	b2777	b2481
1489	b3571	b4463	b3399	b2169	b0047	b0389	b2169	b1462	b2564	b0381	b0381	b1351	b0926	b2690	b1063	b1202	b3128	b1839	b4376	b1202	b2133	b0828	b2169	b0047	b3723	b3625	b1839	b2917	b2169	b1263	b1351	b2959	b2306	b0960
1490	b3142	b2769	b3885	b0093	b1937	b4371	b0093	b1629	b3927	b2948	b2948	b1135	b4472	b3195	b1250	b2306	b1392	b1774	b2273	b2306	b2662	b0099	b0760	b1126	b1699	b4352	b0029	b3003	b0760	b0935	b1135	b0674	b1778	b3001
1491	b0750	b4020	b4374	b2992	b0331	b1812	b2992	b2948	b0947	b1830	b1830	b4063	b2515	b1190	b3438	b1778	b4263	b0029	b1075	b1778	b3878	b2061	b2373	b1441	b4122	b1846	b1774	b0875	b2373	b2247	b4063	b2516	b1202	b2904
1492	b0026	b2282	b4160	b4113	b1991	b1878	b4113	b1285	b0063	b2450	b2450	b2175	b1148	b0628	b3521	b0822	b3326	b2059	b3482	b0822	b4119	b2351	b2450	b3136	b0796	b1588	b2059	b2415	b2450	b4387	b2175	b0571	b1078	b0733
1493	b3005	b2050	b1204	b0981	b3848	b1351	b0981	b1003	b0241	b1462	b1462	b2987	b1266	b2829	b0955	b1078	b0739	b3252	b3086	b1078	b1440	b2224	b2992	b3867	b1612	b2491	b3252	b3081	b2992	b0368	b2987	b0825	b0159	b1811
1494	b1906	b2025	b3514	b2373	b3131	b0881	b2373	b0872	b2296	b2340	b2340	b3493	b2325	b4131	b1780	b0159	b3581	b2804	b1308	b0159	b0739	b3073	b0981	b1991	b1960	b2475	b2804	b0086	b0981	b2801	b3493	b2438	b0822	b2418
1495	b3745	b2284	b0462	b0760	b3520	b2093	b0760	b1803	b0914	b2131	b2131	b1658	b2063	b2073	b2205	b1222	b2169	b3032	b3611	b1222	b2450	b4029	b0093	b4483	b0476	b4113	b3032	b0469	b0093	b0687	b1658	b2262	b1222	b1652
1496	b0767	b3623	b1900	b2450	b0604	b0600	b2450	b0342	b3555	b1003	b1003	b3947	b4062	b0166	b0041	b1266	b0969	b2259	b1672	b1266	b4066	b3462	b4113	b0632	b0175	b0578	b2259	b1707	b4113	b0453	b3947	b2349	b1266	b2543
1497	b3985	b2698	b2442	b2599	b0231	b1462	b2599	b1830	b2965	b4183	b4183	b1134	b3326	b4079	b1697	b3227	b1812	b1960	b3223	b3227	b1759	b2584	b2599	b0121	b2543	b2980	b1960	b3481	b2599	b4382	b1134	b2299	b3945	b3101
1498	b0254	b1871	b2665	b0260	b3156	b0947	b0260	b2340	b1937	b2439	b2439	b0451	b3898	b3917	b2770	b3945	b3625	b2949	b3052	b3945	b0228	b1953	b2431	b1587	b3101	b4362	b2949	b3894	b2431	b3945	b0451	b2097	b2752	b4063
1499	b2183	b2901	b0453	b2507	b3599	b0654	b2507	b0676	b1587	b1432	b1432	b4015	b2132	b2744	b1501	b0452	b2468	b2660	b2220	b0452	b0465	b0870	b2507	b3928	b2059	b0173	b2660	b0575	b2507	b4183	b4015	b0777	b0103	b3449
1500	b0092	b2747	b0463	b3625	b1351	b3538	b3625	b4113	b0793	b0872	b0872	b1774	b2769	b0383	b4298	b0103	b4291	b4232	b1356	b0103	b1148	b4151	b3430	b0331	b0029	b1351	b4232	b0953	b3430	b1430	b1774	b4019	b0452	b1315
1501	b0209	b2736	b4168	b0577	b0351	b3064	b0577	b0463	b2615	b1803	b1803	b2894	b0241	b1662	b0207	b2752	b1698	b3592	b1077	b2752	b4393	b1250	b0376	b3156	b0311	b0485	b3592	b2726	b0376	b0241	b2894	b0959	b3227	b2949
1502	b3160	b0718	b2149	b3430	b2894	b1312	b3430	b2131	b3350	b1285	b1285	b0869	b2531	b0683	b3012	b0276	b0823	b0425	b3211	b0276	b4012	b2787	b3625	b3332	b0900	b2512	b0425	b1950	b3625	b2531	b0869	b0113	b0276	b1018
1503	b0456	b0211	b3559	b1003	b3717	b2938	b1003	b2439	b1279	b0463	b0463	b1536	b2450	b1864	b4016	b1046	b3749	b2418	b2516	b1046	b2439	b1062	b1003	b2826	b2021	b1474	b2418	b1938	b1003	b1454	b1536	b4145	b1046	b3533
1504	b4218	b4154	b4005	b0376	b0638	b1539	b0376	b4183	b2922	b4113	b4113	b2730	b0313	b1051	b3333	b1454	b2898	b3661	b4192	b1454	b1266	b0756	b1774	b3328	b2559	b0620	b3661	b1397	b1774	b0592	b2730	b1594	b1454	b3155
1505	b2215	b0390	b0486	b2431	b4090	b0124	b2431	b1774	b0758	b1774	b1774	b4336	b3106	b2768	b1327	b0977	b0363	b3503	b1962	b0977	b2325	b4113	b2340	b3329	b2103	b2597	b3503	b2224	b2340	b0422	b4336	b2487	b0977	b2262
1506	b1155	b0241	b1493	b1774	b0674	b3421	b1774	b1432	b4127	b0676	b0676	b0560	b1946	b1081	b2662	b1531	b2799	b2279	b1107	b1531	b4253	b2025	b0260	b3330	b2011	b3032	b2279	b2844	b0260	b2898	b0560	b1937	b1531	b3592
1507	b4142	b3475	b0628	b2340	b1374	b0285	b2340	b0260	b1809	b1765	b1765	b4033	b1454	b2521	b4152	b2024	b2450	b4299	b0889	b2024	b1684	b3848	b0577	b1835	b0425	b3882	b4299	b3904	b0577	b3405	b4033	b2795	b2024	b3482
1508	b1696	b2081	b2738	b0872	b3479	b1074	b0872	b0594	b2330	b0594	b0594	b2324	b3515	b2281	b1212	b0803	b0093	b2011	b1351	b0803	b3477	b3555	b0872	b4033	b1704	b1797	b2011	b0145	b0872	b3862	b2324	b2415	b0803	b0900
1509	b4195	b3612	b2829	b1803	b0272	b3213	b1803	b1765	b4033	b1259	b1259	b1272	b2801	b2785	b2305	b1841	b0139	b0879	b3252	b1841	b1431	b2840	b1803	b3350	b0419	b1246	b0879	b2817	b1803	b1196	b1272	b0738	b1841	b4003
1510	b3447	b2909	b0962	b2149	b0929	b2799	b2149	b4401	b3825	b4401	b4401	b0233	b4355	b1133	b3411	b1188	b0463	b0125	b1196	b1188	b3956	b3665	b0785	b0604	b1920	b3339	b0125	b0426	b0785	b2281	b0233	b1609	b1188	b3401
1511	b3748	b0273	b1085	b0785	b1188	b3775	b0785	b0177	b1778	b0260	b0260	b2895	b2431	b3838	b3623	b0786	b4108	b2399	b1675	b0786	b0639	b2063	b2948	b2059	b2818	b1014	b2399	b4253	b2948	b2016	b2895	b1188	b0786	b3728
1512	b2354	b2040	b0086	b0676	b0211	b3425	b0676	b3625	b2475	b3625	b3625	b3170	b0619	b3839	b0567	b2331	b1427	b0807	b2804	b2331	b1830	b0386	b2439	b1833	b1917	b3068	b0807	b3625	b2439	b3290	b3170	b2512	b0810	b3239
1513	b3608	b2535	b4318	b2948	b2241	b2518	b2948	b1363	b1410	b0376	b0376	b0113	b1466	b2233	b3431	b0810	b3381	b3430	b4082	b0810	b1281	b1610	b2149	b2036	b0721	b0997	b3430	b0520	b2149	b1698	b0113	b3495	b2331	b2359
1514	b2512	b0972	b3247	b2439	b1685	b1376	b2439	b1259	b0756	b3430	b3430	b1839	b1261	b3540	b3403	b1794	b3858	b0619	b2399	b1794	b4127	b2292	b0676	b3425	b0754	b0688	b0619	b0577	b0676	b0627	b1839	b2241	b1794	b2354
1515	b2579	b0654	b0304	b3749	b2262	b2079	b3749	b1698	b4512	b2801	b2801	b2488	b0068	b2525	b3428	b3253	b0676	b3809	b2667	b3253	b2720	b3805	b0969	b0472	b1324	b3774	b3809	b0618	b0969	b0803	b2488	b0947	b3253	b3843
1516	b4200	b1748	b1806	b2898	b0976	b2871	b2898	b3430	b2467	b0998	b0998	b0570	b1968	b1684	b0546	b0926	b2662	b2593	b3520	b0926	b3526	b0403	b4355	b1068	b2039	b4160	b2593	b0784	b4355	b1285	b0570	b0875	b0926	b3284
1517	b3746	b1612	b1226	b0594	b3939	b1410	b0594	b0376	b0889	b0969	b0969	b0994	b2282	b0708	b3922	b3361	b2746	b1352	b2460	b3361	b2468	b0514	b1252	b0741	b2752	b1732	b1352	b2467	b1252	b3152	b0994	b3997	b3361	b2093
1518	b3879	b0334	b2482	b0969	b0900	b3281	b0969	b0998	b1938	b0177	b0177	b1805	b0676	b4293	b1812	b4395	b1003	b0055	b2948	b4395	b0980	b4252	b4401	b1188	b3616	b0134	b0055	b3008	b4401	b3927	b1805	b3898	b4395	b3752
1519	b0006	b2016	b2572	b1234	b0465	b0783	b1234	b2801	b2209	b1252	b1252	b0620	b1684	b1724	b2453	b1363	b4113	b1324	b3947	b1363	b2340	b3928	b2898	b3651	b2781	b0732	b1324	b2794	b2898	b4291	b0620	b0676	b1363	b0879
1520	b1814	b3244	b0176	b4355	b1054	b3520	b4355	b0969	b1397	b1363	b1363	b2597	b1430	b1135	b2799	b1640	b3124	b2916	b0740	b1640	b4039	b4234	b1234	b2110	b2593	b3905	b2916	b0639	b1234	b1780	b2597	b2281	b1640	b3611
1521	b0121	b2989	b0085	b1252	b3928	b3962	b1252	b2898	b3237	b0981	b0981	b0741	b1003	b2175	b3589	b0349	b1774	b3843	b0655	b0349	b0505	b3697	b4291	b4020	b3812	b3781	b3843	b0424	b4291	b1812	b0741	b0782	b0349	b3845
1522	b0860	b1555	b0955	b2541	b1886	b0304	b2541	b4314	b2369	b1698	b1698	b3032	b1482	b2488	b4014	b0686	b0166	b2531	b1792	b0686	b1430	b4003	b2541	b3771	b3941	b0304	b2531	b0508	b2541	b1653	b3032	b2894	b0686	b3856
1523	b4239	b1134	b0247	b4291	b1833	b0997	b4291	b2992	b1914	b2992	b2992	b3882	b3956	b0994	b4149	b4113	b0687	b2113	b2016	b4113	b1474	b3105	b0594	b3142	b2477	b0759	b2113	b2296	b0594	b4062	b3882	b2251	b4113	b0233
1524	b3565	b2260	b1731	b1698	b4483	b0163	b1698	b0981	b2507	b4039	b4039	b1247	b0639	b1083	b1302	b1212	b1252	b0754	b1748	b1212	b0313	b1921	b3749	b3898	b1400	b0605	b0754	b3153	b3749	b4399	b1247	b2684	b1212	b0787
1525	b3477	b0034	b3165	b4401	b2369	b3870	b4401	b1252	b3838	b2898	b2898	b1797	b3405	b0128	b0841	b2281	b0872	b2333	b4178	b2281	b0260	b1423	b1698	b1886	b2949	b1761	b2276	b3610	b1698	b3498	b1797	b0109	b2281	b1960
1526	b0586	b0228	b3962	b0823	b3651	b1569	b0823	b0400	b3839	b1234	b1234	b2236	b0739	b3332	b1278	b0614	b1803	b2335	b3492	b0614	b3405	b2424	b0177	b3935	b1953	b3178	b2280	b3106	b0177	b1538	b2236	b3789	b0614	b0311
1527	b0607	b3712	b0267	b2801	b2079	b2783	b2801	b0516	b1062	b3136	b3136	b0128	b2720	b0051	b2174	b0363	b4401	b2276	b0822	b0363	b1757	b1180	b0463	b0239	b1783	b2501	b1018	b4484	b0463	b2901	b0128	b3147	b0363	b0643
1528	b1717	b3495	b2518	b0139	b1900	b3522	b0139	b1234	b2482	b2541	b2541	b0140	b0969	b3307	b3821	b3430	b3201	b2280	b0766	b3430	b4355	b2548	b0139	b2241	b3967	b0242	b3482	b2458	b0139	b0639	b0140	b2869	b3430	b3722
1529	b1483	b0312	b2093	b0166	b0875	b0467	b0166	b4039	b1363	b0516	b0516	b3331	b2575	b0015	b0200	b2834	b0177	b1018	b3867	b2834	b2431	b1109	b1812	b1900	b3893	b1710	b4475	b0707	b1812	b0981	b3331	b4043	b2834	b1609
1530	b1526	b2349	b1410	b1421	b1717	b2961	b1421	b4019	b0449	b0219	b0219	b3332	b1905	b2699	b2385	b0809	b2785	b3482	b0451	b0809	b1831	b1860	b1285	b3149	b0262	b1237	b2560	b2311	b1285	b0219	b3332	b1462	b0809	b4241
1531	b1988	b3946	b0772	b0463	b1263	b4049	b0463	b1812	b0677	b0577	b0577	b1246	b2260	b2234	b0055	b2407	b2431	b2560	b2894	b2407	b2898	b2922	b2746	b0929	b3745	b0004	b2333	b1123	b2746	b2515	b1246	b0465	b2407	b1880
1532	b2718	b2480	b3421	b0177	b3379	b0773	b0177	b2541	b0471	b0400	b0400	b2560	b1427	b0399	b0087	b1588	b0889	b4475	b2407	b1588	b0619	b1308	b1421	b0125	b0855	b2700	b2335	b1253	b1421	b2020	b2560	b0658	b1588	b1759
1533	b3395	b3526	b4080	b1812	b3136	b0662	b1812	b2149	b2450	b4355	b4355	b0807	b1812	b2235	b4154	b0393	b0984	b1019	b0081	b0393	b1466	b0006	b0823	b1924	b4233	b2937	b1019	b3708	b0823	b2799	b0807	b1727	b0393	b0175
1534	b2747	b4192	b2776	b2746	b0267	b3821	b2746	b0219	b3712	b0313	b0313	b3728	b4387	b2566	b0906	b3655	b2948	b1652	b0976	b3655	b1261	b0713	b2801	b1778	b3928	b0323	b1652	b4352	b2801	b2992	b3728	b1703	b3655	b0819
1535	b0902	b3152	b3564	b1285	b1814	b1825	b1285	b4355	b1825	b4314	b4314	b0819	b0594	b3228	b3784	b1439	b2541	b2431	b3082	b1439	b3486	b2720	b0166	b1542	b1880	b0197	b3492	b2053	b0166	b2662	b0819	b3927	b1439	b1022
1536	b1207	b0879	b3580	b0516	b2304	b1194	b0516	b3136	b1701	b1421	b1421	b1018	b4314	b3308	b3915	b2766	b3805	b3492	b1536	b2766	b2260	b2782	b3237	b3939	b1380	b3609	b2431	b2210	b3237	b3894	b1018	b2362	b2766	b4293
1537	b2837	b4403	b3629	b3237	b3284	b3449	b3237	b3946	b3082	b2149	b2149	b0787	b2033	b2606	b4399	b2644	b2340	b0311	b3452	b2644	b4263	b2071	b1259	b3805	b0518	b0905	b0311	b3430	b1259	b0315	b0787	b0655	b2644	b2021
1538	b0955	b4472	b0242	b1850	b2959	b0037	b1850	b0577	b1123	b4019	b4019	b2954	b1450	b3301	b3901	b1232	b1381	b4082	b3809	b1232	b2531	b2790	b3581	b2254	b0508	b1468	b4082	b4238	b3581	b2074	b2954	b3360	b1232	b1272
1539	b1619	b4045	b2205	b1259	b3898	b1078	b1259	b0313	b0199	b1812	b1812	b4232	b3381	b1835	b0657	b1812	b3290	b2103	b2730	b1812	b0594	b0777	b0516	b2959	b3106	b0727	b2103	b1846	b0516	b1905	b4232	b1780	b1812	b2488
1540	b0758	b1879	b1095	b2468	b3771	b1308	b2468	b4127	b1812	b3946	b3946	b1323	b3858	b3593	b3143	b1096	b2373	b2980	b2340	b1096	b0456	b3952	b2468	b0738	b1386	b3860	b2980	b3405	b2468	b1167	b1323	b1232	b1096	b2499
1541	b0493	b2422	b0041	b3290	b0935	b2544	b3290	b0166	b2544	b4237	b4237	b0273	b2597	b1264	b1621	b3028	b4045	b0208	b0677	b3028	b3106	b0393	b3290	b4043	b1765	b0115	b4061	b1830	b3290	b1261	b0273	b3867	b3028	b4378
1542	b1538	b2074	b1697	b2485	b3149	b1256	b2485	b1421	b0187	b4127	b4127	b0585	b3728	b1033	b2531	b3124	b2186	b4061	b1618	b3124	b1454	b3343	b2485	b2079	b3430	b0414	b1704	b3642	b2485	b4036	b0585	b3946	b3124	b2690
1543	b3381	b3098	b2770	b3581	b0738	b3717	b3581	b4154	b0651	b2760	b2760	b0389	b4113	b2290	b2624	b2464	b1943	b1704	b1430	b2464	b1450	b1706	b4039	b1077	b4238	b0441	b0208	b1222	b4039	b2599	b0389	b1068	b2464	b2559
1544	b3858	b3809	b0575	b0400	b2720	b1523	b0400	b3749	b4350	b2485	b2485	b4512	b1629	b4139	b2827	b0935	b1431	b1699	b2324	b0935	b4062	b3552	b1850	b0674	b1727	b3006	b3728	b2795	b1850	b0739	b4512	b1320	b0935	b2919
1545	b2776	b1081	b2908	b4127	b0425	b1264	b4127	b1466	b0678	b1466	b1466	b1315	b2247	b2476	b0450	b3431	b4019	b3728	b1045	b3431	b0926	b3544	b0400	b1232	b3856	b4006	b1699	b1019	b0400	b0822	b1315	b1393	b2783	b3507
1546	b3580	b1501	b2870	b4237	b2299	b3740	b4237	b0312	b0494	b0166	b0166	b0336	b2898	b1685	b0195	b2783	b0376	b3106	b2512	b2783	b0166	b2001	b4127	b0272	b1019	b0167	b3106	b1569	b4127	b1943	b0336	b2079	b3431	b2895
1547	b3892	b2133	b0315	b4039	b1917	b0333	b4039	b2662	b0495	b3749	b3749	b1699	b2662	b3617	b0803	b2865	b0752	b1380	b1272	b2865	b3898	b2756	b4237	b1536	b1569	b1197	b1380	b1587	b4237	b1081	b1699	b0320	b2865	b0766
1548	b0305	b2761	b0166	b3136	b3842	b3360	b3136	b1850	b2412	b4291	b4291	b4122	b4127	b0196	b1428	b3806	b2485	b0787	b1106	b3806	b1462	b2757	b0889	b3479	b1588	b0091	b0787	b1588	b0889	b2794	b4122	b0636	b3806	b1183
1549	b3535	b3831	b2937	b0313	b0741	b1725	b0313	b2485	b1681	b0312	b0312	b0796	b3526	b1018	b4090	b0654	b3092	b4233	b0113	b0654	b2100	b1464	b0381	b0267	b2418	b0399	b3812	b1639	b0381	b3438	b0796	b3053	b0654	b2011
1550	b2197	b4399	b1234	b4314	b0959	b2183	b4314	b4237	b0081	b4346	b4346	b1612	b4277	b0786	b2064	b1813	b0785	b3812	b0570	b1813	b1905	b2895	b1381	b0211	b3592	b0684	b4233	b1883	b1381	b4113	b1612	b0509	b1813	b3606
1551	b1845	b0984	b2675	b0381	b1924	b3712	b0381	b1381	b0163	b1850	b1850	b1960	b0879	b0787	b2058	b0965	b1464	b2730	b4125	b0965	b2063	b3623	b1943	b2262	b3661	b0800	b2730	b1916	b1943	b1464	b1960	b1946	b0965	b3821
1552	b3483	b2547	b1386	b1381	b3454	b1075	b1381	b2468	b0619	b1943	b1943	b0175	b0822	b4232	b0571	b2272	b0516	b0272	b0038	b2272	b2349	b0492	b3805	b1271	b1221	b2066	b0272	b2024	b3805	b3106	b0175	b1900	b2272	b1048
1553	b3240	b0639	b1496	b3201	b0838	b2045	b3201	b2760	b0588	b2746	b2746	b2543	b1252	b4395	b3105	b1294	b1879	b0766	b0509	b1294	b3515	b3634	b3136	b0875	b3237	b3148	b0766	b2155	b3136	b2760	b2543	b3155	b1294	b3947
1554	b0757	b3360	b1387	b1466	b0492	b2340	b1466	b4291	b1476	b2662	b2662	b3101	b3136	b0482	b0316	b4013	b0760	b1797	b1805	b4013	b0485	b2226	b3201	b2992	b3244	b3992	b1797	b2783	b3201	b3136	b3101	b2288	b4013	b4316
1555	b2277	b3862	b2744	b0687	b3350	b1976	b0687	b1943	b0808	b0139	b0139	b2059	b0063	b1511	b1776	b2241	b3933	b0103	b0620	b2241	b1541	b3498	b2662	b2362	b3498	b1127	b0103	b1227	b2662	b1555	b2059	b4085	b2241	b0140
1556	b2278	b2186	b4316	b0363	b1542	b0403	b0363	b1449	b1462	b1449	b1449	b0029	b4209	b0126	b3470	b0516	b1555	b0900	b3279	b0516	b3326	b0400	b0363	b0351	b3752	b0133	b0900	b0101	b0363	b3625	b0029	b2016	b0516	b3035
1557	b1844	b3476	b4317	b2785	b0109	b4054	b2785	b2746	b0508	b1381	b1381	b0311	b1380	b4472	b2712	b0894	b0594	b3752	b1813	b0894	b0752	b2321	b4314	b2369	b2992	b3844	b3752	b0687	b4314	b0456	b0311	b0467	b0894	b3038
1558	b1319	b4376	b2506	b4108	b4233	b4018	b4108	b4346	b3509	b2468	b2468	b0900	b1134	b3454	b3912	b0142	b3831	b0336	b0031	b0142	b0822	b1912	b0687	b2299	b3825	b1872	b0336	b1062	b0687	b0998	b0900	b0052	b2997	b1323
1559	b1000	b0088	b1770	b4019	b2097	b2920	b4019	b0695	b3939	b3237	b3237	b2021	b3625	b3621	b1778	b2997	b4237	b3867	b0741	b2997	b2597	b2721	b4019	b0900	b2113	b2557	b3867	b1198	b4019	b0614	b2021	b0803	b0142	b0620
1560	b3305	b4336	b3366	b1943	b1070	b4254	b1943	b4472	b1851	b4472	b4472	b2559	b0376	b3175	b1836	b1381	b1850	b1681	b2936	b1381	b1381	b1148	b4108	b2572	b0879	b1581	b1681	b2009	b4108	b1003	b2559	b1374	b1381	b1117
1561	b3296	b1449	b0998	b2662	b1536	b2527	b2662	b0139	b1748	b1464	b1464	b2103	b1462	b2097	b0150	b2202	b4403	b0518	b3997	b2202	b4113	b3616	b1363	b0571	b0465	b0477	b0518	b1281	b1363	b3623	b2103	b1886	b2202	b2660
1562	b3637	b4346	b0426	b1363	b3927	b0604	b1363	b3360	b0752	b4154	b4154	b2011	b0869	b3656	b2143	b1698	b4127	b0796	b3722	b1698	b2801	b3887	b0313	b3668	b4475	b0914	b0796	b0782	b0313	b1449	b2011	b0331	b1698	b1917
1563	b0307	b4483	b0852	b0889	b1794	b4191	b0889	b0752	b1905	b0752	b0752	b0425	b1525	b4034	b4376	b2909	b2801	b2936	b3450	b2909	b2383	b3191	b2785	b1054	b0272	b2061	b2936	b2922	b2785	b1381	b0425	b1741	b2909	b2980
1564	b1880	b3124	b1540	b3805	b0484	b2520	b3805	b0889	b2597	b0889	b0889	b1704	b0390	b1741	b2343	b0975	b4314	b1748	b3361	b0975	b0068	b4297	b1431	b0354	b1944	b2351	b1748	b0829	b1431	b4192	b1704	b4033	b0975	b2385
1565	b0683	b3092	b2405	b1431	b2254	b3772	b1431	b3237	b1073	b3862	b3862	b0419	b1774	b2937	b2273	b1261	b2439	b4389	b2325	b1261	b3728	b1836	b1464	b1685	b4299	b4235	b4389	b0335	b1464	b2325	b0419	b3960	b1261	b3077
1566	b1866	b1541	b2830	b1464	b0970	b3906	b1464	b1464	b4122	b1431	b1431	b1920	b1606	b2912	b0732	b2383	b3476	b1386	b1247	b2383	b0516	b3519	b1466	b0465	b3712	b0875	b1386	b2212	b1466	b2284	b1920	b2277	b2383	b2460
1567	b0292	b2305	b1703	b2760	b2467	b3697	b2760	b0639	b4113	b2785	b2785	b2818	b3862	b3559	b1073	b3805	b0614	b1454	b1797	b3805	b0969	b1619	b2760	b1757	b3495	b2507	b1454	b2416	b2760	b4376	b2818	b2278	b3990	b0128
1568	b1563	b0752	b2552	b4537	b4020	b1071	b4537	b1541	b2067	b0639	b0639	b1917	b2349	b0323	b1878	b3990	b1501	b1183	b4297	b3990	b2247	b0186	b0614	b1938	b3533	b4029	b1183	b2491	b0614	b1525	b1917	b3021	b3805	b1164
1569	b0243	b4537	b1395	b0614	b1393	b2318	b0614	b2785	b0158	b3290	b3290	b0721	b2485	b0945	b0088	b2164	b1363	b2385	b4099	b2164	b1134	b3223	b4537	b1783	b3843	b0456	b2385	b3237	b4537	b3223	b0721	b3131	b2164	b0518
1570	b3141	b1196	b1884	b1196	b1681	b0187	b1196	b1431	b2249	b3360	b3360	b0754	b4036	b3158	b2239	b4014	b1421	b1765	b2711	b4014	b1609	b3021	b1196	b3077	b2438	b0739	b1765	b3344	b1196	b0273	b0754	b2673	b4014	b0462
1571	b2540	b2760	b3731	b0752	b2684	b4122	b0752	b3201	b1677	b3201	b3201	b1324	b4140	b0721	b1075	b2038	b3244	b2917	b1046	b2038	b2997	b0636	b0752	b3689	b2173	b1119	b2917	b3878	b0752	b1234	b1324	b3805	b2038	b3802
1572	b2040	b0614	b2873	b3092	b1727	b1612	b3092	b3290	b2905	b1541	b1541	b3616	b4192	b3906	b1507	b0064	b4376	b1107	b0128	b0064	b3625	b2742	b2305	b0970	b2259	b1541	b1107	b4183	b2305	b0505	b3616	b2467	b0064	b2531
1573	b1113	b1466	b0139	b1449	b1946	b0771	b1449	b3526	b3625	b3526	b3526	b2593	b3498	b1194	b2081	b0490	b3360	b1618	b1725	b0490	b2033	b4079	b3092	b2324	b2262	b2998	b1618	b1161	b3092	b0363	b2593	b3350	b0490	b1055
1574	b2730	b2785	b0642	b3862	b2016	b3621	b3862	b1081	b4361	b2305	b2305	b3812	b0752	b3416	b2079	b0765	b3495	b3745	b0654	b0765	b0041	b3821	b1541	b0959	b2897	b0473	b3745	b3076	b1541	b2597	b3812	b1174	b0765	b2959
1575	b2564	b1431	b0545	b4346	b0825	b3056	b4346	b2133	b3076	b2547	b2547	b3941	b2736	b2949	b2291	b1766	b3136	b1045	b0823	b1766	b0869	b2916	b4346	b3024	b3503	b3621	b1045	b2129	b4346	b1501	b3941	b2000	b1766	b0425
1576	b0039	b1464	b1381	b3360	b4043	b4366	b3360	b4399	b3098	b3805	b3805	b2477	b0509	b0505	b4362	b2346	b4483	b2954	b0929	b2346	b3452	b2955	b4483	b0752	b0984	b4177	b2954	b1003	b4483	b1380	b2477	b3928	b2346	b2954
1577	b3437	b0313	b2627	b3476	b4033	b1778	b3476	b3862	b3332	b4336	b4336	b2949	b4019	b2137	b2204	b3262	b2760	b3495	b1238	b3262	b2556	b0478	b3124	b0492	b4213	b3213	b3495	b0718	b3124	b4346	b2949	b3187	b3262	b4171
1578	b2538	b4108	b3822	b0639	b2799	b0428	b0639	b3152	b1982	b0823	b0823	b1953	b2997	b4006	b0267	b2053	b2507	b2460	b1525	b2053	b1774	b1284	b1449	b2720	b3124	b1363	b2460	b3806	b1449	b2746	b1953	b4287	b2053	b2593
1579	b1516	b1363	b3764	b4483	b0574	b4174	b4483	b2547	b1687	b4399	b4399	b3967	b0456	b3967	b2513	b1525	b2133	b0984	b2997	b1525	b1606	b3376	b3476	b0231	b0296	b2200	b0984	b2482	b3476	b3581	b3967	b1216	b1525	b1953
1580	b4227	b4314	b3356	b2186	b0125	b3833	b2186	b3098	b0784	b3098	b3098	b0262	b0687	b0809	b3668	b0627	b2305	b1917	b0196	b0627	b1850	b1277	b4376	b2242	b3600	b2912	b1917	b3972	b4376	b2468	b0262	b4018	b0627	b0285
1581	b3941	b0687	b2434	b3124	b2673	b3774	b3124	b4537	b0243	b2761	b2761	b3745	b1538	b0197	b0981	b3498	b4537	b1813	b0819	b3498	b0879	b0608	b0088	b0638	b0739	b1290	b1813	b2412	b0088	b2769	b3745	b1640	b1538	b3912
1582	b2426	b4019	b4049	b1541	b3946	b1463	b1541	b4336	b2081	b1081	b1081	b0855	b2468	b3609	b2247	b1538	b4336	b3611	b2005	b1538	b4387	b2412	b4336	b3343	b1035	b4019	b3611	b2910	b4336	b2997	b0855	b3745	b3498	b2224
1583	b0639	b0363	b0369	b2305	b1757	b0759	b2305	b3805	b2417	b4537	b4537	b4233	b4346	b1790	b1495	b3154	b1285	b4376	b3960	b3154	b2575	b0996	b3862	b1839	b1943	b4109	b4376	b0879	b3862	b0999	b4233	b0422	b0543	b1221
1584	b1718	b2662	b4484	b4376	b3077	b1611	b4376	b0823	b3879	b3152	b3152	b3928	b1612	b3887	b3512	b0543	b1449	b2262	b0276	b0543	b2050	b1783	b2186	b0935	b1681	b1094	b2262	b1799	b2186	b0693	b3928	b3401	b3154	b2219
1585	b4315	b3136	b3805	b0088	b4085	b0399	b0088	b2305	b2224	b1196	b1196	b1880	b2480	b3751	b3603	b3551	b1466	b1870	b0786	b3551	b3098	b3625	b3360	b0109	b1870	b1887	b1870	b1809	b3360	b0376	b1880	b0351	b3551	b4355
1586	b0812	b3201	b2206	b4336	b2005	b3357	b4336	b0363	b2243	b0687	b0687	b1380	b2541	b3856	b0708	b2302	b2547	b1315	b2950	b2302	b4192	b4394	b0639	b2203	b3073	b3500	b1315	b1982	b0639	b0577	b1380	b1351	b2302	b0163
1587	b3243	b0381	b0888	b3831	b2475	b4517	b3831	b0088	b2906	b2133	b2133	b0518	b1813	b0123	b2748	b3360	b1196	b2422	b3615	b3360	b1427	b0262	b2547	b1070	b1454	b1646	b2422	b3671	b2547	b2298	b0518	b2436	b3360	b4512
1588	b1610	b1381	b1451	b1081	b2324	b0929	b1081	b1196	b2154	b1134	b1134	b0508	b2760	b3661	b3482	b2727	b0639	b1196	b0277	b2727	b1380	b0855	b0984	b1946	b2980	b3640	b1196	b0234	b0984	b4483	b0508	b4036	b2727	b2247
1589	b2202	b1943	b3441	b2761	b2362	b2414	b2761	b2260	b1474	b4483	b4483	b3106	b1850	b4145	b3502	b0851	b0879	b1591	b0585	b0851	b2547	b1256	b3831	b3454	b1652	b1864	b1591	b1267	b3831	b0785	b3106	b0267	b0851	b2560
1590	b3940	b3805	b2960	b0984	b3805	b1062	b0984	b2761	b2727	b2260	b2260	b1386	b1421	b3752	b2671	b1178	b4399	b1035	b4062	b1178	b1629	b2254	b4399	b1917	b2359	b4242	b1035	b3422	b4399	b0034	b1386	b0211	b1178	b4033
1591	b4052	b0889	b1732	b2133	b1697	b1241	b2133	b1134	b1736	b0363	b0363	b1765	b3495	b2392	b3555	b3293	b2989	b4033	b0102	b3293	b0651	b2558	b2761	b1253	b2440	b0812	b4033	b3712	b2761	b3098	b1765	b4014	b3293	b2992
1592	b2267	b0400	b2895	b1501	b2770	b2878	b1501	b0687	b1848	b0088	b0088	b3430	b0334	b3401	b2422	b3873	b3712	b2668	b2263	b3873	b3381	b3379	b2133	b3842	b4152	b3593	b2668	b3495	b2133	b0342	b3430	b3343	b3873	b1324
1593	b1088	b4127	b3198	b4399	b1068	b0710	b4399	b4483	b4316	b2480	b2480	b3856	b1474	b0243	b2193	b4055	b2074	b1323	b1991	b4055	b3858	b3669	b1501	b3284	b3431	b3300	b1323	b2761	b1501	b2025	b3856	b0721	b4055	b0870
1594	b2091	b4237	b2426	b2547	b4145	b0975	b2547	b0614	b1563	b0614	b0614	b1019	b1449	b2951	b0695	b4111	b0313	b0509	b2918	b4111	b2081	b0823	b1081	b2673	b0546	b0116	b0509	b1070	b1081	b0381	b1019	b2325	b4111	b0721
1595	b3099	b1850	b4021	b3098	b0354	b0038	b3098	b2480	b4484	b4108	b4108	b1569	b0516	b0408	b1091	b4150	b3862	b3533	b0351	b4150	b1252	b3200	b3098	b3629	b1302	b3432	b3533	b1848	b3098	b3476	b1569	b0741	b4150	b1699
1596	b0841	b4039	b3531	b3809	b1216	b3997	b3809	b4376	b3765	b0228	b0228	b2418	b0273	b2565	b4021	b4471	b4346	b0273	b0347	b4471	b1662	b1056	b3809	b2475	b3821	b2672	b0273	b2354	b3809	b0752	b2418	b1757	b4471	b2233
1597	b1278	b3290	b1538	b3526	b1323	b2673	b3526	b2186	b0738	b0879	b0879	b2783	b0260	b2622	b1736	b2417	b1541	b3156	b2127	b2417	b4277	b2710	b2074	b1697	b2385	b2525	b3156	b2475	b2074	b0730	b2783	b0191	b2417	b2340
1598	b2174	b2485	b3498	b3946	b3343	b4109	b3946	b2422	b0030	b4376	b4376	b3253	b2761	b2133	b3086	b0999	b0211	b3712	b3698	b0999	b3498	b1889	b2422	b2770	b0055	b0957	b3712	b2805	b2422	b0102	b3253	b2806	b0999	b1019
1599	b1329	b0516	b3183	b4472	b3360	b0420	b4472	b0879	b0772	b2422	b2422	b3592	b1234	b1915	b2547	b2888	b2761	b4512	b1328	b2888	b2016	b1672	b4472	b1263	b2531	b1866	b4512	b0676	b4472	b4108	b3592	b0046	b1221	b0796
1600	b0190	b2468	b3072	b4045	b4287	b2325	b4045	b4108	b1200	b3476	b3476	b3661	b1943	b1681	b2524	b1285	b3475	b4122	b1034	b1285	b0509	b2634	b4045	b2799	b4061	b1896	b4122	b3113	b4045	b4366	b3661	b4483	b2541	b2277
1601	b0823	b1259	b1882	b2480	b4512	b1922	b2480	b0228	b2162	b0695	b0695	b1221	b2547	b3651	b0564	b1221	b0718	b3077	b2384	b1221	b1525	b4378	b1879	b1759	b2712	b2330	b3077	b3599	b1879	b4314	b1221	b3454	b1285	b2278
1602	b2919	b3581	b1163	b1879	b3449	b1247	b1879	b2284	b3611	b0334	b0334	b3237	b0577	b1141	b1787	b2541	b0088	b0643	b0476	b2541	b1449	b0773	b0879	b4394	b3912	b0187	b0643	b4113	b0879	b1266	b3237	b3077	b2888	b1196
1603	b0771	b3237	b3501	b0879	b0636	b4314	b0879	b3476	b1070	b2186	b2186	b3244	b1541	b3922	b4517	b2515	b3098	b1246	b0175	b2515	b3136	b0046	b4403	b3927	b1836	b2304	b1246	b4350	b4403	b2132	b3244	b3149	b2515	b0419
1604	b0333	b0823	b1865	b2422	b3882	b1330	b2422	b3612	b1077	b3092	b3092	b3498	b2794	b2453	b1308	b0451	b4192	b1612	b2543	b0451	b1234	b1920	b4192	b0838	b4376	b0756	b1612	b0376	b4192	b0177	b3498	b2078	b0448	b3132
1605	b1962	b2801	b1741	b4403	b2110	b3959	b4403	b2349	b0405	b3581	b3581	b3752	b1381	b3589	b0643	b0448	b3809	b1675	b3101	b0448	b2485	b1552	b3152	b1794	b1507	b3003	b1675	b0969	b3152	b2431	b3752	b0296	b0451	b1982
1606	b1430	b0166	b1455	b4192	b3960	b1162	b4192	b0334	b3882	b4192	b4192	b2992	b2556	b4061	b3611	b0638	b1081	b1302	b3879	b0638	b3279	b3049	b3526	b0721	b3668	b1950	b1302	b2572	b3526	b1678	b2992	b0492	b0638	b2137
1607	b3433	b1421	b1341	b3152	b1805	b3260	b3152	b4192	b2477	b1612	b1612	b3825	b2016	b2143	b2540	b2372	b1259	b0560	b0900	b2372	b0947	b0872	b3946	b3449	b2247	b2467	b0560	b4213	b3946	b3805	b3825	b3136	b2372	b3124
1608	b3514	b2746	b1858	b2074	b3495	b0888	b2074	b3581	b0485	b3124	b3124	b2113	b1432	b0732	b2260	b4382	b4039	b0465	b2021	b4382	b1612	b1803	b2480	b0273	b3482	b2458	b0465	b3926	b2480	b0676	b2113	b1991	b4382	b1123
1609	b4328	b1285	b2630	b0312	b1479	b0849	b0312	b3092	b1275	b2989	b2989	b0879	b3098	b3668	b1906	b3712	b2535	b2247	b4051	b3712	b2149	b2212	b0312	b0978	b2422	b3405	b2247	b2349	b0312	b4463	b0879	b2200	b3712	b3616
1610	b2333	b1812	b1055	b3712	b0571	b2260	b3712	b3124	b0277	b3831	b3831	b0465	b4237	b3156	b2944	b1653	b2422	b2781	b2559	b1653	b2521	b0081	b2349	b4014	b3086	b2922	b2781	b0739	b2349	b2422	b0465	b3292	b1653	b2097
1611	b2335	b0139	b1335	b3495	b0273	b3202	b3495	b0241	b0707	b2349	b2349	b1982	b0166	b1545	b0337	b0376	b0400	b2897	b4220	b0376	b0376	b0781	b3495	b1901	b2547	b2129	b2897	b1463	b3495	b3353	b1982	b1247	b0376	b1454
1612	b4126	b0463	b1583	b2349	b2869	b2022	b2349	b1879	b3836	b1879	b1879	b4475	b1358	b0852	b0842	b2193	b1748	b0081	b2472	b2193	b2541	b0477	b3712	b0120	b1308	b3972	b0081	b0614	b3712	b1045	b4475	b2593	b2193	b0984
1613	b0462	b0177	b4152	b2260	b2045	b0812	b2260	b1612	b2001	b0273	b0273	b0272	b2488	b1377	b1352	b2794	b2480	b1569	b0419	b2794	b1813	b3846	b0228	b2467	b0643	b1809	b1569	b1119	b0228	b1636	b0272	b1783	b2794	b1943
1614	b0184	b3749	b2902	b0034	b1778	b0683	b0034	b3831	b2756	b2284	b2284	b4299	b3770	b4011	b2048	b3871	b3612	b3821	b1920	b3871	b4209	b1288	b0034	b3869	b3611	b4350	b3821	b2107	b0034	b3900	b4299	b3972	b3871	b4213
1615	b0419	b1698	b0116	b0228	b2949	b3017	b0228	b0273	b2757	b0241	b0241	b3712	b3192	b1180	b0173	b0854	b0654	b2559	b3429	b0854	b2542	b3261	b2260	b3362	b2540	b1736	b2559	b2674	b2260	b2761	b3712	b2827	b0854	b1612
1616	b2696	b0594	b4153	b0654	b0752	b1387	b0654	b2989	b4098	b4045	b4045	b3495	b0139	b2993	b0290	b0904	b4472	b1944	b2818	b0904	b0088	b2033	b1555	b2033	b2260	b2369	b1944	b1870	b1555	b2099	b3495	b0935	b0904	b3149
1617	b4059	b2541	b2166	b2535	b0854	b3390	b2535	b3927	b1618	b3809	b3809	b3533	b0088	b4082	b2976	b0535	b0228	b3149	b1640	b0535	b0390	b4114	b1134	b2837	b1352	b1356	b3124	b2132	b1134	b4020	b3533	b3771	b0535	b3106
1618	b2674	b2898	b1465	b1612	b1271	b2463	b1612	b2081	b2750	b2081	b2081	b3843	b3404	b3188	b1462	b0869	b2349	b3124	b1917	b0869	b3404	b2155	b3244	b3717	b3223	b3939	b3149	b2203	b3244	b2698	b3843	b2254	b1844	b1725
1619	b0074	b1234	b1227	b3244	b1783	b0688	b3244	b3809	b3671	b1501	b1501	b2173	b3882	b1919	b2665	b1844	b3526	b3223	b0721	b1844	b3495	b3765	b2989	b1805	b2220	b2516	b3223	b2980	b2989	b4120	b2173	b3379	b0869	b3928
1620	b2079	b4291	b1225	b2989	b3292	b0047	b2989	b1501	b0739	b3927	b3927	b2259	b4483	b3152	b4403	b4401	b0390	b0620	b2039	b4401	b1697	b2036	b2016	b0636	b3156	b2948	b0620	b2033	b2016	b2989	b2259	b3024	b4401	b1046
1621	b1040	b1252	b2066	b0972	b4201	b3235	b0972	b2016	b1878	b2016	b2016	b2262	b2081	b4366	b0986	b0825	b0034	b2340	b1194	b0825	b2770	b4020	b0334	b3882	b4355	b0655	b2340	b0627	b0334	b0946	b2262	b1083	b0825	b3867
1622	b1809	b4401	b2500	b1555	b2203	b1316	b1555	b4045	b2790	b0509	b0509	b2354	b2131	b0740	b1292	b1250	b3152	b2712	b1216	b1250	b2407	b0506	b1612	b2949	b2431	b0240	b2712	b0998	b1612	b1816	b2354	b0545	b1250	b2477
1623	b0290	b4355	b2498	b2040	b3522	b1215	b2040	b1266	b1883	b3612	b3612	b3503	b0485	b2893	b1615	b1780	b2016	b1308	b2752	b1780	b0334	b2461	b0654	b0854	b3077	b3082	b1308	b0999	b0654	b3830	b3503	b2799	b1780	b1836
1624	b0986	b0969	b0281	b1134	b1381	b0928	b1134	b0509	b2129	b2736	b2736	b0984	b2407	b1566	b3630	b2913	b2909	b1588	b3753	b2913	b0084	b0182	b1748	b4085	b1107	b1430	b2543	b3438	b1748	b2373	b0984	b2475	b2913	b2541
1625	b1292	b2149	b3081	b2016	b2439	b2913	b2016	b2736	b0683	b1266	b1266	b3141	b1609	b3809	b3204	b0463	b2901	b2543	b3616	b0463	b4036	b3151	b2535	b3292	b3147	b4125	b3101	b3146	b2535	b2987	b3141	b2324	b0463	b0754
1626	b3377	b0676	b3167	b1748	b3689	b3648	b1748	b2040	b2826	b2025	b2025	b2572	b2099	b2730	b3377	b4192	b0972	b3101	b2781	b4192	b0687	b1738	b0972	b1323	b3252	b0031	b1588	b2662	b0972	b3493	b2572	b1077	b4192	b3158
1627	b2664	b2439	b2542	b0334	b1253	b1692	b0334	b2025	b3328	b2040	b2040	b4213	b1757	b3356	b4140	b4483	b3946	b1759	b3941	b4483	b1538	b3241	b2040	b0758	b4389	b3997	b1759	b2305	b2040	b0516	b4213	b0475	b4483	b0393
1628	b2312	b0785	b1184	b0273	b1901	b3463	b0273	b0984	b3329	b3244	b3244	b3124	b2989	b1759	b4387	b0782	b3623	b4297	b2477	b0782	b3911	b4098	b0273	b1352	b3250	b3807	b4297	b1302	b0273	b4472	b3124	b3102	b0782	b3812
1629	b3440	b2948	b1171	b4154	b0721	b0535	b4154	b2074	b3330	b2074	b2074	b1035	b3911	b2512	b0506	b0260	b2747	b1920	b1400	b0260	b3862	b2930	b2909	b3946	b1196	b2283	b1920	b3005	b2909	b2541	b1035	b1879	b0260	b3712
1630	b1659	b0872	b0932	b2081	b2992	b0779	b2081	b3244	b4255	b0984	b0984	b1943	b2422	b0120	b1672	b0346	b4120	b3928	b2917	b0346	b0273	b0736	b3612	b1381	b1675	b0881	b3928	b2827	b3612	b2407	b1943	b3522	b0346	b2712
1631	b4182	b1803	b0231	b3612	b3024	b0959	b3612	b2282	b2502	b0034	b0034	b1870	b2025	b4520	b4383	b1234	b2081	b2021	b2988	b1234	b1943	b1587	b2081	b1393	b2804	b1203	b2021	b0803	b2081	b2909	b1870	b1681	b1234	b1618
1632	b2592	b0577	b1809	b0390	b3615	b1693	b0390	b3712	b2622	b4403	b4403	b3073	b2383	b0679	b0637	b1839	b2050	b0721	b0505	b1839	b2064	b4192	b3475	b3360	b4082	b0335	b0721	b1275	b3475	b3201	b3073	b2103	b1839	b3498
1633	b0797	b0260	b1842	b2909	b0313	b1446	b2909	b2769	b0763	b3712	b3712	b1454	b3081	b4318	b2821	b1501	b1871	b2173	b1076	b1501	b4140	b2340	b4154	b0296	b2759	b0710	b3431	b2064	b4154	b4127	b1454	b3712	b1501	b1206
1634	b2608	b1003	b4233	b3475	b0120	b2032	b3475	b4403	b4167	b4463	b4463	b1652	b1765	b4320	b3223	b1474	b2040	b3431	b3893	b1474	b0078	b1399	b0390	b3509	b2399	b1279	b2173	b0150	b0390	b2349	b1652	b0758	b1474	b0207
1635	b1808	b1774	b1288	b0241	b1077	b1131	b0241	b0034	b3599	b4020	b4020	b2359	b0981	b1199	b3098	b1464	b2769	b1836	b4194	b1464	b2488	b3956	b0241	b4233	b2667	b2296	b1836	b1878	b0241	b1813	b2359	b0102	b1464	b3012
1636	b1117	b2340	b2688	b2747	b3187	b3183	b2747	b2050	b0785	b0390	b0390	b2440	b1196	b4151	b1895	b1591	b0312	b3086	b0262	b1591	b2736	b3859	b0211	b2948	b2460	b1162	b3086	b1507	b0211	b0544	b2440	b1778	b1591	b2540
1637	b1711	b3625	b3370	b2025	b0239	b1474	b2025	b1474	b0103	b3353	b3353	b4152	b0368	b2514	b2777	b2677	b3927	b3073	b0855	b2677	b4346	b4375	b0718	b2684	b0146	b3806	b3073	b2079	b0718	b3124	b4152	b3629	b2677	b1870
1638	b2329	b2507	b4255	b0211	b3869	b3945	b0211	b0390	b2516	b2282	b2282	b3431	b1464	b0884	b3156	b0718	b1612	b2359	b3481	b0718	b2480	b2038	b2747	b3712	b2541	b0676	b2359	b4362	b2747	b0869	b3431	b0854	b0718	b0055
1639	b3308	b3430	b0221	b0718	b2213	b1637	b0718	b4463	b0227	b1871	b1871	b0546	b2149	b3066	b3655	b0752	b4154	b2818	b1126	b0752	b3882	b0107	b2736	b0390	b0407	b2727	b2818	b0981	b2736	b1466	b0546	b0273	b0752	b3431
1640	b0717	b0376	b0042	b1871	b2948	b2215	b1871	b4020	b2948	b2769	b2769	b1302	b2040	b1939	b3477	b2769	b2302	b1046	b1441	b2769	b2760	b2671	b2901	b0822	b3606	b2383	b1046	b2671	b2901	b2040	b1302	b3271	b2769	b0354
1641	b0939	b2431	b2493	b2901	b2385	b0085	b2901	b3353	b0456	b0654	b0654	b3821	b4183	b0529	b3343	b0331	b2282	b3856	b1476	b0331	b2415	b1943	b1871	b2712	b1748	b0471	b3856	b3555	b1871	b0260	b3821	b3232	b0331	b2519
1642	b0944	b2599	b0877	b3623	b4014	b0388	b3623	b0654	b2821	b0055	b0055	b2385	b1501	b3778	b2461	b3927	b0796	b1953	b3928	b3927	b1129	b3176	b2698	b0825	b3492	b1312	b1953	b1736	b2698	b3512	b2385	b1051	b3927	b1765
1643	b3047	b4113	b0951	b2736	b3995	b0170	b2736	b0055	b4214	b2901	b2901	b0055	b4475	b3261	b3292	b2608	b3431	b0163	b2726	b2608	b2761	b3026	b3623	b4512	b0766	b1207	b0163	b1787	b3623	b3831	b0055	b0313	b2608	b1813
1644	b4232	b0093	b3549	b2698	b2078	b2528	b2698	b1871	b3806	b0946	b0946	b2531	b3353	b0028	b1480	b1982	b3361	b0419	b3115	b1982	b0577	b2496	b2025	b0996	b3867	b0931	b0419	b0643	b2025	b0616	b2531	b4254	b1982	b2045
1645	b4280	b2992	b3532	b2284	b1174	b1684	b2284	b0485	b4019	b1816	b1816	b4061	b2133	b0710	b2369	b4024	b2298	b0508	b1950	b4024	b1421	b3385	b2284	b3960	b1774	b2421	b0508	b3611	b2284	b2223	b4061	b2110	b4024	b4376
1646	b2736	b0981	b4188	b2050	b3629	b3388	b2050	b3495	b1256	b3830	b3830	b2712	b0219	b2318	b1236	b3343	b1134	b3034	b4253	b3343	b2748	b4384	b2050	b2097	b0081	b4167	b3034	b0337	b2050	b2376	b2712	b1381	b3343	b1380
1647	b0278	b2450	b4189	b3353	b2033	b1968	b3353	b2597	b1541	b1474	b1474	b3912	b4463	b3775	b1555	b0984	b3645	b0546	b0520	b0984	b0827	b2784	b4020	b2005	b3082	b0785	b0546	b2048	b4020	b0103	b3912	b0970	b0984	b0096
1648	b3583	b2373	b4461	b4020	b3509	b0400	b4020	b2901	b0566	b3495	b3495	b1836	b1662	b3162	b0254	b0579	b0055	b4213	b0577	b0579	b0363	b2687	b2282	b1316	b0334	b3922	b4213	b0173	b2282	b4336	b1836	b2005	b0579	b3237
1649	b4092	b0760	b0893	b4463	b2242	b3812	b4463	b0972	b0292	b2698	b2698	b4376	b0055	b3295	b0291	b3862	b0560	b3449	b0223	b3862	b3749	b1351	b4463	b1717	b3809	b1817	b3449	b2976	b4463	b4154	b4376	b4152	b3862	b2422
1650	b4294	b2169	b1961	b3927	b1699	b4399	b3927	b0211	b0389	b2050	b2050	b1507	b3749	b0215	b2520	b2284	b2260	b2499	b0424	b2284	b2794	b3292	b2769	b2439	b1183	b1378	b2499	b2821	b2769	b2153	b1507	b1664	b2284	b0296
1651	b1321	b0739	b4187	b0796	b0467	b0774	b0796	b2698	b1787	b2597	b2597	b2247	b2992	b2215	b0593	b0213	b2025	b1725	b2765	b0213	b1198	b4005	b0055	b3522	b2730	b3172	b1725	b1895	b0055	b2736	b2247	b2259	b0213	b2113
1652	b3524	b1432	b2024	b4277	b2460	b0123	b4277	b0796	b1430	b3475	b3475	b3482	b3452	b0726	b1358	b3669	b4020	b3722	b1385	b3669	b1879	b4080	b3353	b1216	b2340	b2498	b3722	b3477	b3353	b1765	b3482	b2061	b3106	b2572
1653	b4006	b1392	b0773	b2282	b3745	b2206	b2282	b3475	b3405	b0972	b0972	b2422	b2074	b1220	b0709	b3106	b0381	b2541	b2057	b3106	b4537	b4268	b0796	b1134	b4097	b2417	b2541	b3343	b0796	b3266	b2422	b2690	b3669	b2251
1654	b2026	b2799	b0366	b0055	b3232	b2133	b0055	b0063	b3779	b0796	b0796	b3086	b0342	b3315	b2494	b2599	b0368	b0819	b0486	b2599	b1501	b2062	b0560	b1675	b0560	b0564	b0819	b2369	b0560	b1606	b3086	b1675	b2599	b2103
1655	b3349	b1462	b1608	b2769	b1380	b0635	b2769	b0946	b0394	b0211	b0211	b1308	b4020	b0695	b2471	b4195	b4463	b1206	b2311	b4195	b1358	b2813	b3927	b2385	b4033	b1852	b1206	b1236	b3927	b2216	b1308	b0578	b0456	b0631
1656	b0583	b3381	b2561	b0560	b2200	b2392	b0560	b1816	b1880	b0485	b0485	b0643	b0796	b4179	b4355	b0456	b1982	b1221	b4352	b0456	b2905	b3836	b4277	b2930	b1618	b2780	b1221	b1555	b4277	b2372	b0643	b0760	b4195	b1748
1657	b0968	b3858	b0208	b1266	b3625	b0186	b1266	b3830	b1870	b1555	b1555	b3611	b1879	b0954	b2194	b3749	b0213	b2052	b4238	b3749	b0875	b2633	b1266	b2460	b1759	b2908	b2052	b1356	b1266	b0654	b3611	b4020	b3749	b2818
1658	b3578	b3933	b4191	b0946	b4051	b4180	b0946	b2607	b2212	b2909	b2909	b2540	b0606	b1215	b0858	b0211	b4366	b3616	b3831	b0211	b0902	b3459	b3361	b0031	b1045	b1475	b3616	b3939	b3361	b0334	b2540	b2554	b0211	b2595
1659	b0522	b1427	b2839	b1816	b3142	b0884	b1816	b1555	b0149	b3882	b3882	b4383	b4537	b3321	b1363	b2132	b3353	b4152	b1830	b2132	b2422	b0222	b2298	b1879	b2895	b2249	b4152	b2040	b2298	b0718	b4383	b1699	b2132	b0467
1660	b1137	b2132	b2451	b3830	b0416	b4192	b3830	b1748	b0237	b2805	b2805	b3223	b3843	b2159	b1374	b2056	b3198	b0334	b1222	b2056	b0889	b1144	b4366	b1584	b3149	b3349	b0334	b2947	b4366	b0213	b3223	b2948	b2056	b4137
1661	b0569	b0219	b0378	b2298	b2712	b0497	b2298	b3882	b0086	b1748	b1748	b2220	b2521	b3987	b1252	b2161	b2372	b0410	b0521	b2161	b1209	b2679	b0946	b4145	b3923	b3619	b0410	b2516	b0946	b1879	b2220	b1253	b2161	b3073
1662	b0531	b0998	b0648	b2607	b2744	b1440	b2607	b3081	b0676	b2607	b2607	b3156	b1129	b0059	b0927	b1358	b0334	b3147	b0775	b1358	b3024	b0364	b1816	b0425	b4306	b0826	b3147	b3167	b1816	b0166	b3156	b1196	b1358	b1295
1663	b3702	b1765	b2047	b2805	b3712	b0199	b2805	b2909	b0331	b0718	b0718	b3077	b0889	b0820	b1545	b3405	b0946	b2477	b0977	b3405	b1765	b3214	b3830	b2078	b1839	b0014	b2477	b3524	b3830	b2881	b3077	b2385	b3405	b1968
1664	b1094	b4062	b4161	b3198	b1879	b1887	b3198	b2805	b1797	b4277	b4277	b1107	b2746	b2696	b2431	b2063	b1816	b0855	b1012	b2063	b4483	b4310	b0368	b3187	b1206	b2183	b0855	b1351	b0368	b1612	b1107	b2744	b2063	b3941
1665	b2878	b2131	b0051	b4366	b1222	b1557	b4366	b1794	b1302	b3198	b3198	b3147	b4291	b2465	b2837	b2698	b3830	b3923	b1439	b2698	b2186	b1561	b2805	b3625	b0509	b0126	b3923	b3252	b2805	b0904	b3147	b2491	b2698	b4122
1666	b3973	b0822	b0571	b0368	b1703	b3350	b0368	b3361	b3379	b0063	b0063	b3252	b0946	b3318	b3075	b3784	b0995	b2992	b1569	b3784	b1196	b3233	b3198	b1222	b1813	b2315	b2992	b3612	b3198	b2383	b3252	b1323	b3784	b3250
1667	b1059	b2531	b3252	b2372	b2593	b1566	b2372	b3198	b1613	b1358	b1358	b3250	b1816	b0755	b4327	b1081	b0241	b0262	b1588	b1081	b2099	b0612	b2372	b0313	b3449	b0394	b0262	b3764	b2372	b1462	b3250	b3995	b1081	b1704
1668	b0040	b1675	b1434	b0213	b1741	b3428	b0213	b4277	b1253	b0560	b0560	b1196	b3830	b1714	b1077	b3972	b0904	b4306	b2024	b3972	b3350	b0770	b0509	b3995	b4316	b2133	b4306	b3925	b0509	b0594	b1196	b3507	b3972	b1569
1669	b0950	b1629	b0023	b0995	b0822	b1475	b0995	b0560	b1141	b3361	b3361	b1675	b2542	b4373	b3939	b0592	b2698	b0223	b1221	b0592	b2989	b0818	b2607	b1174	b0897	b2530	b0223	b1675	b2607	b0393	b1675	b1924	b0592	b0081
1670	b3138	b3128	b2912	b0509	b1584	b0675	b0509	b0718	b2312	b2535	b2535	b2804	b2748	b2567	b2040	b0208	b4277	b0339	b2470	b0208	b4237	b3063	b0213	b0410	b0339	b1297	b0339	b0390	b0213	b0619	b2804	b0976	b0208	b3223
1671	b4048	b3326	b4012	b3361	b1813	b0027	b3361	b1358	b3723	b2747	b2747	b4082	b3290	b3986	b1451	b3092	b2607	b1344	b0687	b3092	b1432	b0646	b0995	b2869	b3032	b4069	b1344	b1159	b0995	b2302	b4082	b1286	b3092	b4306
1672	b1408	b1830	b1215	b3996	b1938	b2514	b3996	b1482	b2146	b3081	b3081	b2399	b4366	b3985	b4049	b0925	b1794	b2778	b1062	b0925	b2310	b4351	b1474	b3326	b1701	b2414	b2778	b1753	b1474	b2149	b2399	b0478	b0925	b0113
1673	b1758	b1096	b3883	b0695	b3668	b3932	b0695	b3623	b0875	b3623	b3623	b2667	b2698	b0398	b3441	b2616	b1678	b3912	b0782	b2616	b0139	b0916	b0904	b0578	b0410	b0780	b3912	b2154	b0904	b4383	b2667	b2519	b1606	b0158
1674	b1591	b4263	b0529	b2987	b1675	b1323	b2987	b2747	b1799	b0368	b0368	b2460	b4336	b0586	b2299	b1606	b3996	b3244	b1538	b1606	b4475	b1516	b2987	b3745	b2052	b2042	b3244	b2460	b2987	b0560	b2460	b2949	b2616	b2768
1675	b1776	b1606	b2452	b3493	b1928	b2780	b3493	b2535	b1322	b2033	b2033	b0146	b4280	b1014	b3211	b4036	b0273	b0354	b3237	b4036	b1250	b4227	b3493	b2660	b2936	b2463	b0354	b2433	b3493	b1474	b0146	b0752	b4036	b0619
1676	b0727	b3503	b1208	b4120	b1612	b4391	b4120	b1430	b1351	b1794	b1794	b2541	b3024	b1211	b1040	b0587	b0347	b4383	b3244	b0587	b0149	b1414	b4120	b0467	b3722	b0449	b4383	b2462	b4120	b3526	b2541	b4280	b0587	b3141
1677	b0684	b4382	b2136	b0485	b0996	b2669	b0485	b2033	b1638	b4366	b4366	b0407	b3831	b1378	b2737	b3533	b2987	b3825	b3498	b3533	b3192	b1958	b3996	b3495	b3472	b0566	b3825	b2948	b3996	b4181	b0407	b0426	b3533	b2426
1678	b0228	b4183	b3729	b0904	b4346	b3811	b0904	b4366	b3451	b1482	b1482	b2595	b0363	b2509	b2775	b2801	b3493	b4097	b3878	b2801	b0981	b1602	b0695	b0426	b3361	b0784	b4097	b1256	b0695	b3237	b2595	b1928	b2801	b2304
1679	b2460	b1261	b3784	b1474	b0426	b2249	b1474	b2100	b4319	b1430	b1430	b3606	b2901	b1100	b3220	b1901	b3956	b0407	b1080	b1901	b1464	b1620	b0485	b1748	b1797	b2615	b0407	b2595	b0485	b0313	b3606	b1250	b1901	b0508
1680	b0064	b0505	b0899	b0063	b1839	b2557	b0063	b0368	b2499	b0995	b0995	b3034	b0651	b1235	b3679	b0823	b3024	b0196	b2992	b0823	b0055	b2326	b1358	b1878	b4297	b3385	b0196	b3638	b1358	b2554	b3034	b0354	b0823	b0334
1681	b0490	b0342	b2513	b0347	b0518	b0890	b0347	b3024	b0829	b0213	b0213	b1748	b4376	b2742	b3516	b1003	b2100	b1244	b3076	b1003	b2040	b3408	b3882	b1327	b2924	b0658	b1244	b2100	b3882	b1358	b1748	b1833	b1003	b1107
1682	b0765	b0926	b1148	b3223	b0578	b3384	b3223	b3223	b3668	b3223	b3223	b3492	b1167	b3644	b3905	b3475	b0485	b3615	b4119	b3475	b3670	b2880	b2302	b0484	b0163	b3723	b3615	b0655	b2302	b1774	b3492	b1814	b3475	b3771
1683	b1766	b2247	b1522	b1358	b0102	b3470	b1358	b0995	b3287	b2298	b2298	b0766	b2805	b3935	b4118	b2663	b0279	b0424	b3825	b2663	b4336	b0619	b1794	b3058	b1312	b4361	b0424	b1748	b1794	b0796	b0766	b4291	b2663	b0585
1684	b2346	b2871	b2551	b2302	b0320	b2020	b2302	b0213	b2599	b3024	b3024	b3867	b2064	b0773	b3995	b0187	b2454	b0146	b3114	b0187	b2025	b0632	b0063	b3859	b3451	b2790	b1267	b0810	b0063	b4019	b3867	b2521	b0187	b1386
1685	b3262	b3606	b0935	b1794	b2930	b1880	b1794	b1662	b3345	b2100	b2100	b0081	b3612	b1976	b4382	b2988	b0063	b1267	b0465	b2988	b4280	b1248	b0347	b3623	b2499	b0639	b1238	b2822	b0347	b2480	b0081	b2844	b2988	b3244
1686	b2936	b2794	b0984	b3882	b3053	b1609	b3882	b2298	b0803	b1662	b1662	b0334	b1250	b1892	b2947	b3769	b2805	b1238	b1982	b3769	b2992	b1850	b3223	b1479	b0462	b1253	b3764	b0331	b3223	b1250	b0334	b1316	b3769	b1507
1687	b1740	b2129	b2975	b3956	b2572	b4472	b3956	b2383	b3804	b0315	b0315	b3809	b3223	b4234	b0346	b1446	b2388	b3764	b2989	b1446	b2131	b0600	b2100	b1380	b1046	b3642	b0146	b0078	b2100	b1844	b3809	b0518	b2440	b4371
1688	b4143	b1454	b0981	b3081	b1394	b3389	b3081	b2064	b1119	b0347	b0347	b1183	b3198	b1128	b2516	b2440	b0616	b3356	b1661	b2440	b4125	b1302	b3266	b0408	b1725	b1587	b3356	b3670	b3266	b1531	b1183	b2033	b1446	b2717
1689	b2717	b0854	b3512	b3266	b4394	b1435	b3266	b3956	b1537	b2372	b2372	b2340	b4512	b3189	b0852	b3625	b2223	b3549	b1267	b3625	b0796	b3124	b3431	b3073	b1344	b2212	b3549	b4181	b3431	b3361	b2340	b2203	b4314	b1068
1690	b1108	b2063	b1414	b1662	b0482	b0161	b1662	b2542	b2383	b2064	b2064	b1618	b3201	b3231	b1962	b4314	b2376	b2251	b1944	b4314	b0368	b2200	b3081	b1813	b3802	b1799	b4062	b3475	b3081	b0995	b1618	b0822	b3625	b1501
1691	b1272	b3106	b1495	b3024	b2827	b0120	b3024	b2987	b2825	b2383	b2383	b1759	b0614	b0908	b3077	b3476	b3266	b4062	b3898	b3476	b0677	b2951	b2597	b2521	b3092	b1848	b2947	b0131	b2597	b2282	b1759	b3812	b3476	b3087
1692	b0036	b1759	b3603	b1982	b0101	b1886	b1982	b3493	b0448	b3956	b3956	b1045	b0041	b3306	b3167	b2186	b3292	b0239	b3712	b2186	b3843	b4367	b3024	b2477	b3665	b2349	b0239	b3765	b3024	b0158	b1045	b1450	b2186	b1919
1693	b3938	b1684	b2217	b2033	b1759	b0523	b2033	b0347	b2048	b2542	b2542	b3149	b0994	b2584	b4293	b0577	b1474	b2947	b3495	b0577	b3361	b4090	b0315	b3232	b0654	b0803	b2251	b3601	b0315	b2777	b3149	b3689	b0577	b0273
1694	b2032	b3738	b3507	b3431	b2690	b0454	b3431	b0315	b4125	b2987	b2987	b3923	b0347	b3888	b0973	b2767	b2284	b0505	b1871	b2767	b2074	b3680	b2033	b0363	b0823	b1275	b0505	b0613	b2033	b1046	b3923	b3738	b0177	b4145
1695	b1705	b2325	b1212	b2100	b2103	b2627	b2100	b2372	b1236	b3493	b3493	b4306	b3845	b2600	b1107	b0177	b0999	b3838	b2761	b0177	b1200	b1908	b1982	b1612	b0929	b2154	b3838	b0922	b1982	b3024	b4306	b2460	b2767	b3288
1696	b0381	b0102	b4193	b0315	b2521	b0780	b0315	b2302	b0077	b2302	b2302	b1206	b4125	b3068	b1303	b0334	b0509	b3839	b4239	b0334	b3201	b3052	b3956	b4346	b1238	b0331	b3839	b0240	b3956	b1482	b1206	b1921	b0334	b0509
1697	b1561	b0980	b2891	b2597	b4280	b3560	b2597	b2440	b3617	b3266	b3266	b0509	b3279	b2066	b3147	b0011	b2542	b0175	b2438	b0011	b4183	b0545	b1662	b2213	b1525	b0976	b0175	b0081	b1662	b3712	b0509	b4512	b0011	b4280
1698	b3476	b0422	b3863	b2388	b3362	b0237	b2388	b3770	b0740	b2440	b2440	b0158	b0947	b1372	b2468	b2837	b2677	b3606	b2173	b2837	b0973	b0575	b2388	b2061	b0196	b3361	b1830	b3811	b2388	b0958	b0158	b1759	b2837	b4090
1699	b4140	b2575	b3894	b0616	b3058	b3352	b0616	b3266	b0639	b0904	b0904	b1813	b0654	b1452	b0889	b0381	b3081	b1830	b1259	b0381	b0994	b2597	b0616	b1699	b2005	b0524	b0687	b0976	b0616	b1202	b1813	b3990	b0381	b0389
1700	b1895	b3462	b1428	b2223	b3412	b2290	b2223	b1813	b1776	b3996	b3996	b3449	b0103	b0907	b2241	b0639	b2797	b0687	b1564	b0639	b0219	b3154	b2223	b0339	b3960	b0114	b3606	b3082	b2223	b4537	b3449	b2660	b0639	b3147
1701	b4201	b0456	b1730	b2376	b0390	b0030	b2376	b0904	b0655	b4120	b4120	b0239	b3476	b0467	b3524	b1398	b0544	b2989	b2262	b1398	b3845	b2818	b2376	b4201	b0276	b2243	b2989	b4012	b2376	b0063	b0239	b2873	b0305	b0407
1702	b3344	b1895	b3893	b3645	b3738	b2162	b3645	b4120	b3869	b1813	b1813	b0354	b0998	b3519	b1351	b0305	b2164	b2761	b2897	b0305	b4376	b2607	b3645	b1537	b0786	b1851	b2761	b1183	b3645	b4469	b0354	b2439	b1398	b4178
1703	b0910	b1408	b1476	b2064	b0760	b4168	b2064	b3996	b0737	b3645	b3645	b2426	b0315	b0714	b3252	b3535	b1662	b1943	b0969	b3535	b3736	b1002	b2064	b4152	b2950	b2599	b1943	b0471	b2064	b0312	b2426	b3449	b3535	b1920
1704	b2059	b1758	b2109	b1678	b0363	b4099	b1678	b1946	b3008	b0693	b0693	b0897	b0677	b0089	b1377	b4085	b3512	b3188	b2572	b4085	b3353	b2173	b2383	b4291	b3615	b1189	b3188	b2340	b2383	b3749	b0897	b3353	b4085	b1344
1705	b0589	b4209	b0640	b2383	b0630	b2700	b2383	b2913	b2917	b3770	b3770	b0035	b3087	b2745	b4389	b0453	b3223	b1701	b2608	b0453	b0103	b2712	b1678	b2827	b0277	b1888	b4253	b1431	b1678	b0810	b0035	b0482	b0453	b3195
1706	b3409	b1272	b1099	b2797	b1537	b0869	b2797	b3645	b2251	b3431	b3431	b0339	b3237	b0838	b3250	b2747	b1358	b2302	b4213	b2747	b4463	b3676	b2881	b1251	b4062	b0903	b1555	b3128	b2881	b2865	b0339	b2992	b2747	b1976
1707	b0869	b3728	b0604	b2542	b0478	b0525	b2542	b2407	b2107	b0544	b0544	b1701	b1871	b3738	b3612	b3292	b2736	b1555	b3124	b3292	b3087	b2237	b2797	b1046	b0102	b3396	b2302	b4335	b2797	b1982	b1701	b3633	b3292	b3923
1708	b0033	b3588	b2763	b2440	b2660	b3187	b2440	b3431	b4149	b1946	b1946	b0410	b1697	b0967	b3973	b1380	b2383	b4253	b0296	b1380	b1119	b1685	b1482	b1002	b0389	b1410	b1701	b1248	b1482	b1421	b0410	b0363	b1380	b4018
1709	b3034	b1780	b3625	b1482	b2025	b2892	b1482	b0606	b2349	b2407	b2407	b2052	b2770	b3637	b3270	b2881	b2881	b2074	b2803	b2881	b3223	b1163	b2440	b2340	b2263	b2476	b2074	b3345	b2440	b3092	b2052	b3625	b2881	b2783
1710	b0559	b2515	b3432	b2881	b1251	b2523	b2881	b0693	b3450	b1982	b1982	b2936	b1636	b3389	b1531	b0676	b0695	b0852	b3538	b0676	b3290	b2150	b2542	b0101	b1991	b1613	b2950	b0738	b2542	b2440	b2936	b0521	b0676	b0410
1711	b4309	b2020	b3430	b0544	b0758	b2600	b0544	b1982	b0523	b2913	b2913	b3722	b3486	b0094	b3764	b2736	b0315	b2950	b3600	b2736	b4366	b1257	b0544	b2288	b2918	b0588	b1871	b3041	b0544	b0088	b3722	b2093	b2736	b3052
1712	b1449	b4085	b4136	b3222	b0355	b3113	b3222	b3279	b0592	b2881	b2881	b4297	b3458	b3349	b2076	b1962	b3882	b1871	b0739	b1962	b1083	b3522	b3222	b3923	b0351	b0405	b0852	b2211	b3222	b1946	b4297	b3412	b1962	b4118
1713	b0645	b1450	b0251	b2677	b1046	b0651	b2677	b0544	b3005	b0316	b0316	b2924	b2127	b0700	b3925	b1650	b3222	b3753	b1035	b1650	b0655	b0674	b1430	b2744	b0347	b3708	b3753	b3910	b1430	b0485	b2924	b1501	b1650	b3253
1714	b1737	b4036	b1804	b0316	b2873	b1864	b0316	b0316	b3032	b1678	b1678	b0163	b1906	b1493	b1841	b3894	b2064	b3498	b0972	b3894	b0039	b1484	b3512	b0478	b2127	b1563	b1538	b2074	b3512	b3843	b0163	b1222	b3894	b1846
1715	b3066	b4565	b1844	b3512	b1748	b0949	b3512	b0619	b1201	b0616	b0616	b1260	b3805	b3916	b1196	b3175	b0693	b1538	b1463	b3175	b0342	b1524	b2677	b2593	b3698	b0723	b3498	b0117	b2677	b3244	b1260	b1912	b1263	b4352
1716	b0889	b3192	b0799	b0693	b0031	b0178	b0693	b2881	b2198	b2223	b2223	b3451	b1033	b0178	b1675	b1263	b2440	b1259	b1943	b1263	b4020	b0764	b0693	b2200	b1328	b4058	b1259	b1618	b0693	b0965	b3451	b0125	b3175	b1393
1717	b2041	b4198	b0174	b1430	b4036	b3485	b1430	b1678	b2199	b2376	b2376	b2251	b1034	b2925	b4048	b0995	b0451	b0786	b1681	b0995	b4512	b1863	b0316	b0416	b1034	b4154	b0276	b1430	b0316	b2272	b2251	b1536	b0995	b4192
1718	b1089	b4167	b2282	b2913	b0296	b0792	b2913	b0616	b2416	b0619	b0619	b2499	b3175	b0438	b1724	b3588	b0346	b0276	b3073	b3588	b3831	b2296	b3292	b0630	b2384	b4143	b0786	b1266	b3292	b4014	b2499	b3058	b3588	b2730
1719	b3744	b0465	b1990	b1726	b3990	b0793	b1726	b2223	b0469	b2388	b2388	b0462	b0875	b2708	b0390	b0796	b2913	b3784	b2980	b0796	b2746	b1843	b1726	b0355	b1807	b0606	b3784	b1322	b1726	b1778	b0462	b2712	b0796	b2916
1720	b0053	b3405	b0712	b2583	b1316	b0829	b2583	b2376	b2133	b3279	b3279	b1046	b1591	b3298	b3040	b2282	b1726	b1358	b2359	b2282	b4291	b3606	b2583	b3738	b3175	b0243	b1328	b1825	b2583	b0984	b1046	b3965	b2282	b2173
1721	b1719	b0803	b0714	b3118	b2844	b4006	b3118	b2388	b0462	b0606	b0606	b4287	b0034	b2523	b1843	b3203	b2583	b1020	b2440	b3203	b0478	b4520	b3118	b2045	b3879	b1776	b1358	b4198	b3118	b2260	b4287	b1380	b0560	b0239
1722	b0730	b1078	b1187	b3572	b2147	b1652	b3572	b0651	b3802	b3512	b3512	b0151	b0560	b3388	b2804	b0560	b3118	b1328	b2033	b0560	b2698	b0772	b3572	b1074	b4051	b2750	b1020	b4076	b3572	b0117	b0151	b1134	b3203	b4383
1723	b0728	b2997	b3137	b1946	b2340	b2021	b1946	b3843	b3972	b3843	b3843	b3022	b0999	b1225	b2717	b0619	b3572	b3481	b0998	b0619	b1033	b1266	b0346	b3990	b4220	b0448	b1525	b2895	b0346	b3645	b3022	b0339	b0619	b4201
1724	b1091	b0047	b2421	b0279	b3752	b1136	b0279	b1034	b3331	b1034	b1034	b1725	b1046	b2935	b2732	b3266	b3438	b1525	b3146	b3266	b0658	b0413	b0999	b0545	b2472	b0312	b3481	b3376	b0999	b0451	b1725	b0120	b1076	b0054
1725	b4177	b1905	b2730	b2454	b0545	b2509	b2454	b3512	b1950	b2099	b2099	b1344	b2415	b3517	b0923	b2040	b1192	b2127	b4152	b2040	b2901	b1901	b1946	b0508	b3429	b0592	b0347	b2450	b1946	b0889	b1344	b3565	b3266	b2812
1726	b1624	b1727	b1849	b0999	b2806	b1033	b0999	b2099	b4154	b0651	b0651	b3035	b4108	b4259	b3239	b1076	b1946	b0693	b3623	b1076	b1591	b1905	b2407	b2986	b1640	b2795	b2127	b2428	b2407	b3475	b3035	b2219	b2040	b3086
1727	b0731	b0431	b0363	b3292	b3073	b2217	b3292	b0346	b2197	b0346	b0346	b3802	b2440	b0474	b0980	b2799	b0207	b2057	b3431	b2799	b3198	b3906	b1192	b1928	b1194	b1883	b2057	b3149	b1192	b2078	b3802	b4051	b2799	b4380
1728	b1907	b4012	b1484	b0346	b1421	b2571	b0346	b2797	b1263	b2797	b2797	b2825	b2100	b0880	b2993	b0316	b3012	b0347	b0546	b0316	b0560	b3239	b2913	b2277	b1216	b1003	b0693	b3515	b2913	b2186	b2825	b1805	b0316	b2607
1729	b3709	b2668	b2179	b2407	b3623	b2785	b2407	b0451	b3850	b0451	b0451	b3092	b0655	b3526	b1135	b1636	b0208	b0337	b2453	b1636	b3847	b0267	b0279	b2278	b3753	b3671	b2572	b2888	b0279	b1662	b3092	b2242	b1636	b1681
1730	b2313	b3477	b3465	b1192	b1074	b3228	b1192	b0655	b0312	b3222	b3222	b3665	b3361	b2487	b4082	b1612	b2470	b2572	b3589	b1612	b1167	b2095	b2454	b0518	b2762	b2064	b0337	b0213	b2454	b3175	b3665	b1070	b1612	b4125
1731	b2865	b4388	b3463	b1034	b2491	b0077	b1034	b3292	b2878	b0655	b0655	b0654	b1068	b3412	b2759	b1104	b0329	b4316	b3821	b1104	b0946	b2820	b2164	b1450	b3789	b1787	b0909	b1629	b2164	b2076	b0654	b1352	b1104	b2894
1732	b3405	b3515	b2893	b2164	b3506	b1897	b2164	b1198	b3464	b3292	b3292	b0823	b3350	b3396	b2399	b2760	b1778	b0909	b3784	b2760	b1816	b1834	b3843	b0496	b2265	b2048	b2005	b1583	b3843	b0823	b0823	b1612	b2760	b1783
1733	b3229	b1653	b2798	b3770	b0339	b3475	b3770	b3222	b1075	b0821	b0821	b0929	b3623	b3700	b3999	b3201	b0821	b2005	b0316	b3201	b3830	b3656	b0329	b3752	b2917	b2821	b4316	b4039	b0329	b2677	b0929	b1421	b3201	b2362
1734	b2784	b1380	b2195	b4475	b2061	b3866	b4475	b1757	b0145	b1192	b1192	b1238	b3475	b0997	b4063	b2535	b3770	b1012	b3912	b2535	b3237	b2359	b1034	b4051	b2988	b1322	b1012	b0428	b1034	b2364	b1238	b2022	b2535	b3292
1735	b3765	b0068	b1244	b3843	b1358	b3406	b3843	b1192	b2143	b0279	b0279	b1525	b0995	b0644	b2175	b0840	b4475	b1251	b1677	b0840	b2805	b4162	b3438	b3506	b0505	b3472	b0389	b2484	b3438	b0316	b1525	b3668	b0840	b0036
1736	b0738	b1253	b3915	b3438	b2477	b1908	b3438	b1386	b1581	b2454	b2454	b0196	b0730	b0647	b4263	b0917	b1266	b0389	b1507	b0917	b1137	b2205	b1813	b3333	b1707	b0678	b0969	b4125	b1813	b2331	b0196	b1938	b0917	b2533
1737	b1351	b4066	b1928	b0451	b4291	b2572	b0451	b0821	b1003	b1198	b1198	b2005	b0827	b4078	b1753	b2187	b0802	b2426	b3668	b2187	b0347	b4512	b4475	b1741	b1076	b0199	b2426	b2564	b4475	b0346	b2005	b3422	b2187	b2440
1738	b2567	b2281	b3062	b0329	b2556	b3035	b0329	b0103	b4213	b1386	b1386	b3960	b0478	b1680	b3326	b3040	b3685	b2485	b2247	b3040	b0654	b2541	b3770	b2025	b0006	b1539	b1251	b2965	b3770	b1033	b3960	b0796	b3040	b0897
1739	b2097	b2954	b2580	b3279	b2000	b0485	b3279	b1250	b2595	b0329	b0329	b0276	b1247	b1781	b0083	b2388	b4208	b0969	b2422	b2388	b1068	b2827	b3279	b0760	b4194	b1263	b1194	b1709	b3279	b4045	b0276	b3592	b2388	b1260
1740	b0470	b4395	b4019	b1813	b1386	b0243	b1813	b4475	b2924	b0103	b0103	b0786	b3712	b1117	b2154	b3996	b3843	b2946	b4021	b3996	b0998	b3366	b0451	b0240	b3481	b4314	b2485	b0620	b0451	b3845	b0786	b1748	b3996	b3022
1741	b3462	b0394	b2782	b0606	b0240	b0841	b0606	b0329	b2512	b4475	b4475	b2023	b0207	b3425	b2460	b2325	b1531	b1194	b2547	b2325	b0614	b2458	b0208	b3615	b1126	b0829	b2946	b0158	b0208	b2542	b2023	b0408	b2325	b2524
1742	b1738	b2950	b2399	b0821	b2288	b1278	b0821	b0279	b2571	b1250	b1250	b2950	b3012	b1054	b2575	b0972	b1221	b2726	b4517	b0972	b1247	b0849	b2470	b2491	b1441	b2100	b2726	b3279	b2470	b3198	b2950	b3869	b0972	b1399
1743	b2661	b1707	b1976	b0208	b0408	b2174	b0208	b2454	b3361	b1757	b1757	b3615	b0693	b0935	b4066	b1192	b0316	b0486	b0643	b1192	b1871	b1658	b0651	b2147	b1476	b3426	b0486	b0030	b0651	b1871	b3615	b1829	b1192	b0320
1744	b4202	b0006	b1258	b2470	b3722	b2453	b2470	b2677	b0522	b2677	b2677	b0277	b2050	b2180	b2433	b3222	b0393	b2803	b2540	b3222	b0207	b1683	b1531	b2556	b3465	b4214	b2803	b1209	b1531	b0211	b0277	b1584	b3222	b0636
1745	b0718	b2976	b0401	b0393	b1107	b3589	b0393	b0652	b3041	b1726	b1726	b4062	b1315	b3848	b2867	b2373	b2033	b2783	b2260	b2373	b3012	b3028	b0802	b3412	b2726	b3464	b0577	b2162	b0802	b0873	b4062	b0239	b2373	b3633
1746	b2373	b1525	b1714	b0651	b0410	b0908	b0651	b0208	b2758	b2583	b2583	b0102	b3698	b1350	b2131	b1879	b1250	b0577	b0337	b1879	b1046	b3533	b3685	b1386	b3115	b2415	b2783	b0031	b3685	b3431	b0102	b1542	b1879	b0472
1747	b3541	b4140	b1217	b2153	b1466	b4260	b2153	b0207	b0585	b3118	b3118	b2263	b2113	b1764	b2462	b2989	b1482	b0102	b1352	b2989	b2127	b0426	b4208	b1836	b2778	b3894	b0102	b3379	b4208	b0055	b2263	b2418	b2989	b2288
1748	b3072	b0448	b2783	b1531	b1450	b0606	b1531	b3012	b1507	b3572	b3572	b1991	b3124	b2417	b1658	b1449	b2765	b3538	b4383	b1449	b2440	b3234	b0821	b1619	b4253	b1198	b2765	b2776	b0821	b1192	b1991	b1901	b1449	b2078
1749	b0192	b1538	b1569	b0802	b1134	b1343	b0802	b2153	b3215	b2153	b2153	b2918	b0316	b0413	b3934	b0329	b2153	b2765	b3156	b0329	b4014	b2221	b0393	b4239	b0520	b2662	b3538	b3564	b0393	b4403	b2918	b1392	b0329	b4079
1750	b4119	b0083	b1983	b3685	b0508	b0086	b3685	b1726	b4314	b0652	b0652	b0351	b3736	b1288	b3367	b0802	b1495	b1216	b1555	b0802	b3805	b3290	b0606	b3177	b0577	b3005	b1216	b3580	b0606	b0207	b0351	b2644	b1434	b1805
1751	b3333	b3498	b0472	b4208	b3401	b3400	b4208	b2583	b3997	b2164	b2164	b0347	b3900	b0785	b0270	b3685	b0655	b3698	b1358	b3685	b1034	b3911	b2153	b0546	b0223	b3279	b3698	b3742	b2153	b3012	b0347	b3882	b0802	b2427
1752	b0965	b1785	b2496	b0652	b1836	b3433	b0652	b3118	b3894	b0587	b0587	b2127	b3092	b0082	b1113	b4208	b2665	b1034	b4355	b4208	b3175	b0959	b0652	b4013	b0424	b2878	b1034	b2597	b0652	b0329	b2127	b4171	b3685	b0103
1753	b2272	b2844	b1421	b0619	b2277	b2817	b0619	b3572	b4362	b3438	b3438	b3698	b1198	b2710	b4120	b1434	b3203	b0925	b1545	b1434	b3476	b2384	b0207	b4381	b2765	b3779	b0972	b3869	b0207	b0802	b3698	b0859	b4208	b3071
1754	b1175	b4386	b1786	b0103	b2278	b1014	b0103	b2521	b1709	b0999	b0999	b1328	b0972	b0636	b3209	b1161	b0651	b0972	b2431	b1161	b0315	b3627	b3012	b3722	b1385	b0086	b0925	b3032	b3012	b3685	b1328	b4119	b1316	b0189
1755	b0441	b0453	b2983	b1386	b1921	b1682	b1386	b4383	b1967	b4383	b4383	b1034	b2302	b3259	b1280	b1316	b2597	b2311	b2947	b1316	b1636	b3136	b1495	b1703	b2057	b2146	b4051	b3604	b1495	b4208	b1034	b3623	b1161	b1389
1756	b0809	b0592	b4081	b1221	b3859	b0922	b1221	b0999	b0606	b0207	b0207	b2384	b1440	b2249	b0865	b1765	b1034	b1679	b0346	b1765	b0038	b3991	b0655	b2746	b0486	b2622	b2311	b0772	b0655	b1591	b2384	b1019	b1765	b1394
1757	b0085	b0546	b1713	b0046	b0475	b3052	b0046	b2164	b1096	b3012	b3012	b1807	b1555	b4117	b3506	b3136	b0046	b4051	b0852	b3136	b1316	b3560	b1250	b4280	b2311	b4255	b3831	b0228	b1250	b3081	b1807	b0101	b3136	b2491
1758	b1865	b4387	b3131	b1250	b4152	b3247	b1250	b3438	b1725	b0208	b0208	b3175	b0213	b0859	b2383	b3237	b0587	b3831	b3077	b3237	b3458	b1919	b1778	b1921	b3831	b2502	b1679	b3882	b1778	b1850	b3175	b1839	b0958	b0482
1759	b3986	b3849	b4307	b0207	b1286	b1881	b0207	b0508	b1711	b1906	b1906	b3879	b2905	b1250	b3947	b0958	b2865	b3994	b3147	b0958	b0211	b2618	b3203	b0482	b3201	b3850	b4220	b3997	b3203	b1650	b3879	b4062	b3237	b1466
1760	b2893	b0786	b0784	b3012	b1352	b2765	b3012	b4024	b4099	b0508	b0508	b4051	b0958	b4063	b4393	b2470	b0508	b0775	b4389	b2470	b3712	b0895	b1386	b1148	b1830	b4149	b0775	b2443	b1386	b3655	b4051	b1074	b2470	b2369
1761	b2331	b3894	b0320	b1778	b3923	b3519	b1778	b0587	b4254	b0802	b0802	b4220	b1161	b3736	b1784	b0160	b1844	b4220	b3250	b0160	b1315	b0422	b0619	b0320	b1222	b2143	b3994	b3804	b0619	b0509	b4220	b3142	b0160	b2213
1762	b2903	b1912	b2043	b1495	b0796	b3212	b1495	b1906	b0620	b3685	b3685	b2472	b3867	b0570	b2541	b0695	b0606	b1564	b3764	b0695	b2113	b1123	b0103	b3086	b0521	b0292	b1564	b2067	b0103	b4003	b2472	b2147	b0695	b3425
1763	b4372	b1886	b4089	b0655	b1196	b3041	b0655	b3175	b2064	b4208	b4208	b1640	b2936	b1269	b0407	b1726	b0103	b0520	b2759	b1726	b3124	b0109	b1221	b1107	b0775	b1914	b0520	b4267	b1221	b3203	b1640	b4346	b1726	b1635
1764	b3251	b0296	b2040	b3203	b4013	b3054	b3203	b1495	b3926	b2521	b2521	b1194	b0211	b3772	b0866	b2583	b1316	b1661	b3188	b2583	b2288	b0419	b0046	b2760	b0977	b0344	b0521	b3472	b0046	b1757	b1194	b2837	b2583	b2495
1765	b2752	b2744	b1303	b0587	b3642	b2319	b0587	b1591	b4097	b1495	b1495	b1216	b1386	b2661	b3536	b3118	b2554	b0521	b2462	b3118	b0570	b1848	b2765	b3053	b1012	b4388	b1661	b3361	b2765	b3784	b1216	b3362	b3118	b1356
1766	b3711	b0935	b1707	b2765	b1002	b3730	b2765	b1778	b2210	b3175	b3175	b3753	b3244	b4312	b0963	b3572	b1430	b4366	b0146	b3572	b3623	b4032	b2554	b3401	b1439	b3215	b3115	b2325	b2554	b2720	b3753	b0276	b3572	b0575
1767	b0119	b1799	b3455	b2554	b0276	b3593	b2554	b0393	b4388	b3203	b3203	b2834	b1045	b2320	b2746	b0478	b3279	b3115	b2541	b0478	b1906	b4218	b0587	b2873	b2024	b3287	b4366	b1257	b0587	b0587	b2834	b1358	b0478	b2938
1768	b0706	b3806	b0340	b2865	b2219	b0661	b2865	b3203	b0240	b1591	b1591	b2762	b4045	b0600	b3198	b2221	b3630	b1489	b3198	b2221	b3475	b2768	b2865	b2548	b2783	b0469	b2147	b1797	b2865	b4112	b2762	b0452	b3526	b2565
1769	b2476	b2392	b2736	b0958	b1912	b1942	b0958	b0802	b0658	b1778	b1778	b3789	b2186	b1832	b1244	b3526	b1757	b2147	b1244	b3526	b0393	b2894	b2099	b1466	b3253	b3008	b1489	b4099	b2099	b2747	b3789	b2572	b2221	b2324
1770	b0467	b3565	b1516	b3175	b2548	b1724	b3175	b3685	b2662	b4024	b4024	b2265	b2153	b2469	b3468	b0505	b0652	b1126	b4366	b0505	b0999	b0933	b3175	b1305	b2470	b2203	b1126	b2924	b3175	b3292	b2265	b3859	b0505	b2520
1771	b2599	b3034	b4227	b0508	b2746	b0181	b0508	b4208	b1246	b2765	b2765	b2988	b3438	b2207	b2577	b2349	b0958	b1441	b0830	b2349	b1962	b0180	b1198	b2806	b0687	b2976	b1441	b1446	b1198	b0782	b2988	b1466	b2349	b2299
1772	b3384	b0825	b2634	b1198	b0978	b1476	b1198	b0827	b3875	b1531	b1531	b0505	b2909	b0484	b3710	b4346	b1198	b1439	b3484	b4346	b0034	b0819	b0958	b2103	b1062	b3670	b1439	b1312	b0958	b2219	b0505	b3087	b4346	b3656
1773	b0866	b1126	b1483	b1757	b3177	b2820	b1757	b0046	b3362	b2865	b2865	b1707	b0570	b3187	b2595	b0186	b2521	b1463	b1134	b0186	b3867	b0269	b0508	b0102	b0782	b1141	b1463	b3451	b0508	b2133	b1707	b2720	b0186	b3794
1774	b3468	b1441	b1526	b2521	b2554	b1773	b2521	b2765	b2976	b0046	b0046	b1076	b0782	b1613	b3078	b0738	b0965	b2462	b3606	b0738	b0693	b0570	b1757	b3878	b3058	b1096	b2462	b2251	b1757	b1496	b1076	b4162	b0738	b1286
1775	b3501	b0262	b1988	b1906	b1019	b0481	b1906	b1531	b3642	b0393	b0393	b0006	b4383	b4054	b3952	b2025	b2272	b0885	b3034	b2025	b2936	b3882	b1906	b3993	b3871	b2416	b0885	b1201	b1906	b1221	b0006	b1813	b2025	b4362
1776	b0271	b0855	b2718	b2665	b0316	b0414	b2665	b2470	b2100	b2470	b2470	b4194	b2310	b0403	b3638	b3081	b1386	b0998	b2485	b3081	b3698	b3003	b2521	b1517	b1538	b3617	b0998	b2499	b2521	b2164	b4194	b2746	b3081	b3082
1777	b1473	b0113	b3243	b4383	b4381	b0720	b4383	b1221	b2053	b0958	b0958	b3481	b0823	b3479	b0824	b1200	b2407	b3198	b3485	b1200	b1386	b1569	b4383	b3804	b3878	b3041	b3198	b0730	b4383	b3882	b3481	b0996	b4537	b0475
1778	b1533	b0787	b3395	b2099	b3353	b2707	b2099	b4112	b2572	b1221	b1221	b1126	b1200	b2873	b4356	b4537	b2906	b2440	b1679	b4537	b3244	b1640	b2665	b2372	b1080	b1638	b2440	b1167	b2665	b0535	b1126	b2760	b1200	b1944
1779	b1959	b0876	b1207	b1316	b1148	b2741	b1316	b2865	b2887	b3458	b3458	b1441	b1650	b1335	b2100	b1327	b3167	b2453	b3581	b1327	b0316	b1334	b1591	b3555	b3076	b0145	b2453	b2197	b1591	b2497	b1441	b2330	b1327	b0956
1780	b3660	b4335	b2949	b0827	b0496	b1888	b0827	b0958	b0976	b2554	b2554	b1476	b2298	b1300	b0485	b1850	b2076	b3589	b2302	b1850	b1045	b1335	b2173	b2574	b4119	b2053	b3589	b3836	b2173	b3542	b1476	b0390	b1850	b3454
1781	b3827	b2329	b0504	b2173	b2436	b2239	b2173	b1119	b3279	b2777	b2777	b3465	b0393	b0781	b4366	b3143	b1119	b3451	b3475	b3143	b4065	b1249	b1119	b0475	b2412	b2132	b3451	b1711	b1119	b3654	b3465	b2340	b3143	b2744
1782	b3907	b0276	b3998	b1119	b0546	b3612	b1119	b2905	b2933	b0827	b0827	b2726	b3581	b1731	b1104	b2020	b2385	b4239	b1140	b2020	b3092	b3811	b1636	b1286	b3114	b0078	b0351	b1246	b1636	b3996	b2726	b4239	b2020	b3625
1783	b3943	b3071	b2712	b1591	b1765	b2029	b1591	b2554	b2032	b4112	b4112	b3115	b3847	b1770	b0794	b4463	b3175	b0351	b1849	b4463	b3972	b0121	b1844	b4036	b1982	b1209	b2988	b0808	b1844	b2081	b3115	b3752	b4463	b0208
1784	b4210	b3945	b2994	b1844	b1444	b3146	b1844	b2777	b2415	b1119	b1119	b1782	b3266	b3833	b0365	b1168	b2173	b2988	b3765	b1168	b4108	b2299	b2777	b2000	b2989	b2210	b4239	b1330	b2777	b0972	b1782	b4394	b1168	b1727
1785	b4544	b3898	b0779	b2777	b1564	b3376	b2777	b3458	b2202	b2173	b2173	b4253	b0038	b2093	b3738	b3997	b4383	b0316	b1461	b3997	b0972	b4371	b0827	b2844	b4483	b3612	b0316	b3959	b0827	b3154	b4253	b3843	b3997	b2036
1786	b3619	b2475	b3151	b1636	b1501	b1740	b1636	b2173	b1198	b2905	b2905	b0520	b0718	b0444	b3736	b2761	b0435	b0864	b1774	b2761	b2987	b1176	b1839	b3376	b1661	b0523	b0654	b2571	b1839	b1841	b0520	b3177	b2761	b3956
1787	b0629	b2462	b3003	b1839	b4239	b0421	b1839	b1962	b2132	b1636	b1636	b0577	b1119	b1886	b0186	b0088	b1327	b1461	b0334	b0088	b3493	b0284	b1316	b3223	b1267	b3875	b4194	b0227	b1316	b0347	b0577	b2556	b0088	b0741
1788	b3300	b3052	b0639	b0965	b1767	b4348	b0965	b1636	b0031	b1962	b1962	b0424	b4403	b3172	b3447	b4074	b1077	b4194	b0885	b4074	b2302	b1809	b0965	b4335	b3898	b3926	b3581	b4290	b0965	b0041	b0424	b3509	b4074	b0713
1789	b0084	b3077	b3916	b2272	b2259	b2232	b2272	b1440	b0307	b1161	b1161	b2765	b2987	b1865	b3748	b1662	b4024	b0654	b0792	b1662	b1536	b3087	b2272	b3642	b1871	b0683	b1461	b1687	b2272	b3770	b2765	b1271	b1662	b1234
1790	b2741	b4393	b3910	b4024	b0526	b3363	b4024	b0902	b1312	b1844	b1844	b1385	b3493	b4035	b0740	b3198	b0602	b3581	b1183	b3198	b1950	b4021	b1161	b1019	b2761	b0522	b0864	b3362	b1161	b3736	b1385	b1012	b3198	b2312
1791	b0908	b1736	b1670	b1161	b4062	b2241	b1161	b1161	b2795	b0965	b0965	b2057	b1536	b0800	b4102	b2149	b2777	b4267	b4336	b2149	b2897	b1272	b4024	b0316	b4239	b2887	b4267	b2209	b4024	b1962	b2057	b3551	b2149	b0526
1792	b0658	b1066	b4268	b0435	b0081	b1385	b0435	b2748	b1301	b2272	b2272	b0486	b2747	b2607	b4088	b1119	b1962	b4119	b3356	b1119	b4383	b0211	b1962	b1196	b0046	b0077	b4119	b1725	b1962	b2936	b0486	b4381	b1119	b3906
1793	b3362	b1148	b0641	b1327	b4119	b2712	b1327	b1839	b3035	b4512	b4512	b2311	b2897	b1922	b2619	b1774	b1636	b2470	b4097	b1774	b1555	b3283	b1327	b2554	b1259	b3081	b1385	b0737	b1327	b1697	b2311	b1389	b1774	b2469
1794	b3662	b0545	b0054	b3630	b3812	b4219	b3630	b1316	b3670	b2113	b2113	b3831	b0081	b3620	b0655	b4127	b1839	b1385	b0560	b4127	b0213	b3540	b3630	b1444	b1564	b0237	b2470	b3035	b3630	b2770	b3831	b2057	b3353	b4384
1795	b3972	b3492	b1973	b1962	b3510	b0063	b1962	b4512	b3612	b2748	b2748	b1830	b2881	b4049	b0830	b3353	b1813	b1991	b2074	b3353	b0995	b2137	b2076	b0763	b2354	b1740	b1991	b2933	b2076	b3533	b1830	b1148	b4127	b2073
1796	b3850	b3344	b0985	b2076	b4162	b1250	b2076	b1844	b3472	b1839	b1839	b1222	b0544	b3999	b1973	b3770	b1591	b3475	b4033	b3770	b0730	b3126	b0435	b1358	b0697	b1967	b3879	b0494	b0435	b2805	b1222	b1878	b3770	b1794
1797	b4373	b4194	b1185	b3458	b3086	b0478	b3458	b2113	b3081	b1327	b1327	b0521	b0084	b4022	b3484	b4020	b2712	b3879	b0693	b4020	b1074	b0509	b2906	b0081	b1010	b2032	b3475	b0495	b2906	b2521	b0521	b1569	b4020	b1937
1798	b2154	b2732	b1729	b2905	b0277	b4301	b2905	b0965	b4094	b1316	b1316	b0775	b0587	b3071	b3920	b0041	b0619	b0346	b3196	b0041	b2224	b1327	b2385	b3510	b3141	b2202	b0346	b3902	b2385	b3452	b0775	b4350	b3645	b0031
1799	b3996	b2428	b1885	b2906	b4198	b0026	b2906	b2272	b0627	b1440	b1440	b0977	b0508	b2277	b0543	b3645	b0902	b2067	b1759	b3645	b1924	b0679	b2905	b1912	b3599	b0627	b2067	b2001	b2905	b2663	b0977	b1537	b0041	b0313
1800	b3053	b3082	b2088	b0902	b1878	b4112	b0902	b1327	b2674	b2665	b2665	b1012	b4120	b2278	b1013	b0946	b4112	b2024	b3994	b0946	b0958	b3412	b0902	b3353	b0969	b1301	b3960	b2198	b0902	b0478	b1012	b1221	b0946	b1408
1801	b1833	b1822	b2701	b4112	b2330	b3619	b4112	b0435	b0078	b2127	b2127	b1439	b1257	b2310	b0315	b1816	b1615	b3960	b0925	b1816	b2906	b1770	b4112	b1421	b2572	b1281	b2024	b2199	b4112	b0208	b1439	b2954	b1816	b1758
1802	b0354	b2949	b3460	b2385	b4045	b0957	b2385	b4014	b1209	b2906	b2906	b2024	b4014	b2276	b1134	b3830	b3250	b3237	b2895	b3830	b0782	b4293	b3458	b3765	b2608	b0307	b0929	b2756	b3458	b0982	b2024	b1046	b3830	b4401
1803	b2020	b1652	b3528	b4267	b3223	b0776	b4267	b2906	b2203	b4014	b4014	b2470	b3784	b2280	b0956	b1697	b0827	b0929	b3376	b1697	b1161	b0273	b4267	b2219	b2803	b2674	b3941	b2757	b4267	b3612	b2470	b3620	b1697	b0125
1804	b1694	b4061	b3614	b4014	b3376	b1103	b4014	b2665	b1281	b0902	b0902	b0687	b1748	b2852	b3606	b2770	b2905	b0158	b2946	b2770	b3900	b1311	b4014	b4119	b3538	b4094	b3237	b4098	b4014	b1212	b0687	b3034	b2770	b1703
1805	b4067	b1374	b3860	b1077	b2760	b2329	b1077	b2127	b2560	b2076	b2076	b1062	b0078	b1838	b3034	b4403	b4389	b3898	b3549	b4403	b1797	b1140	b3167	b0796	b0153	b2560	b3898	b2560	b3167	b2535	b1062	b3728	b4403	b0478
1806	b0827	b0331	b3813	b3167	b2644	b2343	b3167	b2216	b2388	b4267	b4267	b0782	b0821	b1411	b0368	b3129	b4014	b3941	b3149	b3129	b0823	b0610	b1077	b3431	b0972	b2388	b0158	b2388	b1077	b1316	b0782	b3106	b3831	b1591
1807	b0930	b2053	b3185	b0869	b0191	b1363	b0869	b0869	b3092	b0869	b0869	b3058	b2777	b3304	b2016	b3831	b1906	b1076	b3923	b3831	b0435	b3794	b0869	b2330	b1463	b3092	b1076	b3092	b0869	b1839	b3058	b1408	b3129	b0638
1808	b1203	b3376	b0643	b0602	b3106	b2498	b0602	b4267	b2838	b2385	b2385	b3871	b1678	b3387	b2485	b3024	b3458	b4517	b4306	b3024	b3581	b4327	b0925	b0276	b1589	b2838	b0277	b2838	b0925	b0279	b3871	b1758	b3024	b1809
1809	b2912	b3538	b1687	b2127	b1454	b0405	b2127	b2385	b0342	b0435	b0435	b1538	b2372	b1098	b2554	b3244	b1950	b0277	b1839	b3244	b0451	b2452	b2748	b2758	b2033	b0342	b3146	b0342	b2748	b2454	b1538	b1635	b3244	b2668
1810	b4226	b1613	b1023	b2113	b0498	b2697	b2113	b2076	b0823	b3784	b3784	b3878	b0652	b0420	b1566	b3167	b0041	b3146	b1206	b3167	b0081	b0429	b0602	b1394	b0996	b0823	b4517	b0823	b0602	b2064	b3878	b3073	b3167	b4218
1811	b1525	b0638	b3831	b3784	b3956	b2567	b3784	b1077	b1606	b3630	b3630	b1080	b1797	b3197	b3805	b2050	b3204	b1849	b0864	b2050	b4381	b2959	b1496	b1564	b0998	b1606	b1849	b1606	b1496	b2748	b1080	b1002	b2050	b1013
1812	b3636	b2241	b0854	b2748	b3326	b0004	b2748	b3784	b2535	b1077	b1077	b3076	b1316	b0185	b0904	b4155	b0925	b3114	b2147	b4155	b4045	b2938	b0158	b2384	b3146	b2535	b3114	b1726	b0158	b2193	b3076	b1327	b4155	b1250
1813	b3783	b3464	b2755	b1496	b1327	b2184	b1496	b1950	b2747	b1950	b1950	b4119	b2765	b2096	b2372	b1140	b1161	b2642	b2226	b1140	b2153	b2475	b2127	b1250	b1327	b2747	b3878	b2535	b2127	b2050	b4119	b2930	b1140	b1664
1814	b2420	b2165	b4135	b2331	b0750	b2566	b2331	b1200	b3222	b0158	b0158	b2412	b3972	b3701	b4291	b2443	b0238	b1080	b3449	b2443	b0508	b2801	b2113	b3337	b3623	b3222	b1080	b2583	b2113	b0651	b2412	b3475	b0063	b1905
1815	b1491	b3524	b3928	b0925	b3804	b2763	b0925	b3630	b3728	b1200	b1200	b3114	b0984	b3340	b2909	b0063	b4267	b3878	b0354	b0063	b2156	b0027	b3784	b1767	b2453	b3728	b2642	b2747	b3784	b1161	b3114	b3376	b2443	b1444
1816	b0923	b0975	b4045	b0158	b1250	b0073	b0158	b0158	b3749	b3972	b3972	b2989	b3512	b1179	b2373	b0889	b1263	b0585	b1251	b0889	b0740	b0729	b2331	b4198	b3589	b3749	b0585	b3118	b2331	b2766	b2989	b4124	b0005	b0400
1817	b2140	b0970	b0192	b4512	b3155	b3807	b4512	b3972	b3996	b1496	b1496	b4483	b0973	b2569	b1748	b0005	b0601	b3076	b0897	b0005	b0125	b1675	b0810	b4011	b3784	b3996	b3076	b3222	b0810	b2113	b4483	b4045	b0889	b2781
1818	b1381	b4035	b0394	b0601	b0823	b4162	b0601	b0973	b2063	b4280	b4280	b1661	b0810	b2627	b0810	b1496	b1697	b4021	b0339	b1496	b3438	b3404	b4469	b2690	b3143	b2063	b4021	b3572	b4469	b4280	b1661	b4198	b1496	b4113
1819	b3075	b3857	b1319	b1950	b2837	b1827	b1950	b1263	b3136	b0602	b0602	b1267	b0451	b3320	b0579	b4115	b2770	b1982	b3032	b4115	b3292	b4139	b4512	b2292	b0571	b3136	b0977	b3728	b4512	b1327	b1267	b0872	b4115	b3522
1820	b0180	b2516	b0812	b4469	b3765	b2998	b4469	b4280	b0926	b2331	b2331	b3898	b1950	b0949	b2822	b4132	b0810	b0792	b1701	b4132	b2909	b1976	b1950	b3034	b0316	b0926	b1982	b3749	b1950	b2837	b3898	b1803	b4132	b1537
1821	b3298	b0242	b4201	b3972	b1461	b3081	b3972	b1496	b1449	b0973	b0973	b1871	b3996	b0932	b0078	b4112	b0478	b0977	b1535	b4112	b1748	b1612	b3972	b4162	b1677	b1449	b3485	b3996	b3972	b1386	b1871	b1088	b4112	b1263
1822	b4032	b3026	b1435	b0252	b2986	b2487	b0252	b0602	b1785	b3698	b3698	b2761	b4122	b2734	b3670	b4045	b3784	b3485	b0410	b4045	b0238	b2248	b4389	b1765	b4362	b1785	b0792	b2063	b4389	b1061	b2761	b2495	b4045	b1176
1823	b2852	b1776	b4253	b2712	b3904	b3702	b2712	b0478	b2760	b0601	b0601	b4239	b3645	b1854	b3485	b1462	b1679	b2924	b2052	b1462	b1650	b2716	b3250	b0277	b2513	b2760	b2924	b3136	b3250	b4473	b4239	b3722	b1462	b3634
1824	b2572	b4253	b2020	b1615	b0859	b3708	b1615	b0041	b2954	b1263	b1263	b0046	b2288	b0595	b3424	b2605	b1496	b0897	b0772	b2605	b2298	b2543	b2712	b1754	b0981	b2954	b1545	b0926	b2712	b1198	b0046	b1315	b2605	b1839
1825	b3215	b2902	b0508	b4389	b3843	b2143	b4389	b2331	b3353	b0925	b0925	b1259	b1074	b0414	b0209	b1834	b2331	b1545	b0909	b1834	b0984	b3101	b1202	b0823	b2193	b3353	b4011	b0946	b1202	b2388	b1259	b2025	b1834	b3479
1826	b2537	b2311	b2153	b3250	b0865	b0416	b3250	b0925	b4020	b2216	b2216	b1564	b0125	b0454	b0496	b2534	b2748	b4011	b1249	b2534	b2277	b1271	b0238	b0750	b4021	b4020	b0897	b1449	b0238	b0925	b1564	b0189	b2534	b3736
1827	b0628	b0450	b2271	b0810	b3993	b2521	b0810	b3698	b4346	b0478	b0478	b0697	b3292	b0183	b1679	b2431	b2193	b0782	b4520	b2431	b2278	b3479	b0252	b2788	b4517	b4346	b0782	b1785	b0252	b4159	b0697	b1386	b2064	b0043
1828	b2234	b1377	b2753	b0238	b2113	b1095	b0238	b2720	b4463	b3167	b3167	b1010	b0346	b2007	b3581	b2064	b4381	b2540	b2067	b2064	b2203	b2642	b1615	b1454	b0337	b4463	b2263	b1816	b1615	b3222	b1010	b3661	b2431	b2079
1829	b2707	b3848	b3702	b1202	b3878	b1372	b1202	b0601	b0273	b0810	b0810	b3599	b0535	b0023	b3160	b0652	b0869	b2263	b1059	b0652	b4403	b2837	b0601	b3904	b2665	b0273	b2540	b2760	b0601	b3972	b3599	b1765	b0652	b1672
1830	b0972	b3878	b3592	b1440	b1569	b3846	b1440	b2712	b1931	b2712	b2712	b0969	b1083	b3309	b4155	b2173	b1202	b4362	b0679	b2173	b1257	b0803	b1679	b3442	b4383	b1931	b2762	b2954	b1679	b0579	b0969	b4506	b2173	b4024
1831	b1830	b3439	b3155	b0041	b3881	b1882	b0041	b0810	b2420	b2720	b2720	b2608	b2224	b2675	b0378	b0166	b3972	b1222	b1020	b0166	b2747	b3196	b0535	b3956	b1236	b2420	b1222	b3353	b0535	b4381	b2608	b0546	b0166	b1261
1832	b2827	b2150	b0842	b2193	b1953	b3452	b2193	b4381	b1822	b1202	b1202	b2803	b1924	b1274	b0478	b3828	b2113	b2762	b4267	b3828	b4122	b2021	b1440	b4045	b1555	b1822	b4362	b3830	b1440	b1901	b2803	b0630	b3828	b1843
1833	b0659	b3723	b2582	b1679	b2519	b1204	b1679	b3167	b4537	b0041	b0041	b3538	b3670	b1184	b0648	b3946	b4512	b4335	b3472	b3946	b3266	b1870	b0864	b0859	b1358	b4537	b1707	b4020	b0864	b1020	b3538	b4335	b3946	b1928
1834	b1508	b1672	b3480	b0478	b2747	b3594	b0478	b4389	b4526	b4381	b4381	b0153	b0039	b1494	b2047	b2874	b0252	b1707	b1921	b2874	b0718	b1130	b2193	b2747	b2194	b4526	b1140	b4346	b2193	b0606	b0153	b1117	b2874	b1552
1835	b1234	b3482	b3540	b0535	b4122	b1896	b0535	b3452	b0587	b0535	b0535	b0972	b0909	b3352	b2451	b2133	b0337	b1140	b0269	b2133	b1070	b2304	b0041	b0526	b0927	b0587	b4335	b4463	b0041	b3087	b0972	b2462	b2133	b3032
1836	b2751	b0566	b3810	b0864	b0521	b4011	b0864	b0238	b4062	b3900	b3900	b1463	b2906	b3527	b4181	b4019	b2221	b2472	b1489	b4019	b3784	b3925	b0478	b1725	b1545	b4062	b2472	b0273	b0478	b2765	b1463	b3642	b4019	b1778
1837	b1507	b2079	b1392	b3698	b2872	b4052	b3698	b0535	b0821	b1831	b1831	b1589	b1962	b4024	b1698	b0785	b0864	b1249	b2924	b0785	b1077	b4122	b3698	b1953	b2837	b0821	b1249	b1931	b3698	b2988	b1589	b4194	b0785	b1246
1838	b3846	b1079	b1065	b1200	b0984	b4131	b1200	b1202	b0102	b4389	b4389	b2033	b0963	b1189	b2769	b3612	b4469	b0793	b0163	b3612	b2881	b2506	b4381	b1569	b2040	b0102	b0793	b2420	b4381	b1748	b2033	b3956	b3612	b1536
1839	b1165	b1624	b1680	b4381	b1725	b2342	b4381	b1831	b1814	b3452	b3452	b0996	b0158	b2721	b4178	b1748	b2099	b2384	b1312	b1748	b0208	b4312	b3204	b4062	b2947	b1814	b2384	b1822	b3204	b2470	b0996	b0978	b1748	b2180
1840	b3148	b3794	b0776	b0337	b2805	b3414	b0337	b4122	b0638	b4122	b4122	b0998	b1020	b4025	b4195	b0602	b3845	b1640	b3451	b0602	b0652	b3966	b0337	b4122	b0346	b0638	b1640	b4537	b0337	b3769	b0998	b0496	b0602	b4254
1841	b0606	b0627	b1009	b3204	b0577	b2069	b3204	b3900	b0355	b4469	b4469	b3146	b4267	b3946	b0068	b4084	b0290	b0772	b2499	b4084	b2765	b2872	b0973	b1501	b0852	b0355	b0772	b4526	b0973	b2211	b3146	b0577	b4084	b0560
1842	b1831	b0851	b0349	b0973	b2384	b4396	b0973	b4469	b0602	b0238	b0238	b1327	b4469	b0161	b0967	b1074	b0986	b1431	b2642	b1074	b4120	b2744	b1200	b2259	b1303	b0602	b3465	b0587	b1200	b0963	b1327	b2947	b1074	b1106
1843	b3192	b1178	b0686	b4280	b2485	b2091	b4280	b0081	b3458	b0081	b0081	b3623	b0904	b0512	b3492	b0532	b1292	b3465	b0793	b0532	b0544	b1790	b4280	b2412	b3524	b3458	b1431	b4062	b4280	b0543	b3623	b0984	b0532	b1352
1844	b2388	b3293	b3638	b1263	b0972	b3643	b1263	b1697	b2263	b1679	b1679	b2453	b4381	b3991	b2302	b1421	b3377	b3250	b4151	b1421	b0158	b1048	b2364	b1784	b3764	b2263	b3250	b0821	b2364	b1545	b2453	b4013	b1421	b2169
1845	b2132	b3873	b3605	b4122	b2022	b0325	b4122	b2770	b0789	b0337	b0337	b3589	b1323	b1163	b0752	b1466	b0158	b1258	b2571	b1466	b0587	b1397	b1291	b2485	b3925	b0789	b1258	b0102	b1291	b1119	b3589	b0526	b1466	b1074
1846	b0169	b4055	b0775	b0125	b1784	b0053	b0125	b3250	b2898	b0864	b0864	b3784	b0208	b3895	b1694	b0055	b2127	b0823	b1344	b0055	b1400	b0793	b4122	b3881	b4011	b2898	b0823	b1814	b4122	b1726	b3784	b3326	b4381	b2487
1847	b3270	b4111	b2847	b1697	b4335	b3588	b1697	b1679	b1584	b3250	b3250	b3143	b2865	b4396	b2270	b1063	b1200	b0269	b3802	b1063	b2777	b2099	b1697	b2787	b3188	b1584	b0269	b0638	b1697	b2583	b3143	b2698	b1063	b3350
1848	b4565	b4150	b0087	b2770	b2093	b2894	b2770	b0864	b2879	b1291	b1291	b0571	b1209	b2000	b4067	b3521	b2364	b3175	b3092	b3521	b1678	b0945	b2770	b0498	b2462	b2879	b3175	b0355	b2770	b3118	b0571	b0068	b3521	b0211
1849	b3416	b4471	b2907	b0081	b1829	b3849	b0081	b3847	b2918	b1697	b1697	b0316	b1281	b0489	b4249	b4381	b1440	b3765	b0219	b4381	b3642	b0838	b0125	b2872	b3290	b2918	b3765	b0602	b0125	b3572	b0316	b2024	b0055	b2869
1850	b0505	b4233	b0963	b1831	b4350	b2831	b1831	b0337	b0260	b2770	b2770	b1677	b1982	b2707	b1140	b0594	b0535	b3196	b3665	b0594	b0346	b4376	b0081	b2481	b1113	b0260	b3196	b3458	b0081	b2488	b1677	b0031	b0594	b1351
1851	b3256	b2947	b0420	b2364	b0055	b4175	b2364	b1291	b0594	b3847	b3847	b2513	b1844	b2219	b3083	b1061	b4280	b0679	b2747	b1061	b1351	b0390	b1263	b0865	b1784	b0594	b0679	b2263	b1263	b2797	b2513	b0972	b1061	b3520
1852	b1251	b2673	b2262	b1291	b3153	b3066	b1291	b0125	b0348	b3087	b3087	b0981	b3154	b0470	b0822	b4473	b4155	b3680	b2568	b4473	b0810	b1501	b1831	b2436	b3198	b0348	b3680	b0789	b1831	b2767	b0981	b3128	b4473	b0970
1853	b0779	b1608	b1784	b2221	b3965	b0114	b2221	b3087	b2127	b1650	b1650	b2193	b1291	b0610	b0446	b3516	b2455	b2226	b1785	b3516	b1323	b3149	b2211	b3843	b1244	b2127	b2226	b2898	b2211	b0652	b2193	b0081	b2542	b2597
1854	b4213	b3356	b0866	b3845	b0763	b0118	b3845	b3845	b0357	b3845	b3845	b4021	b2535	b4160	b0766	b2542	b0973	b3376	b2023	b2542	b0821	b2330	b3900	b3106	b2595	b0357	b3376	b1584	b3900	b3698	b4021	b2011	b3516	b0809
1855	b3236	b0089	b3468	b3143	b1243	b0028	b3143	b0252	b0387	b1615	b1615	b4517	b0616	b1276	b0844	b2265	b3642	b1921	b2025	b2265	b0758	b3712	b2221	b4015	b4366	b0387	b1921	b2879	b2221	b0909	b4517	b0505	b2265	b2022
1856	b3865	b0408	b3619	b3452	b3271	b2476	b3452	b1650	b0599	b0252	b0252	b0337	b2223	b0432	b3826	b1618	b3143	b3802	b2760	b1618	b2372	b0978	b1061	b0521	b0186	b0599	b3802	b2918	b1061	b2906	b0337	b1194	b1618	b0451
1857	b4145	b3551	b0407	b1061	b1849	b1465	b1061	b2193	b2165	b0125	b0125	b2665	b2376	b3733	b3057	b1871	b3698	b1476	b4346	b1871	b1839	b3397	b4473	b3153	b1134	b2165	b1476	b3955	b4473	b1541	b2665	b1107	b1871	b4005
1858	b1726	b3391	b1492	b4473	b3087	b3451	b4473	b1615	b0790	b0963	b0963	b1236	b2173	b0080	b1482	b1540	b1537	b2033	b0389	b1540	b0909	b2362	b3143	b1206	b3034	b0790	b2033	b0260	b3143	b3486	b1236	b1461	b1540	b1658
1859	b2583	b4119	b1834	b2211	b1658	b2994	b2211	b0677	b2321	b2193	b2193	b1555	b1836	b0928	b0131	b2405	b0160	b3623	b0601	b2405	b1982	b1270	b3845	b0984	b2485	b2321	b3623	b0594	b3845	b1398	b1555	b3431	b2405	b4065
1860	b3118	b3227	b1547	b3900	b2312	b2676	b3900	b0963	b3956	b2364	b2364	b1358	b1495	b0849	b3765	b0982	b2211	b1257	b0602	b0982	b3512	b2873	b3452	b2279	b3805	b3956	b0186	b2382	b3452	b0305	b1358	b4380	b0982	b4112
1861	b3572	b3928	b3981	b1537	b3555	b0182	b1537	b1046	b0814	b1046	b1046	b2194	b3203	b0771	b3867	b4154	b1900	b3379	b3458	b4154	b1020	b1604	b1650	b1270	b3485	b0814	b3379	b0348	b1650	b3535	b2194	b0410	b4154	b4015
1862	b3651	b2057	b0171	b2988	b1308	b2672	b2988	b2364	b3930	b0677	b0677	b1252	b2277	b2232	b3486	b2720	b1841	b0186	b2879	b2720	b4267	b2263	b2837	b2767	b1679	b3930	b1257	b2127	b2837	b2127	b1252	b0508	b0279	b3201
1863	b0661	b4146	b3993	b1650	b3431	b3026	b1650	b2211	b3142	b2211	b2211	b0927	b2278	b2323	b0451	b0279	b4181	b3859	b0348	b0279	b0535	b2180	b1841	b2113	b3581	b3142	b3859	b0357	b1841	b0840	b0927	b1251	b2454	b2436
1864	b1611	b2212	b4384	b0520	b3033	b0568	b0520	b0520	b0796	b0520	b0520	b1545	b3153	b0758	b3071	b2454	b1061	b2099	b0790	b2454	b3996	b4483	b4181	b2258	b2302	b0796	b0981	b0387	b4181	b0917	b1545	b1960	b2720	b0426
1865	b0555	b2727	b2160	b0290	b4015	b0185	b0290	b1537	b2248	b3204	b3204	b2837	b1351	b1165	b1968	b2204	b4473	b0981	b0958	b2204	b3645	b1196	b4155	b2805	b3475	b2248	b2099	b0464	b4155	b2187	b2837	b0340	b2204	b2897
1866	b2007	b3149	b1078	b0986	b2574	b2434	b0986	b3867	b1610	b3867	b3867	b2040	b3680	b3605	b0241	b1495	b1212	b1062	b0814	b1495	b2173	b1054	b1537	b1221	b1140	b1610	b1062	b0599	b1537	b1200	b2040	b3223	b1495	b1134
1867	b0985	b0233	b3283	b1292	b2127	b1079	b1292	b3204	b2221	b1537	b1537	b2947	b4159	b0776	b1258	b2075	b4122	b0035	b2644	b2075	b1778	b1624	b2720	b3475	b1849	b2221	b0035	b2165	b2720	b0821	b2947	b2485	b2075	b2475
1868	b1185	b4162	b3697	b3377	b0189	b3916	b3377	b1536	b0982	b1061	b1061	b0346	b1221	b0604	b2755	b4114	b0963	b2412	b4277	b4114	b1836	b3845	b2988	b1199	b3765	b0982	b2412	b0790	b2988	b3669	b0346	b1836	b4114	b2435
1869	b1729	b2143	b1623	b3655	b1389	b0990	b3655	b1061	b0402	b4473	b4473	b0852	b1901	b2471	b3601	b1605	b1834	b0996	b1807	b1605	b0120	b1013	b0290	b1658	b1258	b0402	b0996	b2321	b0290	b0508	b0852	b0504	b1605	b3882
1870	b1885	b1928	b3590	b2837	b1123	b1276	b2837	b4473	b2384	b4159	b4159	b1303	b1070	b3165	b3021	b4159	b2837	b4520	b3175	b4159	b1805	b2731	b0986	b3812	b3021	b2384	b4520	b3724	b0986	b3343	b1303	b2113	b4159	b1247
1871	b2088	b4354	b2576	b1841	b0452	b3006	b1841	b4159	b3647	b3655	b3655	b3524	b1327	b0661	b0658	b2805	b3655	b3021	b3981	b2805	b1581	b3398	b1292	b1849	b1461	b3647	b3021	b4251	b1292	b1034	b3524	b3086	b2805	b3935
1872	b2701	b0187	b3648	b4155	b1051	b4238	b4155	b2221	b1807	b1841	b1841	b3764	b2385	b2580	b1461	b2480	b3087	b1880	b2544	b2480	b1221	b0546	b3377	b2312	b3680	b1807	b1880	b3956	b3377	b4267	b3764	b0654	b2480	b2759
1873	b3460	b2887	b0544	b4181	b1012	b2195	b4181	b1841	b2254	b0348	b0348	b3925	b1077	b2819	b4015	b1386	b3040	b2608	b0142	b1386	b4469	b1222	b0520	b4114	b0885	b2254	b2608	b0814	b0520	b0081	b3925	b2777	b1386	b4350
1874	b3528	b4317	b4214	b2720	b3633	b1651	b2720	b0348	b2258	b2221	b2221	b4011	b0329	b1656	b2493	b3626	b3452	b1507	b3993	b3626	b2385	b2520	b3655	b4517	b0792	b2258	b1507	b1498	b3655	b1068	b4011	b1454	b3626	b1736
1875	b3614	b3215	b2944	b3087	b1206	b1978	b3087	b2415	b2055	b1536	b1536	b3188	b1192	b0127	b1774	b3496	b1661	b1236	b3028	b3496	b4306	b1080	b2455	b1461	b1431	b2055	b1236	b3930	b2455	b3458	b3188	b3132	b3496	b1606
1876	b0436	b4076	b2061	b1900	b3475	b2042	b1900	b2156	b0142	b2455	b2455	b2433	b4306	b2618	b0613	b0081	b0520	b1327	b0349	b0081	b0963	b1323	b0963	b3233	b3356	b0142	b1327	b2423	b0963	b2385	b2433	b4024	b1033	b3730
1877	b0155	b2867	b3917	b4159	b1221	b2512	b4159	b3655	b3028	b2837	b2837	b2462	b1839	b2920	b0922	b1033	b3610	b3524	b0504	b1033	b3154	b1759	b4159	b2685	b4335	b3028	b4483	b3142	b4159	b1315	b2462	b3506	b0081	b2330
1878	b1592	b2980	b3148	b3610	b4367	b1073	b3610	b3642	b0321	b1068	b1068	b3290	b3222	b3486	b0240	b0574	b1831	b4483	b0686	b0574	b2795	b1768	b3087	b0972	b0738	b0321	b1677	b0796	b3087	b2415	b3290	b1444	b0574	b1588
1879	b3561	b2944	b1300	b2455	b3198	b2582	b2455	b1900	b1920	b3143	b3143	b1113	b0149	b3729	b2407	b3196	b3997	b1677	b1360	b3196	b3431	b0789	b2216	b0189	b3859	b1920	b3524	b2248	b2216	b3638	b1113	b3923	b3196	b3462
1880	b4230	b3995	b0514	b3642	b0238	b4386	b3642	b2837	b0417	b4155	b4155	b1784	b0046	b3530	b2534	b2936	b2988	b3805	b2306	b2936	b1397	b1261	b1834	b2988	b2074	b0417	b3805	b1610	b1834	b2888	b1784	b0355	b2936	b2467
1881	b0957	b1294	b0512	b1834	b2758	b3804	b1834	b1068	b1640	b2156	b2156	b3198	b2554	b1808	b0081	b2211	b0125	b1535	b1188	b2211	b0904	b1849	b3847	b0055	b0693	b1640	b0213	b2221	b3847	b2616	b3198	b2988	b2211	b2752
1882	b3860	b3005	b3829	b2216	b0654	b2551	b2216	b3143	b2039	b1900	b1900	b1244	b3601	b4161	b0232	b0902	b0407	b0213	b1232	b0902	b3680	b0195	b1900	b3033	b3196	b2039	b1535	b4315	b1900	b3167	b1244	b3481	b0902	b1774
1883	b3900	b1328	b3240	b0963	b1785	b1937	b0963	b1137	b1188	b3154	b3154	b4366	b4065	b3310	b2634	b2081	b3847	b2354	b1659	b2081	b1327	b1101	b3642	b4124	b3154	b1188	b2918	b0982	b3642	b1906	b4366	b0754	b2081	b1174
1884	b0566	b4043	b3941	b0160	b2024	b0197	b0160	b3154	b2752	b3642	b3642	b0186	b0601	b3633	b3680	b3843	b1291	b2918	b2378	b3843	b0593	b3076	b3610	b0614	b3994	b2752	b2354	b0402	b3610	b2056	b0186	b3993	b3843	b2720
1885	b1187	b2528	b3380	b3847	b3728	b4207	b3847	b2455	b3616	b0407	b0407	b2485	b0357	b4301	b0760	b0485	b4159	b0571	b2762	b0485	b0830	b0721	b0160	b2644	b1754	b3616	b0571	b0330	b0160	b2161	b2485	b0238	b0485	b2844
1886	b0091	b0526	b2509	b0348	b4018	b2255	b0348	b2988	b3990	b2988	b2988	b3805	b2156	b0441	b3033	b0046	b2608	b2837	b3789	b0046	b1291	b0387	b0348	b2608	b0925	b3990	b3143	b2384	b0348	b0927	b3805	b2311	b0046	b2431
1887	b2133	b2262	b2167	b2917	b3565	b1190	b2917	b0407	b2038	b2415	b2415	b3485	b3431	b2255	b1214	b0101	b1137	b3143	b3271	b0101	b2865	b2361	b2917	b1243	b3376	b2038	b2837	b3647	b2917	b0602	b3485	b3878	b0101	b1312
1888	b2242	b2894	b2472	b1212	b0337	b0642	b1212	b1400	b3271	b3610	b3610	b1679	b1202	b2810	b1483	b2009	b0348	b4151	b2265	b2009	b1537	b0782	b0407	b0191	b2946	b3271	b4151	b1807	b0407	b4195	b1679	b1785	b2009	b2987
1889	b3230	b3422	b2811	b0407	b1619	b3929	b0407	b1074	b4013	b1315	b1315	b3581	b1496	b3432	b1526	b4280	b2156	b3141	b0139	b4280	b3102	b1829	b3154	b2777	b3549	b4013	b3141	b2254	b3154	b0160	b3581	b3430	b4280	b3493
1890	b2340	b3960	b2810	b3867	b2698	b2066	b3867	b4155	b1900	b0357	b0357	b2302	b2331	b4137	b1988	b0864	b0830	b3154	b0876	b0864	b0046	b1300	b1212	b4350	b3515	b1900	b3154	b1473	b1212	b4122	b2302	b1767	b0864	b2906
1891	b3137	b2726	b3388	b1536	b2258	b0903	b1536	b3610	b3510	b1400	b1400	b3475	b1583	b3284	b1990	b4472	b0982	b3253	b1707	b4472	b1844	b3425	b1046	b0175	b0213	b3510	b3253	b1533	b1046	b2608	b3475	b0058	b4472	b2458
1892	b1804	b2024	b0576	b3154	b4517	b2905	b3154	b1315	b0211	b2936	b2936	b1140	b0520	b1078	b2718	b1296	b2917	b0046	b0006	b1296	b1495	b4352	b3867	b1709	b1464	b0211	b0046	b2258	b3867	b3350	b1140	b2372	b1296	b0990
1893	b0842	b0189	b1121	b1046	b3034	b4269	b1046	b2917	b2265	b1074	b1074	b1849	b2797	b1888	b2736	b1198	b2936	b1271	b3565	b1198	b0921	b2965	b1536	b0238	b0864	b2265	b1271	b2055	b1536	b2173	b1849	b1234	b1198	b0872
1894	b1598	b2239	b2317	b1323	b3442	b0755	b1323	b2936	b0933	b0982	b0982	b3765	b1778	b2673	b3243	b2564	b1545	b3058	b3465	b2564	b1900	b3195	b3040	b0577	b2564	b0933	b3058	b1959	b3040	b1536	b3765	b0055	b2564	b1803
1895	b0616	b3117	b2529	b0357	b1618	b2341	b0357	b3997	b2164	b2917	b2917	b1258	b3455	b1872	b3395	b1206	b1074	b3290	b0953	b1206	b3153	b4280	b1074	b2024	b2147	b2164	b3290	b3660	b1074	b0864	b1258	b1305	b1206	b2913
1896	b2223	b2094	b3153	b0982	b1392	b0148	b0982	b4003	b4381	b3997	b3997	b3021	b2211	b0481	b3455	b2293	b0081	b1784	b2778	b2293	b3533	b3995	b2936	b4367	b0652	b4381	b1784	b3827	b2936	b2534	b3021	b3549	b2293	b1449
[truncated: 1,242 more rows]
